# Supplementary material for: Using resistor network models to predict the transport properties of solid-state battery composites
Source: Nat Commun. 2025 Feb 6;16:1411. doi: 10.1038/s41467-025-56514-5 (PMC11803108; doi:10.1038/s41467-025-56514-5)
Supplement: Supplementary file 3 — Source data [file 41467_2025_56514_MOESM3_ESM.zip]

Archive with 43 entries (41 files):
- SourceData_Manuscript/
- SourceData_Manuscript/Fig3b.csv
- SourceData_Manuscript/Fig3c.csv
- SourceData_Manuscript/Fig3d.csv
- SourceData_Manuscript/Fig4a.csv
- SourceData_Manuscript/Fig4b.csv
- SourceData_Manuscript/Fig4c.csv
- SourceData_Manuscript/Fig5a.csv
- SourceData_Manuscript/Fig5b.csv
- SourceData_Manuscript/Fig5c.csv
- SourceData_SI/
- SourceData_SI/FigS10a.csv
- SourceData_SI/FigS10b.csv
- SourceData_SI/FigS10c.csv
- SourceData_SI/FigS10d.csv
- SourceData_SI/FigS11a.csv
- SourceData_SI/FigS11b.csv
- SourceData_SI/FigS11c.csv
- SourceData_SI/FigS11d.csv
- SourceData_SI/FigS12a.csv
- SourceData_SI/FigS12b.csv
- SourceData_SI/FigS13a.csv
- SourceData_SI/FigS13b.csv
- SourceData_SI/FigS14a.csv
- SourceData_SI/FigS14b.csv
- SourceData_SI/FigS14c.csv
- SourceData_SI/FigS14d.csv
- SourceData_SI/FigS15.csv
- SourceData_SI/FigS16a.csv
- SourceData_SI/FigS16b.csv
- SourceData_SI/FigS17.csv
- SourceData_SI/FigS18a.csv
- SourceData_SI/FigS18b.csv
- SourceData_SI/FigS19.csv
- SourceData_SI/FigS20.csv
- SourceData_SI/FigS21.csv
- SourceData_SI/FigS22.csv
- SourceData_SI/FigS3b.csv
- SourceData_SI/FigS3c.csv
- SourceData_SI/FigS4a.csv
- SourceData_SI/FigS4b.csv
- SourceData_SI/FigS8a.csv
- SourceData_SI/FigS8b.csv
