# Supplementary material for: Using resistor network models to predict the transport properties of solid-state battery composites
Source: Nat Commun. 2025 Feb 6;16:1411. doi: 10.1038/s41467-025-56514-5 (PMC11803108; doi:10.1038/s41467-025-56514-5)
Supplement: Supplementary file 3 — Source data [file 41467_2025_56514_MOESM3_ESM.zip › SourceData_Manuscript/Fig3b.csv]

ionblocking							eblocking
Data_Zreal / Ohm	Data_negZim / Ohm	EvalData_Zreal / Ohm	EvalData_negZim / Ohm	EvalFit_Zreal / Ohm	EvalFit_negZim / Ohm		Data_Zreal / Ohm	Data_negZim / Ohm	EvalData_Zreal / Ohm	EvalData_negZim / Ohm	EvalFit_Zreal / Ohm	EvalFit_negZim / Ohm
327.55817	8.356	327.55817	8.356	328.21756	9.07907		300.57898	8.92214	300.57898	8.92214	301.09569	8.2547
327.20566	9.45138	327.20566	9.45138	327.71798	10.15654		299.7908	9.41867	299.7908	9.41867	300.27672	8.86355
326.8063	10.68766	326.8063	10.68766	327.14512	11.374		299.02679	9.86424	299.02679	9.86424	299.38257	9.4773
326.25381	12.01027	326.25381	12.01027	326.4915	12.73588		298.08542	10.37402	298.08542	10.37402	298.39769	10.09654
325.54346	13.54992	325.54346	13.54992	325.74139	14.2599		297.08752	10.92868	297.08752	10.92868	297.32423	10.70893
324.78687	15.24244	324.78687	15.24244	324.87633	15.96376		296.05228	11.40359	296.05228	11.40359	296.16063	11.30458
323.90964	17.27881	323.90964	17.27881	323.87866	17.85711		294.79105	11.92577	294.79105	11.92577	294.90039	11.87547
322.83646	19.35306	322.83646	19.35306	322.7129	19.97468		293.51569	12.35551	293.51569	12.35551	293.56352	12.40241
321.63431	21.88009	321.63431	21.88009	321.3541	22.32058		292.26953	12.84808	292.26953	12.84808	292.14968	12.87712
320.07852	24.49031	320.07852	24.49031	319.76404	24.91076		290.80109	13.22439	290.80109	13.22439	290.65251	13.29254
318.19794	27.48622	318.19794	27.48622	317.90664	27.74418		289.3363	13.61853	289.3363	13.61853	289.10697	13.632
316.11301	30.7305	316.11301	30.7305	315.71923	30.84391		287.75513	13.96573	287.75513	13.96573	287.51604	13.89075
313.45288	34.10414	313.45288	34.10414	313.15329	34.19271		286.15884	14.13518	286.15884	14.13518	285.88041	14.06441
310.56281	37.83862	310.56281	37.83862	310.13654	37.78528		284.59253	14.16507	284.59253	14.16507	284.23835	14.14746
307.03354	41.72295	307.03354	41.72295	306.59059	41.59848		282.95078	14.24965	282.95078	14.24965	282.59749	14.14133
302.87054	45.78792	302.87054	45.78792	302.48914	45.53675		281.33197	14.16551	281.33197	14.16551	280.97248	14.04922
297.99667	49.90508	297.99667	49.90508	297.68762	49.59791		279.64371	13.98237	279.64371	13.98237	279.3772	13.87695
292.30478	53.9814	292.30478	53.9814	292.22359	53.60292		277.87979	13.76247	277.87979	13.76247	277.83316	13.63436
286.10538	57.94806	286.10538	57.94806	285.97333	57.49202		276.3812	13.42078	276.3812	13.42078	276.33694	13.32961
278.92648	61.36449	278.92648	61.36449	279.00538	61.07068		274.88693	13.13087	274.88693	13.13087	274.91382	12.97809
271.15463	64.51621	271.15463	64.51621	271.35403	64.18935		273.5867	12.75091	273.5867	12.75091	273.56882	12.59321
262.77811	66.90991	262.77811	66.90991	263.10835	66.69611		272.19012	12.35383	272.19012	12.35383	272.29168	12.18391
253.95618	68.59062	253.95618	68.59062	254.35381	68.46688		271.01242	11.81803	271.01242	11.81803	271.08703	11.76334
244.85408	69.32409	244.85408	69.32409	245.38473	69.38611		269.88724	11.46158	269.88724	11.46158	269.96027	11.34546
235.89243	69.25825	235.89243	69.25825	236.3279	69.42812		268.89334	11.00908	268.89334	11.00908	268.90573	10.93985
227.2083	68.21711	227.2083	68.21711	227.40816	68.61003		267.77066	10.51327	267.77066	10.51327	267.91036	10.55233
218.44031	66.72647	218.44031	66.72647	218.91367	67.0317		266.7937	10.28938	266.7937	10.28938	266.98128	10.19561
210.94482	63.96745	210.94482	63.96745	210.84784	64.79453		266.00241	9.88116	266.00241	9.88116	266.10322	9.87275
203.53049	61.61107	203.53049	61.61107	203.46325	62.09672		265.21701	9.67126	265.21701	9.67126	265.27259	9.59028
197.02681	58.66334	197.02681	58.66334	196.69644	59.06633		264.39868	9.26892	264.39868	9.26892	264.48328	9.35266
191.01398	55.45372	191.01398	55.45372	190.61724	55.88816		263.60495	9.21785	263.60495	9.21785	263.7226	9.16175
185.60188	52.45485	185.60188	52.45485	185.19629	52.70665		262.92264	9.01542	262.92264	9.01542	262.99283	9.02234
180.87357	49.43693	180.87357	49.43693	180.33796	49.6111		262.23953	8.77315	262.23953	8.77315	262.2792	8.93467
176.45055	46.76359	176.45055	46.76359	175.96024	46.6737		261.53531	8.81725	261.53531	8.81725	261.57736	8.90078
172.51279	43.97855	172.51279	43.97855	172.03219	43.97694		260.82999	8.79772	260.82999	8.79772	260.88234	8.9217
168.88551	41.55896	168.88551	41.55896	168.42082	41.50674		260.20615	8.75268	260.20615	8.75268	260.18482	8.99833
165.60741	39.64165	165.60741	39.64165	165.08859	39.28873		259.52966	8.94099	259.52966	8.94099	259.48051	9.13115
162.34773	37.48958	162.34773	37.48958	161.96722	37.30576		258.82861	9.16605	258.82861	9.16605	258.76393	9.32033
159.13794	35.99067	159.13794	35.99067	159.00095	35.53348		258.09631	9.49405	258.09631	9.49405	258.02473	9.56754
156.13121	34.34123	156.13121	34.34123	156.18091	33.96432		257.38583	9.65088	257.38583	9.65088	257.26493	9.87026
153.51292	32.86236	153.51292	32.86236	153.46662	32.56603		256.54453	10.0507	256.54453	10.0507	256.46722	10.23333
150.8969	31.54833	150.8969	31.54833	150.83836	31.31753		255.76909	10.62231	255.76909	10.62231	255.63531	10.6528
148.39514	30.6165	148.39514	30.6165	148.2838	30.20296		254.86789	10.96175	254.86789	10.96175	254.76071	11.12973
145.6731	29.52122	145.6731	29.52122	145.81204	29.21747		254.0874	11.64126	254.0874	11.64126	253.83185	11.66733
143.13147	28.65749	143.13147	28.65749	143.39463	28.34347		253.07874	12.10968	253.07874	12.10968	252.85106	12.26063
140.86732	27.75424	140.86732	27.75424	141.03786	27.57915		252.11938	12.89099	252.11938	12.89099	251.80224	12.91534
138.63925	27.09436	138.63925	27.09436	138.72841	26.91661		250.99397	13.61071	250.99397	13.61071	250.68886	13.62486
136.18527	26.63997	136.18527	26.63997	136.46187	26.35122		249.82281	14.3127	249.82281	14.3127	249.49333	14.3955
134.09808	25.90047	134.09808	25.90047	134.21482	25.87413		248.49458	15.07447	248.49458	15.07447	248.2209	15.21853
131.66667	25.70113	131.66667	25.70113	131.99919	25.48407		246.79912	16.14694	246.79912	16.14694	246.85543	16.09853
129.69125	25.18054	129.69125	25.18054	129.78565	25.17158		245.45845	16.90109	245.45845	16.90109	245.38989	17.0336
127.40094	24.89226	127.40094	24.89226	127.587	24.93372		243.60963	18.09218	243.60963	18.09218	243.81777	18.02086
125.17767	24.87449	125.17767	24.87449	125.38251	24.76272		242.08586	18.96479	242.08586	18.96479	242.14091	19.05169
122.89497	24.67812	122.89497	24.67812	123.17687	24.65316		240.07523	20.32908	240.07523	20.32908	240.34218	20.12858
120.70566	24.54219	120.70566	24.54219	120.94795	24.59796		238.21497	21.39457	238.21497	21.39457	238.41102	21.24885
118.42441	24.62888	118.42441	24.62888	118.70535	24.59105		236.2043	22.57944	236.2043	22.57944	236.35559	22.39844
116.26354	24.63814	116.26354	24.63814	116.43314	24.62557		234.01349	23.50273	234.01349	23.50273	234.15757	23.57778
113.80282	24.57939	113.80282	24.57939	114.13205	24.6946		231.63753	24.84629	231.63753	24.84629	231.82002	24.77475
111.46422	24.69154	111.46422	24.69154	111.79997	24.7909		229.20866	25.94547	229.20866	25.94547	229.33119	25.98444
109.20612	24.93734	109.20612	24.93734	109.43096	24.90725		226.45892	27.13079	226.45892	27.13079	226.68934	27.19616
106.70085	24.80884	106.70085	24.80884	107.02899	25.03593		223.7769	28.45718	223.7769	28.45718	223.8898	28.40012
104.37798	25.14227	104.37798	25.14227	104.59801	25.16913		220.84439	29.59549	220.84439	29.59549	220.94564	29.57909
101.87917	25.16063	101.87917	25.16063	102.11597	25.30061		217.68553	30.85102	217.68553	30.85102	217.83506	30.72972
99.39128	25.23192	99.39128	25.23192	99.60716	25.42176		214.6369	31.89297	214.6369	31.89297	214.59069	31.82832
96.94994	25.33335	96.94994	25.33335	97.06899	25.5258		211.04788	32.90907	211.04788	32.90907	211.18955	32.87142
94.43887	25.41049	94.43887	25.41049	94.49644	25.60625		207.57318	33.89462	207.57318	33.89462	207.65448	33.84068
91.81716	25.39084	91.81716	25.39084	91.89568	25.65657		203.83307	34.66008	203.83307	34.66008	203.98397	34.72609
89.26509	25.49178	89.26509	25.49178	89.27087	25.67084		200.13512	35.48382	200.13512	35.48382	200.20565	35.51174
86.68551	25.41525	86.68551	25.41525	86.63721	25.64389		196.32591	36.11781	196.32591	36.11781	196.33983	36.18639
84.09325	25.38159	84.09325	25.38159	84.00436	25.57172		192.20465	36.76642	192.20465	36.76642	192.37678	36.74512
81.56822	25.28895	81.56822	25.28895	81.36114	25.45028		188.328	37.14981	188.328	37.14981	188.34143	37.17833
78.93002	25.05398	78.93002	25.05398	78.73094	25.27756		184.31583	37.42481	184.31583	37.42481	184.25567	37.47975
76.3074	24.88487	76.3074	24.88487	76.11148	25.05127		180.17349	37.61635	180.17349	37.61635	180.14921	37.64566
73.71999	24.65523	73.71999	24.65523	73.51828	24.7713		176.0168	37.85221	176.0168	37.85221	176.02245	37.67581
71.22623	24.36527	71.22623	24.36527	70.94981	24.43674		172.01219	37.6997	172.01219	37.6997	171.92218	37.57177
68.69073	24.00972	68.69073	24.00972	68.43136	24.05116		167.86052	37.44855	167.86052	37.44855	167.79986	37.33397
66.16783	23.65598	66.16783	23.65598	65.95046	23.61358		163.90036	37.10563	163.90036	37.10563	163.82615	36.97964
63.72511	23.20538	63.72511	23.20538	63.5308	23.12965		159.90414	36.68435	159.90414	36.68435	159.85766	36.5045
61.36444	22.70087	61.36444	22.70087	61.16368	22.5998		156.05487	36.09623	156.05487	36.09623	155.9813	35.92474
59.017	22.14488	59.017	22.14488	58.86982	22.03136		152.29573	35.41221	152.29573	35.41221	152.20957	35.25245
56.7561	21.55559	56.7561	21.55559	56.64065	21.42543		148.56766	34.59694	148.56766	34.59694	148.53357	34.49632
54.55572	20.90909	54.55572	20.90909	54.49094	20.78958		145.07251	33.84228	145.07251	33.84228	144.9794	33.67263
52.4698	20.25175	52.4698	20.25175	52.4163	20.12645		141.50172	32.89232	141.50172	32.89232	141.54447	32.79258
50.42323	19.57979	50.42323	19.57979	50.42134	19.44153		138.22755	32.0181	138.22755	32.0181	138.24368	31.87207
48.48244	18.87594	48.48244	18.87594	48.51101	18.7409		135.02765	30.99718	135.02765	30.99718	135.06548	30.91994
46.64103	18.13736	46.64103	18.13736	46.68498	18.02899		131.94807	30.01139	131.94807	30.01139	132.02046	29.95117
44.85009	17.42702	44.85009	17.42702	44.9434	17.31039		129.01233	29.05333	129.01233	29.05333	129.10769	28.97725
43.19524	16.69043	43.19524	16.69043	43.28366	16.58848		126.2766	28.06949	126.2766	28.06949	126.31959	28.00682
41.57691	16.0021	41.57691	16.0021	41.70826	15.86876		123.56872	27.16901	123.56872	27.16901	123.65359	27.04951
40.11863	15.19127	40.11863	15.19127	40.21347	15.15388		121.05711	26.08217	121.05711	26.08217	121.10756	26.11446
38.70982	14.45138	38.70982	14.45138	38.79856	14.44767		118.67061	25.25463	118.67061	25.25463	118.67406	25.20812
37.35869	13.73131	37.35869	13.73131	37.46111	13.75293		116.22726	24.36647	116.22726	24.36647	116.34686	24.33658
36.06599	13.05343	36.06599	13.05343	36.19958	13.07273		114.06571	23.53384	114.06571	23.53384	114.11992	23.50521
34.97592	12.36205	34.97592	12.36205	35.0101	12.40862		111.99663	22.73421	111.99663	22.73421	111.98554	22.71804
33.82193	11.73383	33.82193	11.73383	33.89085	11.76299		109.93382	22.03755	109.93382	22.03755	109.93678	21.97874
32.8088	11.13577	32.8088	11.13577	32.83841	11.13708		107.97171	21.31528	107.97171	21.31528	107.96599	21.29007
31.83251	10.51308						106.15734	20.74193	106.15734	20.74193	106.065	20.65408
30.94896	9.96882						104.31403	20.17911	104.31403	20.17911	104.22594	20.07233
30.07642	9.45475						102.51131	19.62585	102.51131	19.62585	102.4403	19.54552
29.27286	8.93229						100.77911	19.21101	100.77911	19.21101	100.69869	19.07334
28.53223	8.43955						99.1367	18.79855	99.1367	18.79855	98.99161	18.65438
27.81016	8.04552						97.40865	18.39725	97.40865	18.39725	97.30914	18.28577
27.12402	7.58545						95.72865	18.18624	95.72865	18.18624	95.64148	17.96275
26.46713	7.18394						94.03406	17.82114	94.03406	17.82114	93.97873	17.67823
25.85057	6.79407						92.35139	17.50884	92.35139	17.50884	92.31252	17.42265
25.21817	6.41639						90.67517	17.15078	90.67517	17.15078	90.63637	17.18385
24.61613	6.01752						88.90218	16.90828	88.90218	16.90828	88.94691	16.94752
24.06266	5.63172						87.50761	16.36125	87.50761	16.36125	87.2448	16.69809
23.47959	5.264						85.41428	15.88756
22.88793	4.82107						83.54526	15.23053
22.28101	4.38394						81.64352	14.34982
21.61775	3.90933						79.66188	13.60508
20.94767	3.45373						77.48501	12.78119
20.08017	3.0887						74.00391	12.24586
19.04194	2.63747						71.00559	11.47824
18.14379	2.467						67.3664	10.4495
17.00396	2.45354						64.42484	9.40259
15.71823	2.81091						62.23325	8.79996
14.40608	3.57444
