# Supplementary material for: Using resistor network models to predict the transport properties of solid-state battery composites
Source: Nat Commun. 2025 Feb 6;16:1411. doi: 10.1038/s41467-025-56514-5 (PMC11803108; doi:10.1038/s41467-025-56514-5)
Supplement: Supplementary file 3 — Source data [file 41467_2025_56514_MOESM3_ESM.zip › SourceData_Manuscript/Fig3c.csv]

xlabel: V/mV
ylabel: I/mA
x (ion-blocking)	y (ion-blocking Data)	y (ion-blocking Ohm's law)	x (e-blocking)	y (e-blocking Data)	y (e-blocking Ohm's law)
0.01514	5.06941	5.45259	0.01413	5.01407	4.61163
-0.03047	-10.02228	-10.97164	-0.01655	-4.9687	-5.4018
0.04422	15.01461	15.92671	0.02978	10.02864	9.72313
-0.05791	-19.91865	-20.85705	-0.04551	-14.81928	-14.85898
0.07033	25.10397	25.32755	0.0598	19.9355	19.5221
0.13619	50.11153	49.04585	-0.0756	-24.8646	-24.67961
			0.15393	49.96302	50.25222
