# Supplementary material for: Using resistor network models to predict the transport properties of solid-state battery composites
Source: Nat Commun. 2025 Feb 6;16:1411. doi: 10.1038/s41467-025-56514-5 (PMC11803108; doi:10.1038/s41467-025-56514-5)
Supplement: Supplementary file 3 — Source data [file 41467_2025_56514_MOESM3_ESM.zip › SourceData_Manuscript/Fig3d.csv]

xlabel: NCMvolfrac / %
ylabel: sigma / mS/cm
x (NCMvolfrac)	y (RN_econd)	y (RN_ioncond)	y (NCMvolfrac)	y (DC_econd)	yerr (DC_econd_error)	x (NCMvolfrac)	y (DC_ioncond)	yerr (DC_ioncond_error)	x (NCMvolfrac)	y (EIS_econd)	yerr (EIS_econd_error)	x (NCMvolfrac)	y (EIS_ioncond)	yerr (EIS_ioncon_error)
100	5.22	1.00E-100	20	0.01466	0.00733	20	1.02403	0.51201	20	0.01373	0.00686	0	2.33404	1.16702
90	4.19305	5.65E-05	40	0.20859	0.1043	40	0.33004	0.16502	40	0.2257	0.11285	20	1.79149	0.89575
80	3.23011	0.00337	60	1.03488	0.51744	60	0.01083	0.00542	60	1.12144	0.56072	40	0.35785	0.17893
70	2.37231	0.0391	80	1.98451	0.99226	80	7.18E-05	3.59E-05	80	1.71756	0.85878	60	0.00926	0.00463
60	1.62022	0.11623	100	5.22147	2.61074							80	5.83E-05	2.91E-05
50	0.99577	0.24134
40	0.51259	0.44823
30	0.17316	0.78996
20	0.00918	1.24735
10	7.40E-07	1.7675
0	1.00E-100	2.33
