# Supplementary material for: Using resistor network models to predict the transport properties of solid-state battery composites
Source: Nat Commun. 2025 Feb 6;16:1411. doi: 10.1038/s41467-025-56514-5 (PMC11803108; doi:10.1038/s41467-025-56514-5)
Supplement: Supplementary file 3 — Source data [file 41467_2025_56514_MOESM3_ESM.zip › SourceData_Manuscript/Fig4a.csv]

xlabel: T / K
ylabel: C_V / J*g^-1*K^-1
x	y (LPSCl)	y (NCMvolfrac_20)	y (NCMvolfrac_40)	y (NCMvolfrac_60)	y (NCMvolfrac_80)	y (NCM)
0	0	0	0	0	0	0
1	--	--	--	--	--	0
2	2.97E-05	1.68E-04	2.53E-04	3.10E-04	3.51E-04	3.83E-04
3	1.04E-04	2.39E-04	3.22E-04	3.78E-04	4.19E-04	4.49E-04
4	2.44E-04	3.68E-04	4.44E-04	4.96E-04	5.33E-04	5.61E-04
5	4.76E-04	5.67E-04	6.23E-04	6.60E-04	6.87E-04	7.08E-04
6	8.39E-04	8.54E-04	8.63E-04	8.69E-04	8.73E-04	8.76E-04
7	0.00138	0.00126	0.00118	0.00113	0.00109	0.00106
8	0.00215	0.00181	0.00159	0.00145	0.00134	0.00127
9	0.00321	0.00254	0.00212	0.00184	0.00164	0.00149
10	0.00458	0.00347	0.00279	0.00232	0.00199	0.00174
11	0.0063	0.00462	0.00359	0.0029	0.00239	0.00201
12	0.00837	0.006	0.00455	0.00357	0.00286	0.00232
13	0.0108	0.00761	0.00566	0.00433	0.00338	0.00266
14	0.01357	0.00945	0.00691	0.0052	0.00397	0.00303
15	0.01667	0.0115	0.00832	0.00617	0.00461	0.00344
16	0.02009	0.01375	0.00986	0.00722	0.00532	0.00389
17	0.02381	0.0162	0.01154	0.00838	0.0061	0.00437
18	0.0278	0.01884	0.01334	0.00961	0.00693	0.0049
19	0.03205	0.02165	0.01526	0.01094	0.00782	0.00546
20	0.03654	0.02462	0.0173	0.01234	0.00877	0.00606
21	0.04125	0.02773	0.01944	0.01382	0.00977	0.00671
22	0.04615	0.03099	0.02168	0.01537	0.01083	0.00739
23	0.05123	0.03436	0.02401	0.017	0.01194	0.00811
24	0.05648	0.03786	0.02642	0.01869	0.0131	0.00888
25	0.06187	0.04145	0.02892	0.02044	0.01432	0.00969
26	0.06739	0.04515	0.03149	0.02225	0.01558	0.01054
27	0.07303	0.04893	0.03413	0.02412	0.01689	0.01143
28	0.07877	0.05279	0.03684	0.02604	0.01825	0.01236
29	0.0846	0.05672	0.0396	0.02801	0.01965	0.01333
30	0.09051	0.06072	0.04242	0.03004	0.02111	0.01435
31	0.09649	0.06477	0.0453	0.03212	0.02261	0.01541
32	0.10253	0.06888	0.04823	0.03424	0.02415	0.01652
33	0.10863	0.07305	0.0512	0.03641	0.02574	0.01768
34	0.11477	0.07725	0.05422	0.03863	0.02738	0.01888
35	0.12095	0.08151	0.05729	0.04089	0.02907	0.02012
36	0.12716	0.0858	0.0604	0.0432	0.0308	0.02142
37	0.13341	0.09012	0.06355	0.04555	0.03258	0.02276
38	0.13967	0.09448	0.06674	0.04795	0.0344	0.02416
39	0.14596	0.09888	0.06996	0.05039	0.03628	0.0256
40	0.15226	0.1033	0.07323	0.05288	0.0382	0.0271
41	0.15858	0.10775	0.07654	0.05541	0.04017	0.02865
42	0.1649	0.11223	0.07988	0.05799	0.04219	0.03025
43	0.17124	0.11673	0.08326	0.06061	0.04426	0.0319
44	0.17757	0.12126	0.08668	0.06327	0.04638	0.03361
45	0.18391	0.12581	0.09013	0.06598	0.04855	0.03538
46	0.19026	0.13038	0.09361	0.06873	0.05077	0.0372
47	0.19659	0.13497	0.09713	0.07152	0.05304	0.03907
48	0.20293	0.13958	0.10069	0.07436	0.05537	0.041
49	0.20926	0.14422	0.10428	0.07724	0.05774	0.04299
50	0.21559	0.14887	0.1079	0.08017	0.06016	0.04503
51	0.22191	0.15354	0.11155	0.08313	0.06263	0.04713
52	0.22822	0.15822	0.11524	0.08614	0.06515	0.04928
53	0.23453	0.16292	0.11896	0.0892	0.06772	0.05149
54	0.24082	0.16764	0.12271	0.09229	0.07035	0.05375
55	0.2471	0.17237	0.12648	0.09542	0.07301	0.05607
56	0.25337	0.17711	0.13029	0.0986	0.07573	0.05844
57	0.25963	0.18187	0.13413	0.10181	0.0785	0.06087
58	0.26587	0.18664	0.13799	0.10506	0.08131	0.06334
59	0.2721	0.19142	0.14189	0.10835	0.08416	0.06587
60	0.27831	0.19622	0.14581	0.11168	0.08707	0.06845
61	0.28451	0.20102	0.14975	0.11505	0.09001	0.07108
62	0.29069	0.20583	0.15372	0.11845	0.093	0.07376
63	0.29685	0.21065	0.15772	0.12189	0.09604	0.07649
64	0.303	0.21548	0.16174	0.12536	0.09911	0.07927
65	0.30913	0.22031	0.16578	0.12886	0.10223	0.08209
66	0.31523	0.22515	0.16984	0.1324	0.10539	0.08496
67	0.32132	0.23	0.17392	0.13597	0.10858	0.08788
68	0.32738	0.23485	0.17803	0.13956	0.11182	0.09083
69	0.33343	0.2397	0.18215	0.14319	0.11509	0.09383
70	0.33945	0.24456	0.18629	0.14685	0.11839	0.09688
71	0.34545	0.24942	0.19045	0.15053	0.12174	0.09996
72	0.35143	0.25428	0.19462	0.15424	0.12511	0.10308
73	0.35738	0.25914	0.19881	0.15798	0.12852	0.10624
74	0.36331	0.264	0.20302	0.16174	0.13196	0.10944
75	0.36922	0.26886	0.20724	0.16552	0.13543	0.11268
76	0.3751	0.27372	0.21147	0.16933	0.13893	0.11595
77	0.38095	0.27857	0.21571	0.17316	0.14246	0.11925
78	0.38678	0.28343	0.21997	0.17701	0.14602	0.12259
79	0.39258	0.28828	0.22424	0.18088	0.14961	0.12596
80	0.39836	0.29313	0.22851	0.18477	0.15322	0.12936
81	0.40411	0.29797	0.23279	0.18868	0.15685	0.13278
82	0.40983	0.3028	0.23709	0.1926	0.16051	0.13624
83	0.41552	0.30763	0.24139	0.19654	0.16419	0.13973
84	0.42119	0.31245	0.24569	0.2005	0.16789	0.14324
85	0.42682	0.31727	0.25	0.20447	0.17162	0.14678
86	0.43243	0.32208	0.25432	0.20845	0.17536	0.15034
87	0.43801	0.32687	0.25864	0.21244	0.17912	0.15392
88	0.44356	0.33166	0.26296	0.21645	0.1829	0.15753
89	0.44908	0.33644	0.26728	0.22047	0.1867	0.16116
90	0.45457	0.34121	0.27161	0.2245	0.19051	0.1648
91	0.46002	0.34597	0.27594	0.22853	0.19433	0.16847
92	0.46545	0.35071	0.28027	0.23258	0.19817	0.17216
93	0.47085	0.35545	0.28459	0.23663	0.20203	0.17586
94	0.47621	0.36017	0.28892	0.24069	0.20589	0.17958
95	0.48155	0.36488	0.29324	0.24475	0.20977	0.18332
96	0.48685	0.36957	0.29757	0.24882	0.21366	0.18707
97	0.49212	0.37425	0.30189	0.2529	0.21756	0.19083
98	0.49736	0.37892	0.3062	0.25697	0.22146	0.19461
99	0.50256	0.38357	0.31051	0.26106	0.22538	0.1984
100	0.50773	0.38821	0.31482	0.26514	0.2293	0.2022
101	0.51288	0.39283	0.31912	0.26922	0.23323	0.20601
102	0.51798	0.39743	0.32341	0.27331	0.23716	0.20983
103	0.52306	0.40202	0.3277	0.27739	0.2411	0.21366
104	0.5281	0.40659	0.33198	0.28148	0.24504	0.21749
105	0.53311	0.41114	0.33626	0.28556	0.24899	0.22133
106	0.53809	0.41568	0.34052	0.28964	0.25294	0.22518
107	0.54303	0.4202	0.34478	0.29372	0.25689	0.22904
108	0.54794	0.4247	0.34902	0.2978	0.26084	0.2329
109	0.55282	0.42918	0.35326	0.30187	0.2648	0.23676
110	0.55766	0.43364	0.35749	0.30594	0.26875	0.24063
111	0.56247	0.43808	0.3617	0.31	0.2727	0.2445
112	0.56725	0.4425	0.36591	0.31406	0.27665	0.24837
113	0.57199	0.44691	0.3701	0.31811	0.2806	0.25224
114	0.5767	0.45129	0.37429	0.32216	0.28455	0.25612
115	0.58138	0.45565	0.37845	0.3262	0.2885	0.25999
116	0.58602	0.45999	0.38261	0.33023	0.29244	0.26386
117	0.59063	0.46432	0.38676	0.33425	0.29638	0.26774
118	0.59521	0.46862	0.39089	0.33827	0.30031	0.27161
119	0.59975	0.47289	0.395	0.34228	0.30424	0.27547
120	0.60426	0.47715	0.39911	0.34627	0.30816	0.27934
121	0.60874	0.48139	0.40319	0.35026	0.31207	0.2832
122	0.61318	0.4856	0.40727	0.35424	0.31598	0.28706
123	0.61759	0.48979	0.41132	0.35821	0.31989	0.29091
124	0.62197	0.49396	0.41537	0.36216	0.32378	0.29476
125	0.62631	0.49811	0.41939	0.36611	0.32767	0.2986
126	0.63062	0.50224	0.42341	0.37004	0.33155	0.30244
127	0.6349	0.50634	0.4274	0.37396	0.33542	0.30627
128	0.63914	0.51042	0.43138	0.37787	0.33928	0.31009
129	0.64336	0.51447	0.43534	0.38177	0.34313	0.3139
130	0.64754	0.51851	0.43928	0.38565	0.34697	0.31771
131	0.65168	0.52252	0.44321	0.38952	0.3508	0.32151
132	0.6558	0.52651	0.44712	0.39338	0.35461	0.3253
133	0.65988	0.53047	0.45101	0.39723	0.35842	0.32908
134	0.66393	0.53441	0.45489	0.40105	0.36222	0.33285
135	0.66795	0.53833	0.45874	0.40487	0.366	0.33661
136	0.67193	0.54222	0.46258	0.40867	0.36978	0.34037
137	0.67589	0.5461	0.4664	0.41245	0.37354	0.34411
138	0.67981	0.54994	0.4702	0.41622	0.37728	0.34784
139	0.6837	0.55377	0.47398	0.41998	0.38102	0.35155
140	0.68756	0.55757	0.47775	0.42372	0.38474	0.35526
141	0.69139	0.56134	0.48149	0.42744	0.38844	0.35896
142	0.69519	0.5651	0.48522	0.43115	0.39214	0.36264
143	0.69896	0.56882	0.48892	0.43484	0.39582	0.36631
144	0.70269	0.57253	0.49261	0.43851	0.39948	0.36997
145	0.7064	0.57621	0.49628	0.44217	0.40313	0.37361
146	0.71007	0.57987	0.49992	0.44581	0.40677	0.37725
147	0.71372	0.5835	0.50355	0.44943	0.41039	0.38086
148	0.71733	0.58711	0.50716	0.45304	0.41399	0.38447
149	0.72091	0.5907	0.51075	0.45663	0.41758	0.38806
150	0.72447	0.59426	0.51432	0.4602	0.42116	0.39163
151	0.72799	0.5978	0.51787	0.46375	0.42471	0.3952
152	0.73149	0.60132	0.52139	0.46729	0.42826	0.39874
153	0.73496	0.60481	0.5249	0.47081	0.43178	0.40227
154	0.7384	0.60828	0.52839	0.47431	0.43529	0.40579
155	0.7418	0.61173	0.53186	0.47779	0.43879	0.40929
156	0.74518	0.61515	0.5353	0.48126	0.44226	0.41278
157	0.74854	0.61855	0.53873	0.4847	0.44572	0.41625
158	0.75186	0.62192	0.54214	0.48813	0.44917	0.41971
159	0.75515	0.62527	0.54552	0.49154	0.4526	0.42315
160	0.75842	0.6286	0.54889	0.49493	0.456	0.42657
161	0.76166	0.63191	0.55224	0.4983	0.4594	0.42998
162	0.76487	0.63519	0.55556	0.50166	0.46277	0.43337
163	0.76806	0.63845	0.55887	0.50499	0.46613	0.43674
164	0.77122	0.64168	0.56215	0.50831	0.46947	0.4401
165	0.77435	0.6449	0.56541	0.51161	0.47279	0.44344
166	0.77745	0.64809	0.56866	0.51489	0.4761	0.44677
167	0.78053	0.65126	0.57188	0.51815	0.47939	0.45008
168	0.78358	0.6544	0.57508	0.52139	0.48266	0.45337
169	0.78661	0.65752	0.57827	0.52462	0.48591	0.45664
170	0.78961	0.66063	0.58143	0.52782	0.48915	0.4599
171	0.79258	0.6637	0.58457	0.53101	0.49236	0.46314
172	0.79553	0.66676	0.58769	0.53417	0.49556	0.46636
173	0.79845	0.66979	0.5908	0.53732	0.49874	0.46957
174	0.80135	0.6728	0.59388	0.54045	0.5019	0.47276
175	0.80422	0.67579	0.59694	0.54356	0.50505	0.47593
176	0.80707	0.67876	0.59998	0.54665	0.50818	0.47909
177	0.80989	0.68171	0.603	0.54972	0.51129	0.48222
178	0.81269	0.68463	0.606	0.55278	0.51438	0.48534
179	0.81547	0.68753	0.60898	0.55581	0.51745	0.48844
180	0.81822	0.69042	0.61195	0.55883	0.52051	0.49153
181	0.82094	0.69328	0.61489	0.56182	0.52354	0.4946
182	0.82365	0.69612	0.61781	0.5648	0.52656	0.49765
183	0.82633	0.69893	0.62071	0.56776	0.52956	0.50068
184	0.82898	0.70173	0.62359	0.5707	0.53255	0.50369
185	0.83162	0.70451	0.62646	0.57362	0.53551	0.50669
186	0.83423	0.70726	0.6293	0.57653	0.53846	0.50967
187	0.83682	0.71	0.63213	0.57941	0.54139	0.51263
188	0.83938	0.71271	0.63493	0.58228	0.5443	0.51558
189	0.84193	0.7154	0.63772	0.58513	0.54719	0.5185
190	0.84445	0.71808	0.64048	0.58796	0.55007	0.52141
191	0.84695	0.72073	0.64323	0.59077	0.55292	0.5243
192	0.84943	0.72337	0.64596	0.59356	0.55576	0.52718
193	0.85189	0.72598	0.64867	0.59634	0.55858	0.53004
194	0.85432	0.72857	0.65136	0.59909	0.56139	0.53288
195	0.85674	0.73115	0.65403	0.60183	0.56418	0.5357
196	0.85913	0.7337	0.65669	0.60455	0.56694	0.5385
197	0.86151	0.73624	0.65932	0.60726	0.5697	0.54129
198	0.86386	0.73875	0.66194	0.60994	0.57243	0.54406
199	0.86619	0.74125	0.66454	0.61261	0.57514	0.54682
200	0.8685	0.74373	0.66712	0.61526	0.57784	0.54955
201	0.8708	0.74619	0.66968	0.61789	0.58052	0.55227
202	0.87307	0.74863	0.67222	0.6205	0.58319	0.55497
203	0.87532	0.75105	0.67475	0.6231	0.58584	0.55766
204	0.87755	0.75346	0.67726	0.62568	0.58846	0.56033
205	0.87977	0.75584	0.67975	0.62824	0.59108	0.56298
206	0.88196	0.75821	0.68222	0.63078	0.59367	0.56561
207	0.88414	0.76056	0.68467	0.63331	0.59625	0.56823
208	0.8863	0.76289	0.68711	0.63582	0.59881	0.57083
209	0.88844	0.7652	0.68953	0.63831	0.60136	0.57341
210	0.89056	0.7675	0.69193	0.64078	0.60388	0.57598
211	0.89266	0.76977	0.69432	0.64324	0.6064	0.57853
212	0.89474	0.77203	0.69669	0.64568	0.60889	0.58107
213	0.89681	0.77428	0.69904	0.64811	0.61137	0.58358
214	0.89886	0.7765	0.70137	0.65052	0.61383	0.58609
215	0.90089	0.77871	0.70369	0.65291	0.61627	0.58857
216	0.9029	0.7809	0.70599	0.65528	0.6187	0.59104
217	0.9049	0.78308	0.70828	0.65764	0.62111	0.59349
218	0.90688	0.78524	0.71055	0.65998	0.62351	0.59593
219	0.90884	0.78738	0.7128	0.66231	0.62589	0.59835
220	0.91079	0.7895	0.71503	0.66462	0.62825	0.60075
221	0.91272	0.79161	0.71725	0.66692	0.6306	0.60314
222	0.91463	0.79371	0.71946	0.66919	0.63293	0.60552
223	0.91653	0.79578	0.72164	0.67146	0.63525	0.60787
224	0.91841	0.79784	0.72381	0.6737	0.63755	0.61021
225	0.92027	0.79989	0.72597	0.67593	0.63984	0.61254
226	0.92212	0.80192	0.72811	0.67815	0.64211	0.61485
227	0.92396	0.80393	0.73024	0.68035	0.64436	0.61715
228	0.92577	0.80593	0.73234	0.68253	0.6466	0.61942
229	0.92757	0.80791	0.73444	0.6847	0.64882	0.62169
230	0.92936	0.80988	0.73652	0.68686	0.65103	0.62394
231	0.93113	0.81183	0.73858	0.68899	0.65322	0.62617
232	0.93289	0.81377	0.74063	0.69112	0.6554	0.62839
233	0.93463	0.81569	0.74266	0.69323	0.65756	0.6306
234	0.93636	0.8176	0.74468	0.69532	0.65971	0.63279
235	0.93807	0.8195	0.74669	0.6974	0.66185	0.63496
236	0.93977	0.82137	0.74868	0.69947	0.66397	0.63712
237	0.94146	0.82324	0.75065	0.70152	0.66607	0.63927
238	0.94313	0.82509	0.75261	0.70355	0.66816	0.6414
239	0.94478	0.82693	0.75456	0.70557	0.67024	0.64351
240	0.94642	0.82875	0.75649	0.70758	0.6723	0.64562
241	0.94805	0.83056	0.75841	0.70958	0.67434	0.6477
242	0.94967	0.83235	0.76032	0.71155	0.67638	0.64978
243	0.95127	0.83413	0.76221	0.71352	0.6784	0.65184
244	0.95286	0.8359	0.76408	0.71547	0.6804	0.65388
245	0.95443	0.83765	0.76595	0.71741	0.68239	0.65591
246	0.95599	0.83939	0.7678	0.71933	0.68437	0.65793
247	0.95754	0.84112	0.76963	0.72124	0.68633	0.65994
248	0.95908	0.84283	0.77146	0.72314	0.68829	0.66193
249	0.9606	0.84454	0.77327	0.72502	0.69022	0.6639
250	0.96211	0.84622	0.77506	0.7269	0.69215	0.66587
251	0.96361	0.8479	0.77685	0.72875	0.69406	0.66782
252	0.9651	0.84956	0.77862	0.7306	0.69595	0.66976
253	0.96657	0.85121	0.78038	0.73243	0.69784	0.67168
254	0.96804	0.85285	0.78212	0.73425	0.69971	0.67359
255	0.96949	0.85447	0.78386	0.73605	0.70157	0.67549
256	0.97092	0.85609	0.78558	0.73784	0.70341	0.67737
257	0.97235	0.85769	0.78728	0.73962	0.70524	0.67924
258	0.97376	0.85928	0.78898	0.74139	0.70706	0.6811
259	0.97517	0.86085	0.79066	0.74315	0.70887	0.68295
260	0.97656	0.86242	0.79233	0.74489	0.71066	0.68478
261	0.97794	0.86397	0.79399	0.74662	0.71245	0.68661
262	0.97931	0.86551	0.79564	0.74834	0.71422	0.68841
263	0.98067	0.86704	0.79727	0.75005	0.71597	0.69021
264	0.98201	0.86856	0.7989	0.75174	0.71772	0.692
265	0.98335	0.87007	0.80051	0.75342	0.71945	0.69377
266	0.98468	0.87156	0.80211	0.75509	0.72117	0.69553
267	0.98599	0.87305	0.8037	0.75675	0.72288	0.69728
268	0.98729	0.87452	0.80527	0.7584	0.72458	0.69901
269	0.98859	0.87598	0.80684	0.76003	0.72627	0.70074
270	0.98987	0.87743	0.80839	0.76166	0.72794	0.70245
271	0.99115	0.87887	0.80994	0.76327	0.72961	0.70415
272	0.99241	0.8803	0.81147	0.76487	0.73126	0.70584
273	0.99366	0.88172	0.81299	0.76646	0.7329	0.70752
274	0.9949	0.88313	0.8145	0.76804	0.73453	0.70918
275	0.99614	0.88453	0.816	0.76961	0.73614	0.71084
276	0.99736	0.88592	0.81749	0.77117	0.73775	0.71248
277	0.99857	0.88729	0.81897	0.77271	0.73935	0.71411
278	0.99978	0.88866	0.82043	0.77425	0.74093	0.71573
279	1.00097	0.89002	0.82189	0.77577	0.7425	0.71735
280	1.00216	0.89136	0.82334	0.77729	0.74407	0.71894
281	1.00333	0.8927	0.82477	0.77879	0.74562	0.72053
282	1.0045	0.89403	0.8262	0.78028	0.74716	0.72211
283	1.00566	0.89535	0.82761	0.78177	0.74869	0.72368
284	1.0068	0.89665	0.82902	0.78324	0.75021	0.72523
285	1.00794	0.89795	0.83042	0.7847	0.75172	0.72678
286	1.00907	0.89924	0.8318	0.78615	0.75322	0.72832
287	1.01019	0.90052	0.83318	0.78759	0.75471	0.72984
288	1.01131	0.90179	0.83455	0.78903	0.75619	0.73136
289	1.01241	0.90305	0.8359	0.79045	0.75766	0.73286
290	1.01351	0.9043	0.83725	0.79186	0.75911	0.73435
291	1.01459	0.90554	0.83859	0.79326	0.76056	0.73584
292	1.01567	0.90678	0.83992	0.79465	0.762	0.73731
293	1.01674	0.908	0.84123	0.79604	0.76343	0.73878
294	1.0178	0.90922	0.84254	0.79741	0.76485	0.74023
295	1.01886	0.91042	0.84384	0.79877	0.76626	0.74168
296	1.0199	0.91162	0.84514	0.80013	0.76766	0.74311
297	1.02094	0.91281	0.84642	0.80147	0.76905	0.74454
298	1.02197	0.91399	0.84769	0.80281	0.77043	0.74595
299	1.02299	0.91516	0.84896	0.80414	0.77181	0.74736
300	1.02401	0.91633	0.85021	0.80546	0.77317	0.74875
301	1.02501	0.91748	0.85146	0.80676	0.77452	0.75014
302	1.02601	0.91863	0.8527	0.80806	0.77587	0.75152
303	1.027	0.91977	0.85393	0.80935	0.7772	0.75289
304	1.02799	0.9209	0.85515	0.81064	0.77853	0.75425
305	1.02896	0.92202	0.85636	0.81191	0.77984	0.7556
306	1.02993	0.92314	0.85756	0.81317	0.78115	0.75694
307	1.03089	0.92424	0.85876	0.81443	0.78245	0.75827
308	1.03185	0.92534	0.85995	0.81568	0.78374	0.75959
309	1.03279	0.92643	0.86112	0.81692	0.78502	0.76091
310	1.03373	0.92751	0.8623	0.81815	0.7863	0.76221
311	1.03466	0.92859	0.86346	0.81937	0.78756	0.76351
312	1.03559	0.92966	0.86461	0.82058	0.78882	0.7648
313	1.03651	0.93072	0.86576	0.82179	0.79007	0.76608
314	1.03742	0.93177	0.8669	0.82299	0.79131	0.76735
315	1.03833	0.93282	0.86803	0.82418	0.79254	0.76862
316	1.03922	0.93385	0.86915	0.82536	0.79376	0.76987
317	1.04012	0.93488	0.87027	0.82653	0.79498	0.77112
318	1.041	0.93591	0.87138	0.8277	0.79618	0.77236
319	1.04188	0.93692	0.87248	0.82885	0.79738	0.77359
320	1.04275	0.93793	0.87357	0.83	0.79857	0.77481
321	1.04362	0.93893	0.87466	0.83115	0.79976	0.77602
322	1.04448	0.93993	0.87574	0.83228	0.80093	0.77723
323	1.04533	0.94092	0.87681	0.83341	0.8021	0.77842
324	1.04618	0.9419	0.87787	0.83453	0.80326	0.77961
325	1.04702	0.94287	0.87893	0.83564	0.80441	0.7808
326	1.04785	0.94384	0.87998	0.83674	0.80556	0.78197
327	1.04868	0.9448	0.88102	0.83784	0.80669	0.78314
328	1.0495	0.94575	0.88205	0.83893	0.80782	0.7843
329	1.05032	0.9467	0.88308	0.84001	0.80894	0.78545
330	1.05113	0.94764	0.8841	0.84109	0.81006	0.78659
331	1.05193	0.94858	0.88512	0.84216	0.81117	0.78773
332	1.05273	0.94951	0.88612	0.84322	0.81227	0.78886
333	1.05353	0.95043	0.88712	0.84427	0.81336	0.78998
334	1.05431	0.95134	0.88812	0.84532	0.81444	0.7911
335	1.0551	0.95225	0.88911	0.84636	0.81552	0.7922
336	1.05587	0.95315	0.89009	0.84739	0.81659	0.7933
337	1.05664	0.95405	0.89106	0.84842	0.81766	0.7944
338	1.05741	0.95494	0.89203	0.84944	0.81872	0.79548
339	1.05817	0.95583	0.89299	0.85045	0.81977	0.79656
340	1.05892	0.9567	0.89394	0.85146	0.82081	0.79763
341	1.05967	0.95758	0.89489	0.85246	0.82185	0.7987
342	1.06041	0.95844	0.89583	0.85345	0.82288	0.79976
343	1.06115	0.9593	0.89677	0.85444	0.8239	0.80081
344	1.06188	0.96016	0.8977	0.85542	0.82492	0.80185
345	1.06261	0.96101	0.89862	0.85639	0.82593	0.80289
346	1.06333	0.96185	0.89954	0.85736	0.82693	0.80392
347	1.06405	0.96269	0.90045	0.85832	0.82793	0.80495
348	1.06476	0.96352	0.90136	0.85928	0.82892	0.80597
349	1.06547	0.96435	0.90226	0.86023	0.82991	0.80698
350	1.06617	0.96517	0.90315	0.86117	0.83088	0.80798
351	1.06687	0.96598	0.90404	0.86211	0.83186	0.80898
352	1.06756	0.96679	0.90492	0.86304	0.83282	0.80997
353	1.06825	0.9676	0.9058	0.86396	0.83378	0.81096
354	1.06893	0.9684	0.90667	0.86488	0.83473	0.81194
355	1.06961	0.96919	0.90753	0.86579	0.83568	0.81291
356	1.07029	0.96998	0.90839	0.8667	0.83662	0.81388
357	1.07096	0.97076	0.90925	0.8676	0.83756	0.81484
358	1.07162	0.97154	0.91009	0.8685	0.83849	0.8158
359	1.07228	0.97232	0.91094	0.86939	0.83941	0.81675
360	1.07294	0.97308	0.91177	0.87027	0.84033	0.81769
361	1.07359	0.97385	0.9126	0.87115	0.84124	0.81863
362	1.07423	0.9746	0.91343	0.87202	0.84215	0.81956
363	1.07487	0.97536	0.91425	0.87289	0.84305	0.82048
364	1.07551	0.9761	0.91507	0.87375	0.84394	0.8214
365	1.07615	0.97685	0.91588	0.87461	0.84483	0.82232
366	1.07677	0.97759	0.91668	0.87546	0.84572	0.82323
367	1.0774	0.97832	0.91748	0.8763	0.84659	0.82413
368	1.07802	0.97905	0.91828	0.87714	0.84747	0.82503
369	1.07864	0.97977	0.91907	0.87798	0.84833	0.82592
370	1.07925	0.98049	0.91985	0.87881	0.84919	0.8268
371	1.07985	0.98121	0.92063	0.87963	0.85005	0.82768
372	1.08046	0.98192	0.92141	0.88045	0.8509	0.82856
373	1.08106	0.98262	0.92218	0.88126	0.85175	0.82943
374	1.08165	0.98332	0.92294	0.88207	0.85259	0.83029
375	1.08225	0.98402	0.9237	0.88288	0.85342	0.83115
376	1.08283	0.98471	0.92446	0.88368	0.85425	0.832
377	1.08342	0.9854	0.92521	0.88447	0.85508	0.83285
378	1.084	0.98608	0.92596	0.88526	0.8559	0.8337
379	1.08457	0.98676	0.9267	0.88604	0.85671	0.83453
380	1.08515	0.98743	0.92743	0.88682	0.85752	0.83537
381	1.08571	0.9881	0.92817	0.88759	0.85833	0.83619
382	1.08628	0.98877	0.92889	0.88836	0.85913	0.83702
383	1.08684	0.98943	0.92962	0.88913	0.85992	0.83783
384	1.0874	0.99009	0.93034	0.88989	0.86071	0.83865
385	1.08795	0.99074	0.93105	0.89064	0.8615	0.83945
386	1.0885	0.99139	0.93176	0.89139	0.86228	0.84026
387	1.08905	0.99203	0.93246	0.89214	0.86305	0.84105
388	1.08959	0.99267	0.93316	0.89288	0.86382	0.84185
389	1.09013	0.99331	0.93386	0.89362	0.86459	0.84264
390	1.09066	0.99394	0.93455	0.89435	0.86535	0.84342
391	1.0912	0.99457	0.93524	0.89508	0.86611	0.8442
392	1.09173	0.9952	0.93592	0.8958	0.86686	0.84497
393	1.09225	0.99582	0.9366	0.89652	0.86761	0.84574
394	1.09277	0.99643	0.93728	0.89724	0.86835	0.8465
395	1.09329	0.99705	0.93795	0.89795	0.86909	0.84726
396	1.09381	0.99766	0.93862	0.89865	0.86982	0.84802
397	1.09432	0.99826	0.93928	0.89935	0.87055	0.84877
398	1.09483	0.99886	0.93994	0.90005	0.87128	0.84952
399	1.09533	0.99946	0.94059	0.90074	0.872	0.85026
400	1.09583	1.00005	0.94124	0.90143	0.87271	0.851
401	1.09633	1.00064	0.94189	0.90212	0.87343	0.85173
402	1.09683	1.00123	0.94253	0.9028	0.87413	0.85246
403	1.09732	1.00181	0.94317	0.90348	0.87484	0.85318
404	1.09781	1.00239	0.94381	0.90415	0.87554	0.8539
405	1.0983	1.00297	0.94444	0.90482	0.87623	0.85462
406	1.09878	1.00354	0.94507	0.90548	0.87692	0.85533
407	1.09926	1.00411	0.94569	0.90614	0.87761	0.85604
408	1.09974	1.00468	0.94631	0.9068	0.87829	0.85674
409	1.10021	1.00524	0.94693	0.90745	0.87897	0.85744
410	1.10068	1.0058	0.94754	0.9081	0.87965	0.85814
411	1.10115	1.00635	0.94815	0.90874	0.88032	0.85883
412	1.10162	1.00691	0.94875	0.90939	0.88099	0.85951
413	1.10208	1.00745	0.94935	0.91002	0.88165	0.8602
414	1.10254	1.008	0.94995	0.91066	0.88231	0.86087
415	1.103	1.00854	0.95055	0.91129	0.88297	0.86155
416	1.10345	1.00908	0.95114	0.91191	0.88362	0.86222
417	1.1039	1.00962	0.95172	0.91254	0.88426	0.86289
418	1.10435	1.01015	0.95231	0.91315	0.88491	0.86355
419	1.10479	1.01068	0.95289	0.91377	0.88555	0.86421
420	1.10524	1.0112	0.95347	0.91438	0.88619	0.86486
421	1.10568	1.01173	0.95404	0.91499	0.88682	0.86552
422	1.10611	1.01224	0.95461	0.91559	0.88745	0.86616
423	1.10655	1.01276	0.95518	0.91619	0.88807	0.86681
424	1.10698	1.01327	0.95574	0.91679	0.88869	0.86745
425	1.10741	1.01378	0.9563	0.91739	0.88931	0.86808
426	1.10783	1.01429	0.95686	0.91798	0.88993	0.86872
427	1.10826	1.0148	0.95741	0.91856	0.89054	0.86935
428	1.10868	1.0153	0.95796	0.91915	0.89115	0.86997
429	1.1091	1.0158	0.95851	0.91973	0.89175	0.87059
430	1.10951	1.01629	0.95905	0.9203	0.89235	0.87121
431	1.10993	1.01678	0.95959	0.92088	0.89295	0.87183
432	1.11034	1.01727	0.96013	0.92145	0.89354	0.87244
433	1.11075	1.01776	0.96066	0.92201	0.89413	0.87305
434	1.11115	1.01824	0.9612	0.92258	0.89472	0.87365
435	1.11156	1.01872	0.96172	0.92314	0.8953	0.87425
436	1.11196	1.0192	0.96225	0.9237	0.89588	0.87485
437	1.11236	1.01968	0.96277	0.92425	0.89646	0.87545
438	1.11275	1.02015	0.96329	0.9248	0.89703	0.87604
439	1.11315	1.02062	0.96381	0.92535	0.8976	0.87662
440	1.11354	1.02109	0.96432	0.92589	0.89817	0.87721
441	1.11393	1.02155	0.96483	0.92643	0.89874	0.87779
442	1.11432	1.02201	0.96534	0.92697	0.8993	0.87837
443	1.1147	1.02247	0.96584	0.92751	0.89985	0.87894
444	1.11508	1.02293	0.96634	0.92804	0.90041	0.87951
445	1.11546	1.02338	0.96684	0.92857	0.90096	0.88008
446	1.11584	1.02383	0.96734	0.9291	0.90151	0.88065
447	1.11622	1.02428	0.96783	0.92962	0.90205	0.88121
448	1.11659	1.02473	0.96832	0.93014	0.9026	0.88177
449	1.11696	1.02517	0.96881	0.93066	0.90314	0.88232
450	1.11733	1.02561	0.9693	0.93117	0.90367	0.88287
451	1.1177	1.02605	0.96978	0.93168	0.9042	0.88342
452	1.11806	1.02649	0.97026	0.93219	0.90473	0.88397
453	1.11843	1.02692	0.97073	0.9327	0.90526	0.88451
454	1.11879	1.02735	0.97121	0.9332	0.90579	0.88505
455	1.11915	1.02778	0.97168	0.9337	0.90631	0.88559
456	1.1195	1.0282	0.97215	0.9342	0.90683	0.88613
457	1.11986	1.02863	0.97261	0.9347	0.90734	0.88666
458	1.12021	1.02905	0.97308	0.93519	0.90785	0.88719
459	1.12056	1.02947	0.97354	0.93568	0.90836	0.88771
460	1.12091	1.02988	0.974	0.93616	0.90887	0.88823
461	1.12125	1.0303	0.97445	0.93665	0.90938	0.88875
462	1.1216	1.03071	0.97491	0.93713	0.90988	0.88927
463	1.12194	1.03112	0.97536	0.93761	0.91038	0.88978
464	1.12228	1.03153	0.97581	0.93808	0.91087	0.8903
465	1.12262	1.03193	0.97625	0.93856	0.91137	0.8908
466	1.12295	1.03234	0.97669	0.93903	0.91186	0.89131
467	1.12329	1.03274	0.97714	0.9395	0.91235	0.89181
468	1.12362	1.03313	0.97757	0.93996	0.91283	0.89231
469	1.12395	1.03353	0.97801	0.94043	0.91331	0.89281
470	1.12428	1.03392	0.97844	0.94089	0.91379	0.89331
471	1.12461	1.03431	0.97887	0.94135	0.91427	0.8938
472	1.12493	1.0347	0.9793	0.9418	0.91475	0.89429
473	1.12526	1.03509	0.97973	0.94225	0.91522	0.89478
474	1.12558	1.03548	0.98015	0.9427	0.91569	0.89526
475	1.1259	1.03586	0.98058	0.94315	0.91616	0.89574
476	1.12621	1.03624	0.981	0.9436	0.91662	0.89622
477	1.12653	1.03662	0.98141	0.94404	0.91708	0.8967
478	1.12684	1.037	0.98183	0.94448	0.91754	0.89717
479	1.12716	1.03737	0.98224	0.94492	0.918	0.89764
480	1.12747	1.03774	0.98265	0.94536	0.91846	0.89811
481	1.12778	1.03811	0.98306	0.94579	0.91891	0.89858
482	1.12808	1.03848	0.98347	0.94622	0.91936	0.89904
483	1.12839	1.03885	0.98387	0.94665	0.91981	0.8995
484	1.12869	1.03921	0.98427	0.94708	0.92025	0.89996
485	1.129	1.03958	0.98467	0.94751	0.92069	0.90042
486	1.1293	1.03994	0.98507	0.94793	0.92113	0.90087
487	1.12959	1.0403	0.98547	0.94835	0.92157	0.90133
488	1.12989	1.04065	0.98586	0.94877	0.92201	0.90178
489	1.13019	1.04101	0.98625	0.94918	0.92244	0.90222
490	1.13048	1.04136	0.98664	0.9496	0.92287	0.90267
491	1.13077	1.04171	0.98703	0.95001	0.9233	0.90311
492	1.13106	1.04206	0.98741	0.95042	0.92373	0.90355
493	1.13135	1.04241	0.98779	0.95082	0.92415	0.90399
494	1.13164	1.04275	0.98818	0.95123	0.92458	0.90442
495	1.13193	1.0431	0.98855	0.95163	0.925	0.90486
496	1.13221	1.04344	0.98893	0.95203	0.92542	0.90529
497	1.13249	1.04378	0.98931	0.95243	0.92583	0.90572
498	1.13277	1.04412	0.98968	0.95283	0.92625	0.90614
499	1.13305	1.04445	0.99005	0.95322	0.92666	0.90657
500	1.13333	1.04479	0.99042	0.95362	0.92707	0.90699
501	1.13361	1.04512	0.99079	0.95401	0.92747	0.90741
502	1.13388	1.04545	0.99115	0.95439	0.92788	0.90783
503	1.13416	1.04578	0.99152	0.95478	0.92828	0.90824
504	1.13443	1.04611	0.99188	0.95517	0.92868	0.90866
505	1.1347	1.04643	0.99224	0.95555	0.92908	0.90907
506	1.13497	1.04676	0.99259	0.95593	0.92948	0.90948
507	1.13524	1.04708	0.99295	0.95631	0.92987	0.90988
508	1.13551	1.0474	0.9933	0.95668	0.93027	0.91029
509	1.13577	1.04772	0.99366	0.95706	0.93066	0.91069
510	1.13603	1.04804	0.99401	0.95743	0.93105	0.91109
511	1.1363	1.04835	0.99435	0.9578	0.93143	0.91149
512	1.13656	1.04867	0.9947	0.95817	0.93182	0.91189
513	1.13682	1.04898	0.99505	0.95854	0.9322	0.91228
514	1.13708	1.04929	0.99539	0.9589	0.93258	0.91268
515	1.13733	1.0496	0.99573	0.95927	0.93296	0.91307
516	1.13759	1.04991	0.99607	0.95963	0.93334	0.91346
517	1.13784	1.05021	0.99641	0.95999	0.93371	0.91384
518	1.13809	1.05052	0.99675	0.96034	0.93409	0.91423
519	1.13835	1.05082	0.99708	0.9607	0.93446	0.91461
520	1.1386	1.05112	0.99741	0.96105	0.93483	0.91499
521	1.13884	1.05142	0.99774	0.96141	0.93519	0.91537
522	1.13909	1.05172	0.99807	0.96176	0.93556	0.91575
523	1.13934	1.05202	0.9984	0.96211	0.93592	0.91612
524	1.13958	1.05231	0.99873	0.96245	0.93629	0.9165
525	1.13983	1.05261	0.99905	0.9628	0.93665	0.91687
526	1.14007	1.0529	0.99937	0.96314	0.937	0.91724
527	1.14031	1.05319	0.9997	0.96348	0.93736	0.91761
528	1.14055	1.05348	1.00001	0.96382	0.93772	0.91797
529	1.14079	1.05377	1.00033	0.96416	0.93807	0.91834
530	1.14103	1.05405	1.00065	0.9645	0.93842	0.9187
531	1.14126	1.05434	1.00096	0.96483	0.93877	0.91906
532	1.1415	1.05462	1.00128	0.96517	0.93912	0.91942
533	1.14173	1.0549	1.00159	0.9655	0.93946	0.91978
534	1.14196	1.05518	1.0019	0.96583	0.93981	0.92013
535	1.14219	1.05546	1.00221	0.96616	0.94015	0.92049
536	1.14242	1.05574	1.00251	0.96648	0.94049	0.92084
537	1.14265	1.05602	1.00282	0.96681	0.94083	0.92119
538	1.14288	1.05629	1.00312	0.96713	0.94117	0.92154
539	1.14311	1.05656	1.00343	0.96746	0.94151	0.92188
540	1.14333	1.05684	1.00373	0.96778	0.94184	0.92223
541	1.14356	1.05711	1.00403	0.96809	0.94217	0.92257
542	1.14378	1.05738	1.00432	0.96841	0.9425	0.92291
543	1.144	1.05765	1.00462	0.96873	0.94283	0.92325
544	1.14422	1.05791	1.00492	0.96904	0.94316	0.92359
545	1.14444	1.05818	1.00521	0.96935	0.94349	0.92393
546	1.14466	1.05844	1.0055	0.96967	0.94381	0.92426
547	1.14488	1.0587	1.00579	0.96997	0.94414	0.9246
548	1.1451	1.05897	1.00608	0.97028	0.94446	0.92493
549	1.14531	1.05923	1.00637	0.97059	0.94478	0.92526
550	1.14553	1.05949	1.00666	0.97089	0.9451	0.92559
551	1.14574	1.05974	1.00694	0.9712	0.94541	0.92591
552	1.14595	1.06	1.00723	0.9715	0.94573	0.92624
553	1.14616	1.06026	1.00751	0.9718	0.94604	0.92656
554	1.14637	1.06051	1.00779	0.9721	0.94635	0.92689
555	1.14658	1.06076	1.00807	0.9724	0.94666	0.92721
556	1.14679	1.06101	1.00835	0.97269	0.94697	0.92753
557	1.147	1.06126	1.00862	0.97299	0.94728	0.92784
558	1.1472	1.06151	1.0089	0.97328	0.94759	0.92816
559	1.14741	1.06176	1.00917	0.97357	0.94789	0.92847
560	1.14761	1.06201	1.00945	0.97387	0.9482	0.92879
561	1.14781	1.06225	1.00972	0.97415	0.9485	0.9291
562	1.14802	1.0625	1.00999	0.97444	0.9488	0.92941
563	1.14822	1.06274	1.01026	0.97473	0.9491	0.92972
564	1.14842	1.06298	1.01052	0.97501	0.9494	0.93003
565	1.14862	1.06322	1.01079	0.9753	0.94969	0.93033
566	1.14881	1.06346	1.01106	0.97558	0.94999	0.93064
567	1.14901	1.0637	1.01132	0.97586	0.95028	0.93094
568	1.14921	1.06394	1.01158	0.97614	0.95057	0.93124
569	1.1494	1.06418	1.01184	0.97642	0.95086	0.93154
570	1.1496	1.06441	1.0121	0.9767	0.95115	0.93184
571	1.14979	1.06464	1.01236	0.97697	0.95144	0.93214
572	1.14998	1.06488	1.01262	0.97725	0.95173	0.93243
573	1.15017	1.06511	1.01288	0.97752	0.95201	0.93273
574	1.15036	1.06534	1.01313	0.97779	0.9523	0.93302
575	1.15055	1.06557	1.01339	0.97806	0.95258	0.93331
576	1.15074	1.0658	1.01364	0.97833	0.95286	0.9336
577	1.15093	1.06602	1.01389	0.9786	0.95314	0.93389
578	1.15112	1.06625	1.01414	0.97887	0.95342	0.93418
579	1.1513	1.06648	1.01439	0.97913	0.9537	0.93447
580	1.15149	1.0667	1.01464	0.9794	0.95398	0.93475
581	1.15167	1.06692	1.01489	0.97966	0.95425	0.93503
582	1.15186	1.06715	1.01513	0.97992	0.95452	0.93532
583	1.15204	1.06737	1.01538	0.98018	0.9548	0.9356
584	1.15222	1.06759	1.01562	0.98044	0.95507	0.93588
585	1.1524	1.06781	1.01586	0.9807	0.95534	0.93616
586	1.15258	1.06802	1.01611	0.98096	0.95561	0.93643
587	1.15276	1.06824	1.01635	0.98122	0.95587	0.93671
588	1.15294	1.06846	1.01658	0.98147	0.95614	0.93698
589	1.15311	1.06867	1.01682	0.98172	0.9564	0.93726
590	1.15329	1.06888	1.01706	0.98198	0.95667	0.93753
591	1.15347	1.0691	1.0173	0.98223	0.95693	0.9378
592	1.15364	1.06931	1.01753	0.98248	0.95719	0.93807
593	1.15381	1.06952	1.01776	0.98273	0.95745	0.93834
594	1.15399	1.06973	1.018	0.98298	0.95771	0.93861
595	1.15416	1.06994	1.01823	0.98322	0.95797	0.93887
596	1.15433	1.07015	1.01846	0.98347	0.95823	0.93914
597	1.1545	1.07035	1.01869	0.98371	0.95848	0.9394
598	1.15467	1.07056	1.01892	0.98396	0.95874	0.93966
599	1.15484	1.07077	1.01914	0.9842	0.95899	0.93993
600	1.15501	1.07097	1.01937	0.98444	0.95924	0.94019
601	1.15518	1.07117	1.01959	0.98468	0.95949	0.94044
602	1.15534	1.07138	1.01982	0.98492	0.95974	0.9407
603	1.15551	1.07158	1.02004	0.98516	0.95999	0.94096
604	1.15568	1.07178	1.02026	0.98539	0.96024	0.94121
605	1.15584	1.07198	1.02049	0.98563	0.96048	0.94147
606	1.156	1.07218	1.02071	0.98586	0.96073	0.94172
607	1.15617	1.07237	1.02093	0.9861	0.96097	0.94197
608	1.15633	1.07257	1.02114	0.98633	0.96122	0.94222
609	1.15649	1.07277	1.02136	0.98656	0.96146	0.94247
610	1.15665	1.07296	1.02158	0.98679	0.9617	0.94272
611	1.15681	1.07316	1.02179	0.98702	0.96194	0.94297
612	1.15697	1.07335	1.02201	0.98725	0.96218	0.94322
613	1.15713	1.07354	1.02222	0.98748	0.96242	0.94346
614	1.15729	1.07373	1.02243	0.9877	0.96265	0.94371
615	1.15744	1.07392	1.02264	0.98793	0.96289	0.94395
616	1.1576	1.07411	1.02285	0.98815	0.96312	0.94419
617	1.15776	1.0743	1.02306	0.98838	0.96336	0.94443
618	1.15791	1.07449	1.02327	0.9886	0.96359	0.94467
619	1.15806	1.07468	1.02348	0.98882	0.96382	0.94491
620	1.15822	1.07487	1.02369	0.98904	0.96405	0.94515
621	1.15837	1.07505	1.02389	0.98926	0.96428	0.94539
622	1.15852	1.07524	1.0241	0.98948	0.96451	0.94562
623	1.15867	1.07542	1.0243	0.9897	0.96474	0.94586
624	1.15883	1.0756	1.02451	0.98992	0.96496	0.94609
625	1.15898	1.07579	1.02471	0.99013	0.96519	0.94632
626	1.15912	1.07597	1.02491	0.99035	0.96541	0.94656
627	1.15927	1.07615	1.02511	0.99056	0.96563	0.94679
628	1.15942	1.07633	1.02531	0.99077	0.96586	0.94702
629	1.15957	1.07651	1.02551	0.99098	0.96608	0.94725
630	1.15972	1.07669	1.02571	0.9912	0.9663	0.94747
631	1.15986	1.07686	1.0259	0.99141	0.96652	0.9477
632	1.16001	1.07704	1.0261	0.99161	0.96674	0.94793
633	1.16015	1.07722	1.02629	0.99182	0.96696	0.94815
634	1.1603	1.07739	1.02649	0.99203	0.96717	0.94837
635	1.16044	1.07757	1.02668	0.99224	0.96739	0.9486
636	1.16058	1.07774	1.02688	0.99244	0.9676	0.94882
637	1.16073	1.07791	1.02707	0.99265	0.96782	0.94904
638	1.16087	1.07809	1.02726	0.99285	0.96803	0.94926
639	1.16101	1.07826	1.02745	0.99305	0.96824	0.94948
640	1.16115	1.07843	1.02764	0.99326	0.96845	0.9497
641	1.16129	1.0786	1.02783	0.99346	0.96866	0.94992
642	1.16143	1.07877	1.02802	0.99366	0.96887	0.95013
643	1.16157	1.07894	1.0282	0.99386	0.96908	0.95035
644	1.1617	1.07911	1.02839	0.99406	0.96929	0.95056
645	1.16184	1.07927	1.02857	0.99425	0.9695	0.95077
646	1.16198	1.07944	1.02876	0.99445	0.9697	0.95099
647	1.16211	1.0796	1.02894	0.99465	0.96991	0.9512
648	1.16225	1.07977	1.02913	0.99484	0.97011	0.95141
649	1.16239	1.07993	1.02931	0.99504	0.97031	0.95162
650	1.16252	1.0801	1.02949	0.99523	0.97052	0.95183
651	1.16265	1.08026	1.02967	0.99542	0.97072	0.95204
652	1.16279	1.08042	1.02985	0.99562	0.97092	0.95224
653	1.16292	1.08058	1.03003	0.99581	0.97112	0.95245
654	1.16305	1.08074	1.03021	0.996	0.97132	0.95266
655	1.16318	1.08091	1.03039	0.99619	0.97152	0.95286
656	1.16331	1.08106	1.03056	0.99638	0.97171	0.95306
657	1.16344	1.08122	1.03074	0.99656	0.97191	0.95327
658	1.16357	1.08138	1.03091	0.99675	0.97211	0.95347
659	1.1637	1.08154	1.03109	0.99694	0.9723	0.95367
660	1.16383	1.0817	1.03126	0.99712	0.97249	0.95387
661	1.16396	1.08185	1.03144	0.99731	0.97269	0.95407
662	1.16409	1.08201	1.03161	0.99749	0.97288	0.95427
663	1.16422	1.08216	1.03178	0.99768	0.97307	0.95447
664	1.16434	1.08232	1.03195	0.99786	0.97326	0.95466
665	1.16447	1.08247	1.03212	0.99804	0.97345	0.95486
666	1.16459	1.08262	1.03229	0.99822	0.97364	0.95506
667	1.16472	1.08277	1.03246	0.9984	0.97383	0.95525
668	1.16484	1.08293	1.03263	0.99858	0.97402	0.95545
669	1.16497	1.08308	1.0328	0.99876	0.97421	0.95564
670	1.16509	1.08323	1.03296	0.99894	0.97439	0.95583
671	1.16521	1.08338	1.03313	0.99912	0.97458	0.95602
672	1.16534	1.08353	1.0333	0.99929	0.97476	0.95621
673	1.16546	1.08367	1.03346	0.99947	0.97495	0.9564
674	1.16558	1.08382	1.03362	0.99964	0.97513	0.95659
675	1.1657	1.08397	1.03379	0.99982	0.97531	0.95678
676	1.16582	1.08412	1.03395	0.99999	0.97549	0.95697
677	1.16594	1.08426	1.03411	1.00016	0.97567	0.95715
678	1.16606	1.08441	1.03427	1.00034	0.97585	0.95734
679	1.16618	1.08455	1.03443	1.00051	0.97603	0.95753
680	1.1663	1.0847	1.03459	1.00068	0.97621	0.95771
681	1.16641	1.08484	1.03475	1.00085	0.97639	0.95789
682	1.16653	1.08498	1.03491	1.00102	0.97657	0.95808
683	1.16665	1.08513	1.03507	1.00119	0.97674	0.95826
684	1.16676	1.08527	1.03523	1.00136	0.97692	0.95844
685	1.16688	1.08541	1.03539	1.00152	0.97709	0.95862
686	1.16699	1.08555	1.03554	1.00169	0.97727	0.9588
687	1.16711	1.08569	1.0357	1.00186	0.97744	0.95898
688	1.16722	1.08583	1.03585	1.00202	0.97762	0.95916
689	1.16734	1.08597	1.03601	1.00219	0.97779	0.95934
690	1.16745	1.08611	1.03616	1.00235	0.97796	0.95952
691	1.16756	1.08624	1.03631	1.00251	0.97813	0.95969
692	1.16768	1.08638	1.03647	1.00268	0.9783	0.95987
693	1.16779	1.08652	1.03662	1.00284	0.97847	0.96004
694	1.1679	1.08666	1.03677	1.003	0.97864	0.96022
695	1.16801	1.08679	1.03692	1.00316	0.97881	0.96039
696	1.16812	1.08693	1.03707	1.00332	0.97897	0.96056
697	1.16823	1.08706	1.03722	1.00348	0.97914	0.96074
698	1.16834	1.08719	1.03737	1.00364	0.97931	0.96091
699	1.16845	1.08733	1.03752	1.0038	0.97947	0.96108
700	1.16856	1.08746	1.03766	1.00396	0.97964	0.96125
701	1.16867	1.08759	1.03781	1.00411	0.9798	0.96142
702	1.16878	1.08772	1.03796	1.00427	0.97997	0.96159
703	1.16889	1.08786	1.0381	1.00442	0.98013	0.96176
704	1.16899	1.08799	1.03825	1.00458	0.98029	0.96192
705	1.1691	1.08812	1.03839	1.00473	0.98045	0.96209
706	1.16921	1.08825	1.03854	1.00489	0.98061	0.96226
707	1.16931	1.08838	1.03868	1.00504	0.98077	0.96242
708	1.16942	1.08851	1.03882	1.00519	0.98093	0.96259
709	1.16952	1.08863	1.03897	1.00535	0.98109	0.96275
710	1.16963	1.08876	1.03911	1.0055	0.98125	0.96291
711	1.16973	1.08889	1.03925	1.00565	0.98141	0.96308
712	1.16983	1.08901	1.03939	1.0058	0.98157	0.96324
713	1.16994	1.08914	1.03953	1.00595	0.98172	0.9634
714	1.17004	1.08927	1.03967	1.0061	0.98188	0.96356
715	1.17014	1.08939	1.03981	1.00625	0.98203	0.96372
716	1.17025	1.08952	1.03995	1.00639	0.98219	0.96388
717	1.17035	1.08964	1.04009	1.00654	0.98234	0.96404
718	1.17045	1.08976	1.04022	1.00669	0.9825	0.9642
719	1.17055	1.08989	1.04036	1.00683	0.98265	0.96436
720	1.17065	1.09001	1.0405	1.00698	0.9828	0.96452
721	1.17075	1.09013	1.04063	1.00713	0.98295	0.96467
722	1.17085	1.09025	1.04077	1.00727	0.9831	0.96483
723	1.17095	1.09038	1.0409	1.00741	0.98325	0.96499
724	1.17105	1.0905	1.04104	1.00756	0.9834	0.96514
725	1.17115	1.09062	1.04117	1.0077	0.98355	0.96529
726	1.17124	1.09074	1.04131	1.00784	0.9837	0.96545
727	1.17134	1.09086	1.04144	1.00798	0.98385	0.9656
728	1.17144	1.09098	1.04157	1.00813	0.984	0.96575
729	1.17154	1.09109	1.0417	1.00827	0.98415	0.96591
730	1.17163	1.09121	1.04183	1.00841	0.98429	0.96606
731	1.17173	1.09133	1.04196	1.00855	0.98444	0.96621
732	1.17183	1.09145	1.04209	1.00869	0.98458	0.96636
733	1.17192	1.09156	1.04222	1.00882	0.98473	0.96651
734	1.17202	1.09168	1.04235	1.00896	0.98487	0.96666
735	1.17211	1.0918	1.04248	1.0091	0.98502	0.96681
736	1.17221	1.09191	1.04261	1.00924	0.98516	0.96695
737	1.1723	1.09203	1.04274	1.00937	0.9853	0.9671
738	1.17239	1.09214	1.04286	1.00951	0.98544	0.96725
739	1.17249	1.09225	1.04299	1.00964	0.98559	0.96739
740	1.17258	1.09237	1.04312	1.00978	0.98573	0.96754
741	1.17267	1.09248	1.04324	1.00991	0.98587	0.96769
742	1.17276	1.09259	1.04337	1.01005	0.98601	0.96783
743	1.17286	1.09271	1.04349	1.01018	0.98615	0.96797
744	1.17295	1.09282	1.04362	1.01031	0.98629	0.96812
745	1.17304	1.09293	1.04374	1.01045	0.98643	0.96826
746	1.17313	1.09304	1.04387	1.01058	0.98656	0.9684
747	1.17322	1.09315	1.04399	1.01071	0.9867	0.96855
748	1.17331	1.09326	1.04411	1.01084	0.98684	0.96869
749	1.1734	1.09337	1.04423	1.01097	0.98697	0.96883
750	1.17349	1.09348	1.04435	1.0111	0.98711	0.96897
751	1.17358	1.09359	1.04448	1.01123	0.98724	0.96911
752	1.17367	1.0937	1.0446	1.01136	0.98738	0.96925
753	1.17376	1.09381	1.04472	1.01149	0.98751	0.96939
754	1.17384	1.09391	1.04484	1.01161	0.98765	0.96952
755	1.17393	1.09402	1.04496	1.01174	0.98778	0.96966
756	1.17402	1.09413	1.04508	1.01187	0.98791	0.9698
757	1.17411	1.09424	1.04519	1.012	0.98805	0.96994
758	1.17419	1.09434	1.04531	1.01212	0.98818	0.97007
759	1.17428	1.09445	1.04543	1.01225	0.98831	0.97021
760	1.17437	1.09455	1.04555	1.01237	0.98844	0.97034
761	1.17445	1.09466	1.04566	1.0125	0.98857	0.97048
762	1.17454	1.09476	1.04578	1.01262	0.9887	0.97061
763	1.17462	1.09487	1.04589	1.01274	0.98883	0.97075
764	1.17471	1.09497	1.04601	1.01287	0.98896	0.97088
765	1.17479	1.09507	1.04613	1.01299	0.98909	0.97101
766	1.17488	1.09518	1.04624	1.01311	0.98922	0.97114
767	1.17496	1.09528	1.04635	1.01324	0.98934	0.97128
768	1.17504	1.09538	1.04647	1.01336	0.98947	0.97141
769	1.17513	1.09548	1.04658	1.01348	0.9896	0.97154
770	1.17521	1.09558	1.04669	1.0136	0.98972	0.97167
771	1.17529	1.09569	1.04681	1.01372	0.98985	0.9718
772	1.17537	1.09579	1.04692	1.01384	0.98997	0.97193
773	1.17546	1.09589	1.04703	1.01396	0.9901	0.97206
774	1.17554	1.09599	1.04714	1.01408	0.99022	0.97219
775	1.17562	1.09609	1.04725	1.01419	0.99035	0.97231
776	1.1757	1.09619	1.04736	1.01431	0.99047	0.97244
777	1.17578	1.09628	1.04747	1.01443	0.99059	0.97257
778	1.17586	1.09638	1.04758	1.01455	0.99072	0.97269
779	1.17594	1.09648	1.04769	1.01466	0.99084	0.97282
780	1.17602	1.09658	1.0478	1.01478	0.99096	0.97295
781	1.1761	1.09668	1.04791	1.0149	0.99108	0.97307
782	1.17618	1.09677	1.04802	1.01501	0.9912	0.9732
783	1.17626	1.09687	1.04812	1.01513	0.99132	0.97332
784	1.17634	1.09697	1.04823	1.01524	0.99144	0.97344
785	1.17642	1.09706	1.04834	1.01536	0.99156	0.97357
786	1.17649	1.09716	1.04844	1.01547	0.99168	0.97369
787	1.17657	1.09725	1.04855	1.01558	0.9918	0.97381
788	1.17665	1.09735	1.04866	1.0157	0.99192	0.97394
789	1.17673	1.09744	1.04876	1.01581	0.99203	0.97406
790	1.1768	1.09754	1.04887	1.01592	0.99215	0.97418
791	1.17688	1.09763	1.04897	1.01603	0.99227	0.9743
792	1.17696	1.09773	1.04908	1.01614	0.99239	0.97442
793	1.17703	1.09782	1.04918	1.01625	0.9925	0.97454
794	1.17711	1.09791	1.04928	1.01636	0.99262	0.97466
795	1.17719	1.098	1.04939	1.01647	0.99273	0.97478
796	1.17726	1.0981	1.04949	1.01658	0.99285	0.9749
797	1.17734	1.09819	1.04959	1.01669	0.99296	0.97502
798	1.17741	1.09828	1.04969	1.0168	0.99308	0.97513
799	1.17749	1.09837	1.04979	1.01691	0.99319	0.97525
800	1.17756	1.09846	1.0499	1.01702	0.9933	0.97537
801	1.17763	1.09855	1.05	1.01713	0.99342	0.97548
802	1.17771	1.09864	1.0501	1.01723	0.99353	0.9756
803	1.17778	1.09873	1.0502	1.01734	0.99364	0.97572
804	1.17785	1.09882	1.0503	1.01745	0.99375	0.97583
805	1.17793	1.09891	1.0504	1.01755	0.99386	0.97595
806	1.178	1.099	1.0505	1.01766	0.99397	0.97606
807	1.17807	1.09909	1.05059	1.01777	0.99408	0.97618
808	1.17814	1.09918	1.05069	1.01787	0.99419	0.97629
809	1.17822	1.09927	1.05079	1.01798	0.9943	0.9764
810	1.17829	1.09935	1.05089	1.01808	0.99441	0.97652
811	1.17836	1.09944	1.05099	1.01818	0.99452	0.97663
812	1.17843	1.09953	1.05108	1.01829	0.99463	0.97674
813	1.1785	1.09962	1.05118	1.01839	0.99474	0.97685
814	1.17857	1.0997	1.05128	1.01849	0.99485	0.97696
815	1.17864	1.09979	1.05137	1.0186	0.99495	0.97707
816	1.17871	1.09988	1.05147	1.0187	0.99506	0.97718
817	1.17878	1.09996	1.05156	1.0188	0.99517	0.9773
818	1.17885	1.10005	1.05166	1.0189	0.99527	0.9774
819	1.17892	1.10013	1.05175	1.019	0.99538	0.97751
820	1.17899	1.10022	1.05185	1.01911	0.99548	0.97762
821	1.17906	1.1003	1.05194	1.01921	0.99559	0.97773
822	1.17913	1.10038	1.05204	1.01931	0.99569	0.97784
823	1.1792	1.10047	1.05213	1.01941	0.9958	0.97795
824	1.17927	1.10055	1.05222	1.01951	0.9959	0.97806
825	1.17933	1.10064	1.05231	1.0196	0.99601	0.97816
826	1.1794	1.10072	1.05241	1.0197	0.99611	0.97827
827	1.17947	1.1008	1.0525	1.0198	0.99621	0.97838
828	1.17954	1.10088	1.05259	1.0199	0.99632	0.97848
829	1.1796	1.10097	1.05268	1.02	0.99642	0.97859
830	1.17967	1.10105	1.05277	1.02009	0.99652	0.97869
831	1.17974	1.10113	1.05286	1.02019	0.99662	0.9788
832	1.1798	1.10121	1.05295	1.02029	0.99672	0.9789
833	1.17987	1.10129	1.05305	1.02039	0.99682	0.97901
834	1.17993	1.10137	1.05314	1.02048	0.99692	0.97911
835	1.18	1.10145	1.05322	1.02058	0.99702	0.97922
836	1.18007	1.10153	1.05331	1.02067	0.99712	0.97932
837	1.18013	1.10161	1.0534	1.02077	0.99722	0.97942
838	1.1802	1.10169	1.05349	1.02086	0.99732	0.97952
839	1.18026	1.10177	1.05358	1.02096	0.99742	0.97963
840	1.18033	1.10185	1.05367	1.02105	0.99752	0.97973
841	1.18039	1.10193	1.05376	1.02114	0.99762	0.97983
842	1.18045	1.10201	1.05384	1.02124	0.99772	0.97993
843	1.18052	1.10209	1.05393	1.02133	0.99781	0.98003
844	1.18058	1.10217	1.05402	1.02142	0.99791	0.98013
845	1.18064	1.10224	1.0541	1.02152	0.99801	0.98023
846	1.18071	1.10232	1.05419	1.02161	0.99811	0.98033
847	1.18077	1.1024	1.05428	1.0217	0.9982	0.98043
848	1.18083	1.10247	1.05436	1.02179	0.9983	0.98053
849	1.1809	1.10255	1.05445	1.02188	0.99839	0.98063
850	1.18096	1.10263	1.05453	1.02198	0.99849	0.98073
851	1.18102	1.1027	1.05462	1.02207	0.99858	0.98083
852	1.18108	1.10278	1.0547	1.02216	0.99868	0.98092
853	1.18114	1.10286	1.05479	1.02225	0.99877	0.98102
854	1.18121	1.10293	1.05487	1.02234	0.99887	0.98112
855	1.18127	1.10301	1.05495	1.02243	0.99896	0.98122
856	1.18133	1.10308	1.05504	1.02252	0.99905	0.98131
857	1.18139	1.10316	1.05512	1.0226	0.99915	0.98141
858	1.18145	1.10323	1.0552	1.02269	0.99924	0.9815
859	1.18151	1.10331	1.05529	1.02278	0.99933	0.9816
860	1.18157	1.10338	1.05537	1.02287	0.99942	0.98169
861	1.18163	1.10345	1.05545	1.02296	0.99952	0.98179
862	1.18169	1.10353	1.05553	1.02304	0.99961	0.98188
863	1.18175	1.1036	1.05561	1.02313	0.9997	0.98198
864	1.18181	1.10367	1.0557	1.02322	0.99979	0.98207
865	1.18187	1.10375	1.05578	1.0233	0.99988	0.98217
866	1.18193	1.10382	1.05586	1.02339	0.99997	0.98226
867	1.18199	1.10389	1.05594	1.02348	1.00006	0.98235
868	1.18205	1.10396	1.05602	1.02356	1.00015	0.98245
869	1.1821	1.10403	1.0561	1.02365	1.00024	0.98254
870	1.18216	1.10411	1.05618	1.02373	1.00033	0.98263
871	1.18222	1.10418	1.05626	1.02382	1.00042	0.98272
872	1.18228	1.10425	1.05634	1.0239	1.00051	0.98281
873	1.18234	1.10432	1.05642	1.02399	1.00059	0.9829
874	1.18239	1.10439	1.05649	1.02407	1.00068	0.983
875	1.18245	1.10446	1.05657	1.02416	1.00077	0.98309
876	1.18251	1.10453	1.05665	1.02424	1.00086	0.98318
877	1.18256	1.1046	1.05673	1.02432	1.00094	0.98327
878	1.18262	1.10467	1.05681	1.02441	1.00103	0.98336
879	1.18268	1.10474	1.05688	1.02449	1.00112	0.98345
880	1.18273	1.10481	1.05696	1.02457	1.0012	0.98354
881	1.18279	1.10488	1.05704	1.02465	1.00129	0.98362
882	1.18285	1.10495	1.05711	1.02473	1.00138	0.98371
883	1.1829	1.10501	1.05719	1.02482	1.00146	0.9838
884	1.18296	1.10508	1.05727	1.0249	1.00155	0.98389
885	1.18301	1.10515	1.05734	1.02498	1.00163	0.98398
886	1.18307	1.10522	1.05742	1.02506	1.00172	0.98406
887	1.18312	1.10529	1.05749	1.02514	1.0018	0.98415
888	1.18318	1.10535	1.05757	1.02522	1.00188	0.98424
889	1.18323	1.10542	1.05764	1.0253	1.00197	0.98432
890	1.18329	1.10549	1.05772	1.02538	1.00205	0.98441
891	1.18334	1.10555	1.05779	1.02546	1.00213	0.9845
892	1.1834	1.10562	1.05787	1.02554	1.00222	0.98458
893	1.18345	1.10569	1.05794	1.02562	1.0023	0.98467
894	1.1835	1.10575	1.05801	1.0257	1.00238	0.98475
895	1.18356	1.10582	1.05809	1.02578	1.00247	0.98484
896	1.18361	1.10589	1.05816	1.02585	1.00255	0.98492
897	1.18367	1.10595	1.05823	1.02593	1.00263	0.98501
898	1.18372	1.10602	1.05831	1.02601	1.00271	0.98509
899	1.18377	1.10608	1.05838	1.02609	1.00279	0.98518
900	1.18382	1.10615	1.05845	1.02616	1.00287	0.98526
901	1.18388	1.10621	1.05852	1.02624	1.00295	0.98534
902	1.18393	1.10627	1.05859	1.02632	1.00303	0.98543
903	1.18398	1.10634	1.05867	1.02639	1.00311	0.98551
904	1.18403	1.1064	1.05874	1.02647	1.00319	0.98559
905	1.18409	1.10647	1.05881	1.02655	1.00327	0.98567
906	1.18414	1.10653	1.05888	1.02662	1.00335	0.98576
907	1.18419	1.10659	1.05895	1.0267	1.00343	0.98584
908	1.18424	1.10666	1.05902	1.02677	1.00351	0.98592
909	1.18429	1.10672	1.05909	1.02685	1.00359	0.986
910	1.18434	1.10678	1.05916	1.02692	1.00367	0.98608
911	1.18439	1.10685	1.05923	1.027	1.00375	0.98616
912	1.18445	1.10691	1.0593	1.02707	1.00382	0.98624
913	1.1845	1.10697	1.05937	1.02715	1.0039	0.98632
914	1.18455	1.10703	1.05944	1.02722	1.00398	0.9864
915	1.1846	1.10709	1.05951	1.02729	1.00406	0.98648
916	1.18465	1.10716	1.05958	1.02737	1.00413	0.98656
917	1.1847	1.10722	1.05964	1.02744	1.00421	0.98664
918	1.18475	1.10728	1.05971	1.02751	1.00429	0.98672
919	1.1848	1.10734	1.05978	1.02759	1.00436	0.9868
920	1.18485	1.1074	1.05985	1.02766	1.00444	0.98688
921	1.1849	1.10746	1.05992	1.02773	1.00451	0.98696
922	1.18494	1.10752	1.05998	1.0278	1.00459	0.98703
923	1.18499	1.10758	1.06005	1.02788	1.00466	0.98711
924	1.18504	1.10764	1.06012	1.02795	1.00474	0.98719
925	1.18509	1.1077	1.06018	1.02802	1.00481	0.98727
926	1.18514	1.10776	1.06025	1.02809	1.00489	0.98734
927	1.18519	1.10782	1.06032	1.02816	1.00496	0.98742
928	1.18524	1.10788	1.06038	1.02823	1.00504	0.9875
929	1.18528	1.10794	1.06045	1.0283	1.00511	0.98757
930	1.18533	1.108	1.06052	1.02837	1.00518	0.98765
931	1.18538	1.10806	1.06058	1.02844	1.00526	0.98773
932	1.18543	1.10812	1.06065	1.02851	1.00533	0.9878
933	1.18548	1.10818	1.06071	1.02858	1.0054	0.98788
934	1.18552	1.10823	1.06078	1.02865	1.00548	0.98795
935	1.18557	1.10829	1.06084	1.02872	1.00555	0.98803
936	1.18562	1.10835	1.06091	1.02879	1.00562	0.9881
937	1.18566	1.10841	1.06097	1.02886	1.00569	0.98818
938	1.18571	1.10846	1.06103	1.02893	1.00576	0.98825
939	1.18576	1.10852	1.0611	1.029	1.00584	0.98832
940	1.1858	1.10858	1.06116	1.02906	1.00591	0.9884
941	1.18585	1.10864	1.06123	1.02913	1.00598	0.98847
942	1.1859	1.10869	1.06129	1.0292	1.00605	0.98854
943	1.18594	1.10875	1.06135	1.02927	1.00612	0.98862
944	1.18599	1.10881	1.06142	1.02933	1.00619	0.98869
945	1.18604	1.10886	1.06148	1.0294	1.00626	0.98876
946	1.18608	1.10892	1.06154	1.02947	1.00633	0.98884
947	1.18613	1.10897	1.0616	1.02954	1.0064	0.98891
948	1.18617	1.10903	1.06167	1.0296	1.00647	0.98898
949	1.18622	1.10909	1.06173	1.02967	1.00654	0.98905
950	1.18626	1.10914	1.06179	1.02973	1.00661	0.98912
951	1.18631	1.1092	1.06185	1.0298	1.00668	0.9892
952	1.18635	1.10925	1.06191	1.02987	1.00675	0.98927
953	1.1864	1.10931	1.06197	1.02993	1.00682	0.98934
954	1.18644	1.10936	1.06203	1.03	1.00688	0.98941
955	1.18649	1.10942	1.0621	1.03006	1.00695	0.98948
956	1.18653	1.10947	1.06216	1.03013	1.00702	0.98955
957	1.18657	1.10953	1.06222	1.03019	1.00709	0.98962
958	1.18662	1.10958	1.06228	1.03026	1.00716	0.98969
959	1.18666	1.10963	1.06234	1.03032	1.00722	0.98976
960	1.18671	1.10969	1.0624	1.03038	1.00729	0.98983
961	1.18675	1.10974	1.06246	1.03045	1.00736	0.9899
962	1.18679	1.10979	1.06252	1.03051	1.00742	0.98997
963	1.18684	1.10985	1.06258	1.03058	1.00749	0.99003
964	1.18688	1.1099	1.06264	1.03064	1.00756	0.9901
965	1.18692	1.10995	1.06269	1.0307	1.00762	0.99017
966	1.18697	1.11001	1.06275	1.03077	1.00769	0.99024
967	1.18701	1.11006	1.06281	1.03083	1.00776	0.99031
968	1.18705	1.11011	1.06287	1.03089	1.00782	0.99038
969	1.18709	1.11016	1.06293	1.03095	1.00789	0.99044
970	1.18714	1.11022	1.06299	1.03102	1.00795	0.99051
971	1.18718	1.11027	1.06305	1.03108	1.00802	0.99058
972	1.18722	1.11032	1.0631	1.03114	1.00808	0.99065
973	1.18726	1.11037	1.06316	1.0312	1.00815	0.99071
974	1.18731	1.11042	1.06322	1.03126	1.00821	0.99078
975	1.18735	1.11048	1.06328	1.03132	1.00827	0.99085
976	1.18739	1.11053	1.06333	1.03139	1.00834	0.99091
977	1.18743	1.11058	1.06339	1.03145	1.0084	0.99098
978	1.18747	1.11063	1.06345	1.03151	1.00847	0.99104
979	1.18751	1.11068	1.0635	1.03157	1.00853	0.99111
980	1.18755	1.11073	1.06356	1.03163	1.00859	0.99117
981	1.1876	1.11078	1.06362	1.03169	1.00866	0.99124
982	1.18764	1.11083	1.06367	1.03175	1.00872	0.9913
983	1.18768	1.11088	1.06373	1.03181	1.00878	0.99137
984	1.18772	1.11093	1.06378	1.03187	1.00884	0.99143
985	1.18776	1.11098	1.06384	1.03193	1.00891	0.9915
986	1.1878	1.11103	1.0639	1.03199	1.00897	0.99156
987	1.18784	1.11108	1.06395	1.03205	1.00903	0.99163
988	1.18788	1.11113	1.06401	1.03211	1.00909	0.99169
989	1.18792	1.11118	1.06406	1.03216	1.00915	0.99175
990	1.18796	1.11123	1.06412	1.03222	1.00922	0.99182
991	1.188	1.11128	1.06417	1.03228	1.00928	0.99188
992	1.18804	1.11133	1.06423	1.03234	1.00934	0.99194
993	1.18808	1.11138	1.06428	1.0324	1.0094	0.99201
994	1.18812	1.11142	1.06433	1.03246	1.00946	0.99207
995	1.18816	1.11147	1.06439	1.03251	1.00952	0.99213
996	1.1882	1.11152	1.06444	1.03257	1.00958	0.9922
997	1.18824	1.11157	1.0645	1.03263	1.00964	0.99226
998	1.18828	1.11162	1.06455	1.03269	1.0097	0.99232
999	1.18831	1.11167	1.0646	1.03274	1.00976	0.99238
1000	1.18835	1.11171	1.06466	1.0328	1.00982	0.99244
