# Supplementary material for: Using resistor network models to predict the transport properties of solid-state battery composites
Source: Nat Commun. 2025 Feb 6;16:1411. doi: 10.1038/s41467-025-56514-5 (PMC11803108; doi:10.1038/s41467-025-56514-5)
Supplement: Supplementary file 3 — Source data [file 41467_2025_56514_MOESM3_ESM.zip › SourceData_Manuscript/Fig4b.csv]

xlabel: T / K
ylabel: kappa / W*m^-1*K^-1
x (LPSCl)	y (LPSCl)	yerr (LPSCl)	x (NCMvolfrac_20)	y (NCMvolfrac_20)	yerr (NCMvolfrac_20)	x (NCMvolfrac_40)	y (NCMvolfrac_40)	yerr (NCMvolfrac_40)	x (NCMvolfrac_60)	y (NCMvolfrac_60)	yerr (NCMvolfrac_60)	x (NCMvolfrac_80)	y (NCMvolfrac_80)	yerr (NCMvolfrac_80)	x (NCM)	y (NCM)	yerr (NCM)
173.146	0.3361	1.46E-02	173.15725	0.37772	0.02526	173.1522	0.42582	0.05117	173.1465	0.41797	0.02732	173.153	0.53116	0.13922	173.1508	0.67519	0.04584
198.1502	0.34396	1.67E-02	198.14567	0.38355	0.02375	198.14067	0.42111	0.03506	198.1536	0.44635	0.02981	198.1506	0.54974	0.13353	198.152	0.70326	0.04132
223.1432	0.34631	0.02168	223.15367	0.38948	0.02312	223.14133	0.4405	0.05216	223.1578	0.45506	0.0272	223.1544	0.54825	0.09398	223.14	0.71936	0.03841
248.147	0.34153	0.02202	248.15067	0.3803	0.01884	248.14833	4.29E-01	4.06E-02	248.1534	0.4653	0.04153	248.1484	0.5454	0.09386	248.14933	0.72537	0.04206
273.1492	0.33388	0.0201	273.15	0.37924	0.0212	273.14767	0.42529	0.04626	273.1482	0.46076	0.03843	273.15	5.41E-01	9.51E-02	273.14767	0.72199	0.04139
298.1566	0.32297	0.02117	298.154	0.36217	0.02398	298.15567	0.40383	0.04431	298.1588	0.43931	0.03237	298.1522	0.49924	0.07422	298.15967	0.70577	0.04209
323.1488	0.30861	0.01758	323.15	0.34504	0.04323	323.14933	0.40322	0.05451	323.149	0.41727	0.04772	323.1504	0.42367	0.01867	323.149	0.69797	0.04288
348.14975	0.31571	0.02256	348.15	0.36834	0.05407	348.149	0.42086	0.06142	348.1488	0.41011	0.04346	348.1494	0.4127	0.03071	348.14667	0.69299	0.04126
373.15025	0.32986	0.01917	373.15033	0.38578	0.03407	373.14767	0.43488	0.05106	373.1484	0.41229	0.0456	373.1502	0.40893	0.03655	373.14667	0.68718	0.03987
