# Supplementary material for: Using resistor network models to predict the transport properties of solid-state battery composites
Source: Nat Commun. 2025 Feb 6;16:1411. doi: 10.1038/s41467-025-56514-5 (PMC11803108; doi:10.1038/s41467-025-56514-5)
Supplement: Supplementary file 3 — Source data [file 41467_2025_56514_MOESM3_ESM.zip › SourceData_Manuscript/Fig4c.csv]

xlabel: NCM_volfrac / %
ylabel: kappa_RT / W*m^-1*K^-1
x (RN)	y (RN)	y (RN_wITR)	x (Data)	y (Data)	y (Data_err)
0	0.32	0.32	0	0.32	0.02
10	0.34455	0.32334	20	0.36	0.02
20	3.73E-01	3.38E-01	4.00E+01	4.00E-01	4.00E-02
30	4.05E-01	3.63E-01	6.00E+01	4.40E-01	3.00E-02
40	4.41E-01	3.96E-01	8.00E+01	5.00E-01	7.00E-02
50	4.79E-01	4.37E-01	1.00E+02	7.10E-01	4.00E-02
60	5.20E-01	4.83E-01
70	0.56438	0.53406
80	0.61083	0.58967
90	0.65937	0.64849
100	0.71	0.71
