# Supplementary material for: Using resistor network models to predict the transport properties of solid-state battery composites
Source: Nat Commun. 2025 Feb 6;16:1411. doi: 10.1038/s41467-025-56514-5 (PMC11803108; doi:10.1038/s41467-025-56514-5)
Supplement: Supplementary file 3 — Source data [file 41467_2025_56514_MOESM3_ESM.zip › SourceData_Manuscript/Fig5a.csv]

xlabel: CAM_volfrac / %
ylabel: sigma / mS*cm^-1
x (RN)	y (electronic_RN)	y (ionic_RN)	x (Hendriks)	y(electronic_Hendriks)	y (ionic_Hendriks)
100	0.12	1.00E-100	100	0.12
90	0.09633	1.60E-05	60	0.05639	0.00172
80	7.43E-02	2.80E-04	50	0.04178	0.00978
70	5.44E-02	3.68E-03	45	0.02767	0.0143
60	3.73E-02	1.15E-02	40	0.019	0.02915
50	2.30E-02	2.43E-02	30	0.00702	0.06916
40	1.17E-02	4.41E-02	22	9.57E-04	0.12703
30	0.00392	0.07824	0		0.23
20	2.30E-04	0.12307
10	1.68E-08	0.17452
0	1.00E-100	0.23
