# Supplementary material for: Using resistor network models to predict the transport properties of solid-state battery composites
Source: Nat Commun. 2025 Feb 6;16:1411. doi: 10.1038/s41467-025-56514-5 (PMC11803108; doi:10.1038/s41467-025-56514-5)
Supplement: Supplementary file 3 — Source data [file 41467_2025_56514_MOESM3_ESM.zip › SourceData_Manuscript/Fig5b.csv]

xlabel: LPSCl_volfrac / %
ylabel: kappa / W*m^-1*K^-1
x (RN)	y (RN)	x (Böger)	xerr (Böger)	y (Böger)
65	0.22542	90.865	2	0.49828
70	0.26961	81.515	2	0.38293
75	3.21E-01	75.443	2	0.26928
80	3.79E-01	88.34	2	0.43964
85	4.43E-01	81.515	2	0.39223
90	5.11E-01	77.808	2	0.33444
95	5.84E-01
100	0.66
