# Supplementary material for: Using resistor network models to predict the transport properties of solid-state battery composites
Source: Nat Commun. 2025 Feb 6;16:1411. doi: 10.1038/s41467-025-56514-5 (PMC11803108; doi:10.1038/s41467-025-56514-5)
Supplement: Supplementary file 3 — Source data [file 41467_2025_56514_MOESM3_ESM.zip › SourceData_Manuscript/Fig5c.csv]

xlabel: block_volfrac / %
ylabel: sigma_ion / mS*cm^-1
Froboese									RN
x (70-110um)	y (70-110um)	x (40-70um)	y (40-70um)	x (0-50um)	y (0-50um)	x (0-20um)	y (0-20um)		x	y (clustersize_1)	y (clustersize_10)	y (clustersize_100)	y (clustersize_1000)	y (clustersize_10000)	y (clustersize_50000)
0	6.19E-01	0	6.19E-01	0	6.19E-01	0	6.19E-01		0	0.619	0.619	0.619	0.619	0.619	0.619
10	4.81E-01	10	5.12E-01	10	4.17E-01	10	4.24E-01		10	0.47225	0.4841	0.49011	0.50006	0.50989	0.51312
22.5	3.56E-01	30	2.36E-01	22.5	2.90E-01	22.5	2.95E-01		20	0.34232	0.36188	0.37179	0.38796	0.4062	0.40999
35	1.87E-01	38.75	1.13E-01	35	1.50E-01	35	1.34E-01		30	0.23071	0.25491	0.26735	0.28699	0.30709	0.31832
47.5	8.40E-02	47.5	6.27E-02	47.5	3.28E-02	47.5	3.05E-02		40	0.13789	0.16397	0.17807	0.19925	0.22051	0.22701
60	1.47E-02	60	2.50E-02	60	2.47E-03	50	2.43E-02		50	0.0656	0.09027	0.10517	0.1242	0.14133	0.14847
									60	0.01671	0.03578	0.04941	0.06472	0.07913	0.08626
