# Supplementary material for: Using resistor network models to predict the transport properties of solid-state battery composites
Source: Nat Commun. 2025 Feb 6;16:1411. doi: 10.1038/s41467-025-56514-5 (PMC11803108; doi:10.1038/s41467-025-56514-5)
Supplement: Supplementary file 3 — Source data [file 41467_2025_56514_MOESM3_ESM.zip › SourceData_SI/FigS10a.csv]

Data_Zreal / Ohm	Data_negZim / Ohm	EvalData_Zreal / Ohm	EvalData_negZim / Ohm	EvalFit_Zreal / Ohm	EvalFit_negZim / Ohm
4045.13525	1.38E+03	4045.13525	1379.03906	4045.86117	1379.46451
3883.83008	1.44E+03	3883.83008	1444.23682	3884.10535	1443.45951
3713.45752	1498.93384	3713.45752	1498.93384	3713.00964	1498.82962
3531.53589	1543.4093	3531.53589	1543.4093	3531.7495	1544.52954
3342.72729	1577.77979	3342.72729	1577.77979	3343.1513	1578.64918
3150.13794	1599.29224	3150.13794	1599.29224	3149.41147	1599.99703
2953.35132	1607.85596	2953.35132	1607.85596	2951.97966	1607.84579
2757.35791	1603.18933	2757.35791	1603.18933	2756.16141	1601.95156
2562.93481	1585.52307	2562.93481	1585.52307	2563.53521	1582.86865
2372.35498	1552.16919	2372.35498	1552.16919	2374.68375	1551.2185
2192.17847	1.51E+03	2192.17847	1509.14343	2194.76119	1508.87611
2022.78455	1455.13367	2022.78455	1455.13367	2024.0796	1457.36895
1862.15857	1.40E+03	1862.15857	1395.36768	1862.47113	1398.04077
1713.83838	1334.64392	1713.83838	1334.64392	1712.90425	1333.61345
1574.89673	1266.53333	1574.89673	1266.53333	1574.75171	1265.65972
1447.95374	1196.51489	1447.95374	1196.51489	1447.80135	1195.84358
1331.68555	1.13E+03	1331.68555	1126.32654	1331.58756	1125.63005
1226.31421	1056.89075	1226.31421	1056.89075	1226.04091	1056.6538
1129.99634	989.42004	1129.99634	989.42004	1129.38578	989.27241
1041.74683	925.46497	1041.74683	925.46497	1041.81865	924.97824
962.4425	864.75476	962.4425	864.75476	962.31253	864.22265
889.00562	807.95886	889.00562	807.95886	889.18206	806.65858
821.71741	754.68646	821.71741	754.68646	821.84694	752.53351
760.27191	703.4566	760.27191	703.4566	759.95099	702.07257
702.74982	655.10297	702.74982	655.10297	702.72968	654.97543
647.58685	611.27142	647.58685	611.27142	649.22638	610.61233
597.99939	569.17969	597.99939	569.17969	599.73693	569.27034
553.28857	529.70563	553.28857	529.70563	553.49334	530.27461
509.89886	493.8075	509.89886	493.8075	510.45709	493.51783
470.38483	458.59396	470.38483	458.59396	470.52018	458.82993
433.577	4.26E+02	433.577	425.52502	433.292	425.80512
399.8942	394.71521	399.8942	394.71521	399.12626	394.72766
368.66547	365.31876	368.66547	365.31876	367.55322	365.18107
339.96149	337.87759	339.96149	337.87759	338.58808	337.21898
313.82233	312.07605	313.82233	312.07605	312.17785	310.87065
289.82703	288.0051	289.82703	288.0051	288.08493	286.00384
267.81769	265.3298
247.71342	244.3441
229.4357	224.6676
212.90221	206.56436
197.59369	189.38049
183.81032	173.78192
171.45952	159.25021
160.02052	145.66991
149.60652	133.05684
140.34932	121.62231
132.19193	111.17244
124.46952	101.50036
117.65689	92.63956
111.45206	84.51401
105.77988	77.0764
100.69958	70.30278
96.09256	64.04596
91.9696	58.40195
88.16736	53.25189
84.76363	48.58913
81.66436	44.39606
78.85705	40.52569
76.27663	37.04126
73.91819	33.9137
71.79156	31.05359
69.77434	28.51584
67.94411	26.17649
66.34627	24.15771
64.78063	22.27327
63.37188	20.67329
62.02228	19.17266
60.75328	17.91077
59.58545	16.71371
58.44184	15.71668
57.39586	14.84892
56.35382	14.0641
55.34037	13.41836
54.36647	12.84795
53.42092	12.37848
52.45822	11.97059
51.53053	11.60287
50.59049	11.32084
49.62297	11.06927
48.66768	10.87142
47.69708	10.68222
46.76818	10.52497
45.63244	10.3736
44.71661	10.24273
43.71316	10.08631
42.67663	10.00289
41.73161	9.885
40.73916	9.66918
39.68052	9.3944
38.79903	9.26481
37.86477	9.03518
36.86662	8.85924
36.03643	8.62969
35.19293	8.34503
34.33151	8.00482
33.54068	7.76067
32.7643	7.48085
32.02316	7.20659
31.36625	6.90531
30.66459	6.59225
30.0273	6.29473
29.41768	6.03472
28.84105	5.75126
28.28639	5.4317
27.74707	5.11286
27.23213	4.8262
26.72669	4.46398
26.26925	4.14269
25.76012	3.77753
25.26544	3.35916
24.67148	2.93455
24.09333	2.53538
23.4946	2.22359
22.72429	1.88476
21.98516	1.57471
21.12042	1.95458
19.86262	2.77682
18.20744	3.89191
