# Supplementary material for: Using resistor network models to predict the transport properties of solid-state battery composites
Source: Nat Commun. 2025 Feb 6;16:1411. doi: 10.1038/s41467-025-56514-5 (PMC11803108; doi:10.1038/s41467-025-56514-5)
Supplement: Supplementary file 3 — Source data [file 41467_2025_56514_MOESM3_ESM.zip › SourceData_SI/FigS10b.csv]

Data_Zreal / Ohm	Data_negZim / Ohm	EvalData_Zreal / Ohm	EvalData_negZim / Ohm	EvalFit_Zreal / Ohm	EvalFit_negZim / Ohm
327.55817	8.36E+00	327.55817	8.356	328.21756	9.07907
327.20566	9.45E+00	327.20566	9.45138	327.71798	10.15654
326.8063	10.68766	326.8063	10.68766	327.14512	11.374
326.25381	12.01027	326.25381	12.01027	326.4915	12.73588
325.54346	13.54992	325.54346	13.54992	325.74139	14.2599
324.78687	15.24244	324.78687	15.24244	324.87633	15.96376
323.90964	17.27881	323.90964	17.27881	323.87866	17.85711
322.83646	19.35306	322.83646	19.35306	322.7129	19.97468
321.63431	21.88009	321.63431	21.88009	321.3541	22.32058
320.07852	24.49031	320.07852	24.49031	319.76404	24.91076
318.19794	2.75E+01	318.19794	27.48622	317.90664	27.74418
316.11301	30.7305	316.11301	30.7305	315.71923	30.84391
313.45288	3.41E+01	313.45288	34.10414	313.15329	34.19271
310.56281	37.83862	310.56281	37.83862	310.13654	37.78528
307.03354	41.72295	307.03354	41.72295	306.59059	41.59848
302.87054	45.78792	302.87054	45.78792	302.48914	45.53675
297.99667	4.99E+01	297.99667	49.90508	297.68762	49.59791
292.30478	53.9814	292.30478	53.9814	292.22359	53.60292
286.10538	57.94806	286.10538	57.94806	285.97333	57.49202
278.92648	61.36449	278.92648	61.36449	279.00538	61.07068
271.15463	64.51621	271.15463	64.51621	271.35403	64.18935
262.77811	66.90991	262.77811	66.90991	263.10835	66.69611
253.95618	68.59062	253.95618	68.59062	254.35381	68.46688
244.85408	69.32409	244.85408	69.32409	245.38473	69.38611
235.89243	69.25825	235.89243	69.25825	236.3279	69.42812
227.2083	68.21711	227.2083	68.21711	227.40816	68.61003
218.44031	66.72647	218.44031	66.72647	218.91367	67.0317
210.94482	63.96745	210.94482	63.96745	210.84784	64.79453
203.53049	61.61107	203.53049	61.61107	203.46325	62.09672
197.02681	58.66334	197.02681	58.66334	196.69644	59.06633
191.01398	5.55E+01	191.01398	55.45372	190.61724	55.88816
185.60188	52.45485	185.60188	52.45485	185.19629	52.70665
180.87357	49.43693	180.87357	49.43693	180.33796	49.6111
176.45055	46.76359	176.45055	46.76359	175.96024	46.6737
172.51279	43.97855	172.51279	43.97855	172.03219	43.97694
168.88551	41.55896	168.88551	41.55896	168.42082	41.50674
165.60741	39.64165	165.60741	39.64165	165.08859	39.28873
162.34773	37.48958	162.34773	37.48958	161.96722	37.30576
159.13794	35.99067	159.13794	35.99067	159.00095	35.53348
156.13121	34.34123	156.13121	34.34123	156.18091	33.96432
153.51292	32.86236	153.51292	32.86236	153.46662	32.56603
150.8969	31.54833	150.8969	31.54833	150.83836	31.31753
148.39514	30.6165	148.39514	30.6165	148.2838	30.20296
145.6731	29.52122	145.6731	29.52122	145.81204	29.21747
143.13147	28.65749	143.13147	28.65749	143.39463	28.34347
140.86732	27.75424	140.86732	27.75424	141.03786	27.57915
138.63925	27.09436	138.63925	27.09436	138.72841	26.91661
136.18527	26.63997	136.18527	26.63997	136.46187	26.35122
134.09808	25.90047	134.09808	25.90047	134.21482	25.87413
131.66667	25.70113	131.66667	25.70113	131.99919	25.48407
129.69125	25.18054	129.69125	25.18054	129.78565	25.17158
127.40094	24.89226	127.40094	24.89226	127.587	24.93372
125.17767	24.87449	125.17767	24.87449	125.38251	24.76272
122.89497	24.67812	122.89497	24.67812	123.17687	24.65316
120.70566	24.54219	120.70566	24.54219	120.94795	24.59796
118.42441	24.62888	118.42441	24.62888	118.70535	24.59105
116.26354	24.63814	116.26354	24.63814	116.43314	24.62557
113.80282	24.57939	113.80282	24.57939	114.13205	24.6946
111.46422	24.69154	111.46422	24.69154	111.79997	24.7909
109.20612	24.93734	109.20612	24.93734	109.43096	24.90725
106.70085	24.80884	106.70085	24.80884	107.02899	25.03593
104.37798	25.14227	104.37798	25.14227	104.59801	25.16913
101.87917	25.16063	101.87917	25.16063	102.11597	25.30061
99.39128	25.23192	99.39128	25.23192	99.60716	25.42176
96.94994	25.33335	96.94994	25.33335	97.06899	25.5258
94.43887	25.41049	94.43887	25.41049	94.49644	25.60625
91.81716	25.39084	91.81716	25.39084	91.89568	25.65657
89.26509	25.49178	89.26509	25.49178	89.27087	25.67084
86.68551	25.41525	86.68551	25.41525	86.63721	25.64389
84.09325	25.38159	84.09325	25.38159	84.00436	25.57172
81.56822	25.28895	81.56822	25.28895	81.36114	25.45028
78.93002	25.05398	78.93002	25.05398	78.73094	25.27756
76.3074	24.88487	76.3074	24.88487	76.11148	25.05127
73.71999	24.65523	73.71999	24.65523	73.51828	24.7713
71.22623	24.36527	71.22623	24.36527	70.94981	24.43674
68.69073	24.00972	68.69073	24.00972	68.43136	24.05116
66.16783	23.65598	66.16783	23.65598	65.95046	23.61358
63.72511	23.20538	63.72511	23.20538	63.5308	23.12965
61.36444	22.70087	61.36444	22.70087	61.16368	22.5998
59.017	22.14488	59.017	22.14488	58.86982	22.03136
56.7561	21.55559	56.7561	21.55559	56.64065	21.42543
54.55572	20.90909	54.55572	20.90909	54.49094	20.78958
52.4698	20.25175	52.4698	20.25175	52.4163	20.12645
50.42323	19.57979	50.42323	19.57979	50.42134	19.44153
48.48244	18.87594	48.48244	18.87594	48.51101	18.7409
46.64103	18.13736	46.64103	18.13736	46.68498	18.02899
44.85009	17.42702	44.85009	17.42702	44.9434	17.31039
43.19524	16.69043	43.19524	16.69043	43.28366	16.58848
41.57691	16.0021	41.57691	16.0021	41.70826	15.86876
40.11863	15.19127	40.11863	15.19127	40.21347	15.15388
38.70982	14.45138	38.70982	14.45138	38.79856	14.44767
37.35869	13.73131	37.35869	13.73131	37.46111	13.75293
36.06599	13.05343	36.06599	13.05343	36.19958	13.07273
34.97592	12.36205	34.97592	12.36205	35.0101	12.40862
33.82193	11.73383	33.82193	11.73383	33.89085	11.76299
32.8088	11.13577	32.8088	11.13577	32.83841	11.13708
31.83251	10.51308
30.94896	9.96882
30.07642	9.45475
29.27286	8.93229
28.53223	8.43955
27.81016	8.04552
27.12402	7.58545
26.46713	7.18394
25.85057	6.79407
25.21817	6.41639
24.61613	6.01752
24.06266	5.63172
23.47959	5.264
22.88793	4.82107
22.28101	4.38394
21.61775	3.90933
20.94767	3.45373
20.08017	3.0887
19.04194	2.63747
18.14379	2.467
17.00396	2.45354
15.71823	2.81091
14.40608	3.57444
