# Supplementary material for: Using resistor network models to predict the transport properties of solid-state battery composites
Source: Nat Commun. 2025 Feb 6;16:1411. doi: 10.1038/s41467-025-56514-5 (PMC11803108; doi:10.1038/s41467-025-56514-5)
Supplement: Supplementary file 3 — Source data [file 41467_2025_56514_MOESM3_ESM.zip › SourceData_SI/FigS10c.csv]

Data_Zreal / Ohm	Data_negZim / Ohm	EvalData_Zreal / Ohm	EvalData_negZim / Ohm	EvalFit_Zreal / Ohm	EvalFit_negZim / Ohm
60.05334	0.20784	60.05334	0.20784	60.03659	0.21932
60.01637	0.22968	60.01637	0.22968	60.01602	0.23972
59.99259	0.26473	59.99259	0.26473	59.99235	0.26099
59.95292	0.28043	59.95292	0.28043	59.96551	0.28258
59.94033	0.302	59.94033	0.302	59.93527	0.30411
59.89747	0.32637	59.89747	0.32637	59.90152	0.32509
59.87101	0.34679	59.87101	0.34679	59.86442	0.34487
59.82026	0.35991	59.82026	0.35991	59.82379	0.36302
59.77551	0.3753	59.77551	0.3753	59.7802	0.37881
59.73296	0.40112	59.73296	0.40112	59.73413	0.39172
59.68496	0.39866	59.68496	0.39866	59.68644	0.40131
59.6405	0.40361	59.6405	0.40361	59.63758	0.40742
59.57311	0.41108	59.57311	0.41108	59.5886	0.40996
59.53628	0.40329	59.53628	0.40329	59.54016	0.40914
59.48209	0.39941	59.48209	0.39941	59.4929	0.40529
59.42986	0.39508	59.42986	0.39508	59.44795	0.39902
59.40038	0.39382	59.40038	0.39382	59.40492	0.39082
59.35432	0.38584	59.35432	0.38584	59.3649	0.38155
59.31511	0.39078	59.31511	0.39078	59.32729	0.37174
59.298	0.36107	59.298	0.36107	59.2925	0.36213
59.24676	0.3376	59.24676	0.3376	59.26023	0.35328
59.22867	0.35305	59.22867	0.35305	59.23019	0.34566
59.21179	0.32603	59.21179	0.32603	59.20188	0.33963
59.1741	0.31483	59.1741	0.31483	59.17529	0.3356
59.15215	0.35608	59.15215	0.35608	59.1498	0.33377
59.13987	0.34977	59.13987	0.34977	59.12508	0.33437
59.13786	0.34295	59.13786	0.34295	59.10102	0.33753
59.11555	0.34084	59.11555	0.34084	59.07687	0.34343
59.06417	0.38578	59.06417	0.38578	59.05272	0.3521
59.05473	0.368	59.05473	0.368	59.0279	0.36376
59.03206	0.38734	59.03206	0.38734	59.00232	0.37845
59.00471	0.42195	59.00471	0.42195	58.97575	0.39621
58.9712	0.41454	58.9712	0.41454	58.94776	0.41726
58.93599	0.45545	58.93599	0.45545	58.91798	0.44181
58.89111	0.48077	58.89111	0.48077	58.88649	0.4697
58.83946	0.52692	58.83946	0.52692	58.85259	0.50147
58.81492	0.57419	58.81492	0.57419	58.81623	0.53706
58.76652	0.57776	58.76652	0.57776	58.77702	0.57676
58.73758	0.6317	58.73758	0.6317	58.73446	0.62099
58.68096	0.68779	58.68096	0.68779	58.68858	0.66961
58.61697	0.73021	58.61697	0.73021	58.63875	0.72315
58.56726	0.78972	58.56726	0.78972	58.58449	0.78204
58.51402	0.86903	58.51402	0.86903	58.5253	0.84668
58.44361	0.93628	58.44361	0.93628	58.46112	0.91699
58.35468	0.98672	58.35468	0.98672	58.39093	0.99392
58.31867	1.07706	58.31867	1.07706	58.31455	1.0775
58.20366	1.16792	58.20366	1.16792	58.23124	1.16831
58.1275	1.2803	58.1275	1.2803	58.14052	1.26666
58.02938	1.35106	58.02938	1.35106	58.04103	1.37372
57.90911	1.48607	57.90911	1.48607	57.93289	1.48906
57.81392	1.61752	57.81392	1.61752	57.8142	1.61433
57.66624	1.75006	57.66624	1.75006	57.68511	1.74895
57.53791	1.85991	57.53791	1.85991	57.54385	1.89429
57.39184	2.02978	57.39184	2.02978	57.39007	2.05014
57.18825	2.21158	57.18825	2.21158	57.22146	2.21822
57.00602	2.37475	57.00602	2.37475	57.03783	2.39795
56.82448	2.57377	56.82448	2.57377	56.8369	2.59072
56.6181	2.77935	56.6181	2.77935	56.61756	2.79661
56.35891	2.98162	56.35891	2.98162	56.37833	3.01591
56.10232	3.21951	56.10232	3.21951	56.11713	3.24925
55.81462	3.45419	55.81462	3.45419	55.83279	3.49628
55.53841	3.71337	55.53841	3.71337	55.52409	3.75651
55.19181	3.97198	55.19181	3.97198	55.1861	4.03228
54.82159	4.29249	54.82159	4.29249	54.8198	4.32076
54.45892	4.55386	54.45892	4.55386	54.42255	4.62191
54.03484	4.89579	54.03484	4.89579	53.99086	4.93593
53.54711	5.23366	53.54711	5.23366	53.52282	5.26152
53.06787	5.56436	53.06787	5.56436	53.01601	5.5974
52.52637	5.90158	52.52637	5.90158	52.47027	5.94058
51.9639	6.24346	51.9639	6.24346	51.88474	6.28843
51.29148	6.60314	51.29148	6.60314	51.25374	6.64083
50.6545	6.96896	50.6545	6.96896	50.57968	6.99269
49.9381	7.32509	49.9381	7.32509	49.85916	7.34203
49.16312	7.66554	49.16312	7.66554	49.0939	7.68412
48.34839	8.00655	48.34839	8.00655	48.28123	8.0162
47.47583	8.30279	47.47583	8.30279	47.42777	8.33181
46.57822	8.61347	46.57822	8.61347	46.52852	8.62908
45.65356	8.8972	45.65356	8.8972	45.59197	8.90167
44.66852	9.1301	44.66852	9.1301	44.61554	9.14706
43.46806	9.28408	43.46806	9.28408	43.6095	9.35979
42.48241	9.52381	42.48241	9.52381	42.57278	9.53767
41.3227	9.64286	41.3227	9.64286	41.51569	9.67692
40.29446	9.7392	40.29446	9.7392	40.44048	9.7759
39.22096	9.77509	39.22096	9.77509	39.35437	9.83301
38.1188	9.80727	38.1188	9.80727	38.26568	9.84769
37.08841	9.77365	37.08841	9.77365	37.1803	9.82043
35.9822	9.71663	35.9822	9.71663	36.10452	9.75252
34.94837	9.60509	34.94837	9.60509	35.04286	9.64593
33.92247	9.43125	33.92247	9.43125	34.00296	9.50365
32.91842	9.29925	32.91842	9.29925	32.98809	9.32888
31.94836	9.07087	31.94836	9.07087	32.00303	9.12558
31.02354	8.86051	31.02354	8.86051	31.05089	8.89782
30.10807	8.63893	30.10807	8.63893	30.13479	8.65006
29.23417	8.39463	29.23417	8.39463	29.25554	8.38634
28.39406	8.10765	28.39406	8.10765	28.41483	8.11099
27.63646	7.87227	27.63646	7.87227	27.61254	7.8278
26.8903	7.58795	26.8903	7.58795	26.84873	7.54047
26.17318	7.34634	26.17318	7.34634	26.12229	7.25207
25.5181	7.10193	25.5181	7.10193	25.4321	6.96538
24.87047	6.83142	24.87047	6.83142	24.77688	6.68281
24.25131	6.58176	24.25131	6.58176	24.15472	6.40616
23.68669	6.37812	23.68669	6.37812	23.56384	6.13689
23.11585	6.17292	23.11585	6.17292	23.00246	5.87612
22.57161	5.98054
22.0645	5.77785
21.59135	5.63373
21.10209	5.43261
20.60192	5.25319
20.12666	5.10762
19.66053	4.9148
19.1361	4.7502
18.65039	4.51977
18.06371	4.35261
17.46129	4.24158
16.77415	4.19408
16.18223	4.19521
15.84508	4.52162
15.80874	5.28011
15.99745	7.20065
