# Supplementary material for: Using resistor network models to predict the transport properties of solid-state battery composites
Source: Nat Commun. 2025 Feb 6;16:1411. doi: 10.1038/s41467-025-56514-5 (PMC11803108; doi:10.1038/s41467-025-56514-5)
Supplement: Supplementary file 3 — Source data [file 41467_2025_56514_MOESM3_ESM.zip › SourceData_SI/FigS10d.csv]

Data_Zreal / Ohm	Data_negZim / Ohm	EvalData_Zreal / Ohm	EvalData_negZim / Ohm	EvalFit_Zreal / Ohm	EvalFit_negZim / Ohm
30.6663	9.78E-04	30.46442	0.532	30.54756	0.64137
30.66725	-7.01E-04	30.44096	0.57961	30.49376	0.69255
30.66789	0.00509	30.41215	0.66044	30.43484	0.74736
30.66786	0.00119	30.36658	0.72157	30.37071	0.80557
30.66903	0.00183	30.31264	0.74682	30.30069	0.86748
30.66604	-0.00325	30.24475	0.82809	30.22447	0.93297
30.66124	0.00231	30.1925	0.92087	30.14127	1.00229
30.6674	-0.00227	30.09134	1.02986	30.05114	1.07492
30.663	-0.00225	30.01561	1.11859	29.95284	1.15134
30.6644	-0.00732	29.89708	1.19874	29.84645	1.23089
30.67013	3.31E-04	29.77806	1.30066	29.73076	1.31384
30.67142	-0.00136	29.67067	1.39421	29.60594	1.39934
30.67268	-3.33E-04	29.53384	1.50869	29.47074	1.48751
30.67027	-0.00209	29.3572	1.59322	29.32526	1.57742
30.6659	0.00678	29.22723	1.70916	29.16855	1.66881
30.66828	0.00182	29.01628	1.81604	29.00031	1.76088
30.66412	-4.26E-04	28.83048	1.90359	28.82052	1.85268
30.65906	-0.00311	28.62072	2.01682	28.6289	1.94335
30.6368	0.00606	28.40483	2.07516	28.42539	2.03188
30.63163	0.00448	28.1701	2.20411	28.2098	2.11731
30.63349	0.00837	27.92882	2.26427	27.98283	2.19831
30.63599	0.00432	27.68012	2.29591	27.74464	2.27383
30.62934	-0.00403	27.41552	2.37832	27.49606	2.34265
30.63208	-0.00508	27.17572	2.41488	27.23793	2.40362
30.6288	-0.00625	26.88644	2.47292	26.97154	2.45563
30.64264	0.01799	26.62957	2.47738	26.69795	2.4978
30.63884	0.00867	26.34351	2.48014	26.41886	2.52927
30.6418	-0.00539	26.07696	2.49475	26.13578	2.54944
30.63662	0.00803	25.8061	2.4974	25.85058	2.55791
30.63551	0.01296	25.55244	2.48968	25.56494	2.55451
30.63901	-3.13E-04	25.26818	2.4474	25.28071	2.5393
30.63475	0.00526	25.03287	2.45842	24.99974	2.51259
30.64418	0.00747	24.7735	2.43418	24.72362	2.47492
30.62858	0.00532	24.52711	2.39462	24.45394	2.42699
30.63107	0.0059	24.27702	2.34832	24.19213	2.36972
30.6392	0.01533	24.04295	2.32272	23.93939	2.30413
30.61736	0.00864	23.77691	2.29043	23.69668	2.23134
30.62413	0.02187	23.53954	2.23027	23.4648	2.15251
30.61497	0.01129	23.28158	2.16131	23.24432	2.06884
30.63922	0.03409	22.97962	2.06829	23.0356	1.98149
30.6252	0.01241	22.67697	1.93276	22.83882	1.89157
30.62985	0.01182
30.62843	0.03173
30.62341	0.02648
30.62144	0.04229
30.61637	0.03994
30.63268	0.03022
30.61011	0.03432
30.62385	0.05981
30.60812	0.06164
30.61365	0.06723
30.61482	0.06463
30.60167	0.07702
30.59244	0.09574
30.58843	0.09581
30.58711	0.11721
30.59008	0.13124
30.57892	0.16618
30.67178	0.15142
30.63618	0.18838
30.65564	0.22798
30.64506	0.23473
30.64127	0.27127
30.59768	0.294
30.58631	0.33587
30.57199	0.39228
30.54573	0.42127
30.51209	0.45984
30.46442	0.532
30.44096	0.57961
30.41215	0.66044
30.36658	0.72157
30.31264	0.74682
30.24475	0.82809
30.1925	0.92087
30.09134	1.02986
30.01561	1.11859
29.89708	1.19874
29.77806	1.30066
29.67067	1.39421
29.53384	1.50869
29.3572	1.59322
29.22723	1.70916
29.01628	1.81604
28.83048	1.90359
28.62072	2.01682
28.40483	2.07516
28.1701	2.20411
27.92882	2.26427
27.68012	2.29591
27.41552	2.37832
27.17572	2.41488
26.88644	2.47292
26.62957	2.47738
26.34351	2.48014
26.07696	2.49475
25.8061	2.4974
25.55244	2.48968
25.26818	2.4474
25.03287	2.45842
24.7735	2.43418
24.52711	2.39462
24.27702	2.34832
24.04295	2.32272
23.77691	2.29043
23.53954	2.23027
23.28158	2.16131
22.97962	2.06829
22.67697	1.93276
22.33036	1.80517
21.90319	1.66288
21.33331	1.4485
20.59498	1.29628
19.98895	1.30722
19.13903	1.3725
18.28453	1.40064
17.25043	1.84755
15.86958	2.76599
14.81201	3.13735
