# Supplementary material for: Using resistor network models to predict the transport properties of solid-state battery composites
Source: Nat Commun. 2025 Feb 6;16:1411. doi: 10.1038/s41467-025-56514-5 (PMC11803108; doi:10.1038/s41467-025-56514-5)
Supplement: Supplementary file 3 — Source data [file 41467_2025_56514_MOESM3_ESM.zip › SourceData_SI/FigS11a.csv]

Data_Zreal / Ohm	Data_negZim / Ohm	EvalData_Zreal / Ohm	EvalData_negZim / Ohm	EvalFit_Zreal / Ohm	EvalFit_negZim / Ohm
136.42787	0.47901	135.66438	0.70535	135.70745	0.63335
136.35333	0.70803	135.67044	0.69066	135.64467	0.66874
136.47626	0.50952	135.54659	0.74104	135.57789	0.70444
136.21146	0.57564	135.5461	0.76314	135.50636	0.74055
136.36885	0.63142	135.41757	0.7803	135.43079	0.77641
136.14639	0.46059	135.33765	0.80109	135.35122	0.81174
136.1765	0.66181	135.25793	0.87632	135.2669	0.84658
136.16722	0.45685	135.1944	0.85154	135.17806	0.88053
135.98672	0.61759	135.04822	0.93455	135.08534	0.91307
136.1153	0.56306	134.96068	0.98774	134.98882	0.94394
135.88748	0.5652	134.89461	0.99951	134.88789	0.97309
135.97206	0.63095	134.74855	1.03682	134.78415	0.99988
135.83627	0.57203	134.59045	0.97751	134.67702	1.02432
135.83464	0.68914	134.56067	1.00972	134.56725	1.04612
135.77216	0.61621	134.4585	1.0838	134.45545	1.06514
135.66438	0.70535	134.34558	1.05992	134.34127	1.08142
135.67044	0.69066	134.27231	1.07175	134.22661	1.09478
135.54659	0.74104	134.18227	1.09507	134.11076	1.10545
135.5461	0.76314	134.03668	1.15638	133.99459	1.11354
135.41757	0.7803	133.88524	1.07843	133.87884	1.11926
135.33765	0.80109	133.79132	1.06301	133.76345	1.12296
135.25793	0.87632	133.70781	1.11897	133.64913	1.12499
135.1944	0.85154	133.57196	1.12096	133.5363	1.12578
135.04822	0.93455	133.47729	1.10735	133.42455	1.12584
134.96068	0.98774	133.36508	1.11522	133.31525	1.12567
134.89461	0.99951	133.25262	1.09226	133.20689	1.12584
134.74855	1.03682	133.11423	1.12721	133.10085	1.12693
134.59045	0.97751	133.03082	1.18666	132.99671	1.12952
134.56067	1.00972	132.7756	1.21076	132.89373	1.13425
134.4585	1.0838	132.86298	1.18292	132.79268	1.14168
134.34558	1.05992	132.63208	1.16105	132.69228	1.15248
134.27231	1.07175	132.58115	1.1999	132.59318	1.16717
134.18227	1.09507	132.43103	1.24788	132.49403	1.1865
134.03668	1.15638	132.32236	1.28813	132.39539	1.21089
133.88524	1.07843	132.27122	1.30352	132.29601	1.2411
133.79132	1.06301	132.13138	1.30288	132.19541	1.27778
133.70781	1.11897	132.05139	1.3361	132.09304	1.32158
133.57196	1.12096	131.89594	1.3702	131.98881	1.37288
133.47729	1.10735	131.79291	1.4297	131.88136	1.43266
133.36508	1.11522	131.71753	1.46975	131.76973	1.5018
133.25262	1.09226	131.53809	1.58322	131.65394	1.58052
133.11423	1.12721	131.49124	1.64017	131.53235	1.67007
133.03082	1.18666	131.4218	1.7536	131.40445	1.77094
132.7756	1.21076	131.27261	1.82429	131.26874	1.88431
132.86298	1.18292	131.24927	1.96805	131.12412	2.01104
132.63208	1.16105	130.98981	2.07774	130.96912	2.15224
132.58115	1.1999	130.80066	2.23746	130.80305	2.30817
132.43103	1.24788	130.60234	2.42339	130.623	2.48107
132.32236	1.28813	130.43196	2.68328	130.4289	2.67029
132.27122	1.30352	130.23277	2.89041	130.21713	2.87845
132.13138	1.30288	129.991	3.04192	129.98647	3.10559
132.05139	1.3361	129.70377	3.38394	129.73379	3.35331
131.89594	1.3702	129.51268	3.62915	129.45759	3.62132
131.79291	1.4297	129.2654	4.00159	129.1557	3.90964
131.71753	1.46975	128.88629	4.26159	128.8231	4.22053
131.53809	1.58322	128.45999	4.60033	128.45706	4.55362
131.49124	1.64017	128.14328	4.89914	128.05436	4.90841
131.4218	1.7536	127.59254	5.3439	127.61252	5.28332
131.27261	1.82429	127.13497	5.75099	127.12574	5.67897
131.24927	1.96805	126.6297	6.09376	126.59361	6.091
130.98981	2.07774	126.05989	6.56033	126.00298	6.52408
130.80066	2.23746	125.29903	7.10269	125.37344	6.95878
130.60234	2.42339	124.6106	7.46065	124.67759	7.40858
130.43196	2.68328	123.89217	7.89817	123.92444	7.86112
130.23277	2.89041	122.98734	8.37277	123.11294	8.3112
129.991	3.04192	122.15955	8.76129	122.23826	8.75548
129.70377	3.38394	121.21867	9.21425	121.30501	9.18581
129.51268	3.62915	120.17583	9.62403	120.31288	9.59712
129.2654	4.00159	119.20547	9.97081	119.26841	9.98218
128.88629	4.26159	118.0495	10.32872	118.17192	10.33714
128.45999	4.60033	116.99219	10.6304	117.0327	10.65624
128.14328	4.89914	115.83461	10.93885	115.85808	10.93611
127.59254	5.3439	114.59767	11.20871	114.6538	11.17531
127.13497	5.75099	113.47996	11.40391	113.42824	11.37334
126.6297	6.09376	112.14027	11.59377	112.19045	11.53133
126.05989	6.56033	110.97895	11.68946	110.94676	11.65232
125.29903	7.10269	109.64381	11.85519	109.7032	11.7405
124.6106	7.46065	108.44756	11.96813	108.46476	11.80101
123.89217	7.89817	107.19885	11.9157	107.23402	11.83957
122.98734	8.37277	105.97946	12.07966	106.01241	11.86187
122.15955	8.76129	104.73632	12.06445	104.79938	11.8731
121.21867	9.21425	103.53686	12.10151	103.59269	11.87745
120.17583	9.62403	102.29533	12.09755	102.38932	11.87765
119.20547	9.97081	101.07307	12.09008	101.18536	11.87463
118.0495	10.32872	99.87379	11.9876	99.97643	11.86736
116.99219	10.6304	98.69772	12.08046	98.75881	11.85275
115.83461	10.93885	97.46295	11.97963	97.52979	11.82582
114.59767	11.20871	96.2787	12.00151	96.28849	11.78008
113.47996	11.40391	95.11647	11.82705	95.03583	11.70803
112.14027	11.59377	93.96651	11.73906	93.7755	11.60191
110.97895	11.68946	92.79671	11.62227	92.51358	11.45448
109.64381	11.85519	91.65575	11.39029	91.25836	11.25986
108.44756	11.96813	90.51318	11.10567	90.01982	11.01417
107.19885	11.9157	89.28911	10.79465	88.80903	10.71607
105.97946	12.07966	87.95495	10.35119	87.63723	10.36694
104.73632	12.06445	86.46123	9.80542	86.51488	9.97077
103.53686	12.10151	84.80695	8.96307	85.45104	9.53379
102.29533	12.09755
101.07307	12.09008
99.87379	11.9876
98.69772	12.08046
97.46295	11.97963
96.2787	12.00151
95.11647	11.82705
93.96651	11.73906
92.79671	11.62227
91.65575	11.39029
90.51318	11.10567
89.28911	10.79465
87.95495	10.35119
86.46123	9.80542
84.80695	8.96307
82.74438	8.33195
80.58624	7.39
79.14704	6.57496
76.37727	7.69089
74.09163	7.27337
72.48804	7.62319
