# Supplementary material for: Using resistor network models to predict the transport properties of solid-state battery composites
Source: Nat Commun. 2025 Feb 6;16:1411. doi: 10.1038/s41467-025-56514-5 (PMC11803108; doi:10.1038/s41467-025-56514-5)
Supplement: Supplementary file 3 — Source data [file 41467_2025_56514_MOESM3_ESM.zip › SourceData_SI/FigS11b.csv]

Data_Zreal / Ohm	Data_negZim / Ohm	EvalData_Zreal / Ohm	EvalData_negZim / Ohm	EvalFit_Zreal / Ohm	EvalFit_negZim / Ohm
300.57898	8.92214	300.57898	8.92214	301.09569	8.2547
299.7908	9.41867	299.7908	9.41867	300.27672	8.86355
299.02679	9.86424	299.02679	9.86424	299.38257	9.4773
298.08542	10.37402	298.08542	10.37402	298.39769	10.09654
297.08752	10.92868	297.08752	10.92868	297.32423	10.70893
296.05228	11.40359	296.05228	11.40359	296.16063	11.30458
294.79105	11.92577	294.79105	11.92577	294.90039	11.87547
293.51569	12.35551	293.51569	12.35551	293.56352	12.40241
292.26953	12.84808	292.26953	12.84808	292.14968	12.87712
290.80109	13.22439	290.80109	13.22439	290.65251	13.29254
289.3363	13.61853	289.3363	13.61853	289.10697	13.632
287.75513	13.96573	287.75513	13.96573	287.51604	13.89075
286.15884	14.13518	286.15884	14.13518	285.88041	14.06441
284.59253	14.16507	284.59253	14.16507	284.23835	14.14746
282.95078	14.24965	282.95078	14.24965	282.59749	14.14133
281.33197	14.16551	281.33197	14.16551	280.97248	14.04922
279.64371	13.98237	279.64371	13.98237	279.3772	13.87695
277.87979	13.76247	277.87979	13.76247	277.83316	13.63436
276.3812	13.42078	276.3812	13.42078	276.33694	13.32961
274.88693	13.13087	274.88693	13.13087	274.91382	12.97809
273.5867	12.75091	273.5867	12.75091	273.56882	12.59321
272.19012	12.35383	272.19012	12.35383	272.29168	12.18391
271.01242	11.81803	271.01242	11.81803	271.08703	11.76334
269.88724	11.46158	269.88724	11.46158	269.96027	11.34546
268.89334	11.00908	268.89334	11.00908	268.90573	10.93985
267.77066	10.51327	267.77066	10.51327	267.91036	10.55233
266.7937	10.28938	266.7937	10.28938	266.98128	10.19561
266.00241	9.88116	266.00241	9.88116	266.10322	9.87275
265.21701	9.67126	265.21701	9.67126	265.27259	9.59028
264.39868	9.26892	264.39868	9.26892	264.48328	9.35266
263.60495	9.21785	263.60495	9.21785	263.7226	9.16175
262.92264	9.01542	262.92264	9.01542	262.99283	9.02234
262.23953	8.77315	262.23953	8.77315	262.2792	8.93467
261.53531	8.81725	261.53531	8.81725	261.57736	8.90078
260.82999	8.79772	260.82999	8.79772	260.88234	8.9217
260.20615	8.75268	260.20615	8.75268	260.18482	8.99833
259.52966	8.94099	259.52966	8.94099	259.48051	9.13115
258.82861	9.16605	258.82861	9.16605	258.76393	9.32033
258.09631	9.49405	258.09631	9.49405	258.02473	9.56754
257.38583	9.65088	257.38583	9.65088	257.26493	9.87026
256.54453	10.0507	256.54453	10.0507	256.46722	10.23333
255.76909	10.62231	255.76909	10.62231	255.63531	10.6528
254.86789	10.96175	254.86789	10.96175	254.76071	11.12973
254.0874	11.64126	254.0874	11.64126	253.83185	11.66733
253.07874	12.10968	253.07874	12.10968	252.85106	12.26063
252.11938	12.89099	252.11938	12.89099	251.80224	12.91534
250.99397	13.61071	250.99397	13.61071	250.68886	13.62486
249.82281	14.3127	249.82281	14.3127	249.49333	14.3955
248.49458	15.07447	248.49458	15.07447	248.2209	15.21853
246.79912	16.14694	246.79912	16.14694	246.85543	16.09853
245.45845	16.90109	245.45845	16.90109	245.38989	17.0336
243.60963	18.09218	243.60963	18.09218	243.81777	18.02086
242.08586	18.96479	242.08586	18.96479	242.14091	19.05169
240.07523	20.32908	240.07523	20.32908	240.34218	20.12858
238.21497	21.39457	238.21497	21.39457	238.41102	21.24885
236.2043	22.57944	236.2043	22.57944	236.35559	22.39844
234.01349	23.50273	234.01349	23.50273	234.15757	23.57778
231.63753	24.84629	231.63753	24.84629	231.82002	24.77475
229.20866	25.94547	229.20866	25.94547	229.33119	25.98444
226.45892	27.13079	226.45892	27.13079	226.68934	27.19616
223.7769	28.45718	223.7769	28.45718	223.8898	28.40012
220.84439	29.59549	220.84439	29.59549	220.94564	29.57909
217.68553	30.85102	217.68553	30.85102	217.83506	30.72972
214.6369	31.89297	214.6369	31.89297	214.59069	31.82832
211.04788	32.90907	211.04788	32.90907	211.18955	32.87142
207.57318	33.89462	207.57318	33.89462	207.65448	33.84068
203.83307	34.66008	203.83307	34.66008	203.98397	34.72609
200.13512	35.48382	200.13512	35.48382	200.20565	35.51174
196.32591	36.11781	196.32591	36.11781	196.33983	36.18639
192.20465	36.76642	192.20465	36.76642	192.37678	36.74512
188.328	37.14981	188.328	37.14981	188.34143	37.17833
184.31583	37.42481	184.31583	37.42481	184.25567	37.47975
180.17349	37.61635	180.17349	37.61635	180.14921	37.64566
176.0168	37.85221	176.0168	37.85221	176.02245	37.67581
172.01219	37.6997	172.01219	37.6997	171.92218	37.57177
167.86052	37.44855	167.86052	37.44855	167.79986	37.33397
163.90036	37.10563	163.90036	37.10563	163.82615	36.97964
159.90414	36.68435	159.90414	36.68435	159.85766	36.5045
156.05487	36.09623	156.05487	36.09623	155.9813	35.92474
152.29573	35.41221	152.29573	35.41221	152.20957	35.25245
148.56766	34.59694	148.56766	34.59694	148.53357	34.49632
145.07251	33.84228	145.07251	33.84228	144.9794	33.67263
141.50172	32.89232	141.50172	32.89232	141.54447	32.79258
138.22755	32.0181	138.22755	32.0181	138.24368	31.87207
135.02765	30.99718	135.02765	30.99718	135.06548	30.91994
131.94807	30.01139	131.94807	30.01139	132.02046	29.95117
129.01233	29.05333	129.01233	29.05333	129.10769	28.97725
126.2766	28.06949	126.2766	28.06949	126.31959	28.00682
123.56872	27.16901	123.56872	27.16901	123.65359	27.04951
121.05711	26.08217	121.05711	26.08217	121.10756	26.11446
118.67061	25.25463	118.67061	25.25463	118.67406	25.20812
116.22726	24.36647	116.22726	24.36647	116.34686	24.33658
114.06571	23.53384	114.06571	23.53384	114.11992	23.50521
111.99663	22.73421	111.99663	22.73421	111.98554	22.71804
109.93382	22.03755	109.93382	22.03755	109.93678	21.97874
107.97171	21.31528	107.97171	21.31528	107.96599	21.29007
106.15734	20.74193	106.15734	20.74193	106.065	20.65408
104.31403	20.17911	104.31403	20.17911	104.22594	20.07233
102.51131	19.62585	102.51131	19.62585	102.4403	19.54552
100.77911	19.21101	100.77911	19.21101	100.69869	19.07334
99.1367	18.79855	99.1367	18.79855	98.99161	18.65438
97.40865	18.39725	97.40865	18.39725	97.30914	18.28577
95.72865	18.18624	95.72865	18.18624	95.64148	17.96275
94.03406	17.82114	94.03406	17.82114	93.97873	17.67823
92.35139	17.50884	92.35139	17.50884	92.31252	17.42265
90.67517	17.15078	90.67517	17.15078	90.63637	17.18385
88.90218	16.90828	88.90218	16.90828	88.94691	16.94752
87.50761	16.36125	87.50761	16.36125	87.2448	16.69809
85.41428	15.88756
83.54526	15.23053
81.64352	14.34982
79.66188	13.60508
77.48501	12.78119
74.00391	12.24586
71.00559	11.47824
67.3664	10.4495
64.42484	9.40259
62.23325	8.79996
