# Supplementary material for: Using resistor network models to predict the transport properties of solid-state battery composites
Source: Nat Commun. 2025 Feb 6;16:1411. doi: 10.1038/s41467-025-56514-5 (PMC11803108; doi:10.1038/s41467-025-56514-5)
Supplement: Supplementary file 3 — Source data [file 41467_2025_56514_MOESM3_ESM.zip › SourceData_SI/FigS11c.csv]

Data_Zreal / Ohm	Data_negZim / Ohm	EvalData_Zreal / Ohm	EvalData_negZim / Ohm	EvalFit_Zreal / Ohm	EvalFit_negZim / Ohm
5205.5166	1633.24768	5205.5166	1633.24768	5208.07814	1635.01814
5017.41309	1669.79163	5017.41309	1669.79163	5015.86089	1668.61004
4816.49902	1692.07288	4816.49902	1692.07288	4817.614	1691.05563
4617.06787	1703.91577	4617.06787	1703.91577	4617.32323	1701.50929
4415.57373	1700.53711	4415.57373	1700.53711	4416.89436	1699.9113
4217.41699	1687.10229	4217.41699	1687.10229	4218.41993	1686.57422
4025.67798	1661.65552	4025.67798	1661.65552	4024.71751	1662.32317
3835.26367	1628.30273	3835.26367	1628.30273	3835.89935	1627.98361
3655.04175	1585.87378	3655.04175	1585.87378	3654.74041	1585.05689
3480.06421	1534.12231	3480.06421	1534.12231	3482.23086	1535.04314
3318.81421	1478.39246	3318.81421	1478.39246	3319.76388	1479.76784
3166.63062	1417.33301	3166.63062	1417.33301	3166.65522	1420.44984
3026.04126	1354.80676	3026.04126	1354.80676	3023.68794	1358.82901
2896.19165	1297.0426	2896.19165	1297.0426	2890.21766	1296.04662
2771.37012	1236.29688	2771.37012	1236.29688	2765.65055	1233.12873
2655.75366	1175.76917	2655.75366	1175.76917	2650.76866	1171.71826
2546.93872	1116.82959	2546.93872	1116.82959	2542.81468	1111.41593
2446.50806	1059.79102	2446.50806	1059.79102	2443.19132	1053.91612
2350.63574	1005.68292	2350.63574	1005.68292	2349.48745	998.58759
2262.34473	954.50952	2262.34473	954.50952	2262.15129	946.2743
2178.99927	905.93079	2178.99927	905.93079	2180.32199	896.89734
2100.48193	859.2511	2100.48193	859.2511	2103.36289	850.36615
2025.9812	813.17505	2025.9812	813.17505	2030.32551	806.28763
1956.35303	770.74725	1956.35303	770.74725	1961.7089	765.05571
1887.92883	730.46643	1887.92883	730.46643	1896.49875	726.09185
1826.42566	693.91333	1826.42566	693.91333	1834.51219	689.28301
1767.12317	654.63684	1767.12317	654.63684	1776.15485	654.84423
1712.93445	622.14276	1712.93445	622.14276	1720.17838	622.01132
1658.68689	589.05341	1658.68689	589.05341	1667.43878	591.26388
1609.42859	557.55798	1609.42859	557.55798	1616.9618	562.01941
1562.65271	529.15997	1562.65271	529.15997	1569.08507	534.47074
1517.66528	501.7132	1517.66528	501.7132	1523.74687	508.58475
1476.12964	476.46436	1476.12964	476.46436	1480.543	484.14034
1436.75989	452.32126	1436.75989	452.32126	1439.27555	461.04186
1399.44373	430.23367	1399.44373	430.23367	1400.30597	439.50605
1364.05212	409.46719	1364.05212	409.46719	1362.97585	419.18479
1330.62976	389.01575	1330.62976	389.01575	1327.4911	400.20826
1297.68091	372.62952	1297.68091	372.62952	1293.63467	382.47533
1267.88953	357.14432	1267.88953	357.14432	1261.18632	365.88888
1238.10632	341.69562	1238.10632	341.69562	1230.3132	350.54896
1210.78625	329.43307	1210.78625	329.43307	1200.72907	336.32525
1182.71582	317.75464	1182.71582	317.75464	1172.29442	323.16688
1156.42773	306.56586	1156.42773	306.56586	1144.89964	311.04007
1130.60583	298.19431	1130.60583	298.19431	1118.63601	299.99532
1105.73242	289.29739	1105.73242	289.29739	1093.1862	289.90827
1081.05322	282.48907	1081.05322	282.48907	1068.60263	280.80842
1057.14417	276.32919	1057.14417	276.32919	1044.73568	272.64202
1033.07715	270.35901	1033.07715	270.35901	1021.53192	265.38823
1009.22327	266.15231	1009.22327	266.15231	998.74571	258.96732
985.99072	261.76599	985.99072	261.76599	976.48962	253.39903
962.18866	257.99527	962.18866	257.99527	954.45738	248.58759
938.80884	255.30302	938.80884	255.30302	932.76134	244.53009
914.31049	251.5686	914.31049	251.5686	911.17834	241.14432
890.97552	249.4389	890.97552	249.4389	889.73444	238.38464
867.67303	247.02858	867.67303	247.02858	868.19477	236.16161
844.33533	244.96016	844.33533	244.96016	846.63353	234.41268
820.3916	242.46538	820.3916	242.46538	824.8814	233.04103
797.05676	240.13866	797.05676	240.13866	802.93483	231.95455
773.06598	237.92255	773.06598	237.92255	780.76899	231.04963
749.87402	235.02206	749.87402	235.02206	758.33163	230.21507
726.40125	232.47896	726.40125	232.47896	735.6747	229.33952
703.35608	229.38097	703.35608	229.38097	712.85998	228.312
680.0907	226.45287	680.0907	226.45287	689.71841	227.01218
657.58221	222.89754	657.58221	222.89754	666.52556	225.34868
635.20483	219.30397	635.20483	219.30397	643.31466	223.23031
613.15771	215.59991	613.15771	215.59991	620.10655	220.57499
591.68317	210.5439	591.68317	210.5439	597.03001	217.32659
570.33557	205.95779	570.33557	205.95779	574.19681	213.4473
549.99615	201.04547	549.99615	201.04547	551.80928	208.93988
529.72015	195.79935	529.72015	195.79935	530.00906	203.82562
510.54242	190.93016	510.54242	190.93016	508.75761	198.10074
491.75064	185.01076	491.75064	185.01076	488.2851	191.84905
473.55554	179.52983	473.55554	179.52983	468.59895	185.11302
456.27728	174.02528	456.27728	174.02528	449.82629	177.9889
439.21988	168.29973	439.21988	168.29973	431.9516	170.53409
423.10361	162.38892	423.10361	162.38892	415.12846	162.88739
407.68405	156.79485	407.68405	156.79485	399.23898	155.07498
392.18051	150.38176	392.18051	150.38176	384.39106	147.23151
378.5217	144.29027	378.5217	144.29027	370.47815	139.38406
365.49509	139.28516	365.49509	139.28516	357.56324	131.65029
352.33954	133.76494	352.33954	133.76494	345.53511	124.04366
340.29785	128.40367	340.29785	128.40367	334.4102	116.64974
328.18503	123.54285	328.18503	123.54285	324.10189	109.48211
317.28937	118.72188	317.28937	118.72188	314.57275	102.5791
306.43704	113.92439	306.43704	113.92439	305.78746	95.97482
296.36945	109.90623	296.36945	109.90623	297.68873	89.68027
286.22488	105.28622	286.22488	105.28622	290.22621	83.70413
277.17661	101.25965	277.17661	101.25965	283.34254	78.0423
267.8356	97.6913	267.8356	97.6913	277.00622	72.70552
259.2124	94.16582
250.85742	90.72137
242.91992	87.62333
235.10106	84.53959
227.78839	81.60773
220.14436	79.28232
212.97232	76.68361
206.15929	74.06449
199.68645	71.87179
193.04053	69.7112
186.64362	67.82665
180.48895	65.98634
174.50075	64.04333
168.7202	62.21223
162.9857	60.44582
157.2986	58.55134
151.82796	56.71358
146.40839	55.07645
141.19936	53.476
136.00165	51.48281
130.9147	49.54601
125.96598	47.5684
120.91383	45.20996
115.84875	43.22929
110.24871	41.05254
104.53386	38.33813
99.36301	36.33065
93.24871	34.83953
87.7729	32.97026
82.83877	33.10786
