# Supplementary material for: Using resistor network models to predict the transport properties of solid-state battery composites
Source: Nat Commun. 2025 Feb 6;16:1411. doi: 10.1038/s41467-025-56514-5 (PMC11803108; doi:10.1038/s41467-025-56514-5)
Supplement: Supplementary file 3 — Source data [file 41467_2025_56514_MOESM3_ESM.zip › SourceData_SI/FigS11d.csv]

Data_Zreal / Ohm	Data_negZim / Ohm	EvalData_Zreal / Ohm	EvalData_negZim / Ohm	EvalFit_Zreal / Ohm	EvalFit_negZim / Ohm
38348.06641	72844.84375	38348.06641	72844.84375	38477.48922	72949.29413
33929.23828	65646.01563	33929.23828	65646.01563	33954.4747	65713.32644
29991.46289	59101.26172	29991.46289	59101.26172	29960.90937	59086.36423
26513.46484	53108.73828	26513.46484	53108.73828	26466.39203	53089.77921
23452.08594	47715.25	23452.08594	47715.25	23399.964	47664.48725
20790.01172	42846.49609	20790.01172	42846.49609	20704.88413	42761.55783
18401.38086	38468.64844	18401.38086	38468.64844	18342.45448	38353.6983
16270.88086	34482.97656	16270.88086	34482.97656	16251.12705	34360.92616
14369.90137	30867.66016	14369.90137	30867.66016	14410.35824	30772.33152
12718.65723	27592.58398	12718.65723	27592.58398	12787.00458	27547.22055
11304.18555	24653.71094	11304.18555	24653.71094	11359.23311	24661.91339
10058.72949	22025.00781	10058.72949	22025.00781	10093.84851	22065.16401
8986.80957	19639.05859	8986.80957	19639.05859	8976.46981	19740.15061
7971.16455	17621.75977	7971.16455	17621.75977	7985.82615	17652.99091
7099.55518	15719.74902	7099.55518	15719.74902	7105.43249	15777.17608
6337.33594	14026.80078	6337.33594	14026.80078	6331.05201	14110.56968
5657.91162	12497.76855	5657.91162	12497.76855	5636.87937	12603.05282
5066.37109	11143.32617
4544.98291	9923.87109
4085.16895	8834.66016
3681.19995	7865.95703
3326.73828	7003.84814
3016.51758	6224.12305
2731.23096	5538.71191
2483.06738	4935.41797
2276.28223	4382.91943
2074.57349	3904.37231
1913.70044	3466.36108
1762.11438	3095.9353
1625.42346	2755.74219
1507.50854	2453.99072
1400.32959	2185.0647
1306.0957	1947.9989
1221.84192	1735.74841
1146.0719	1549.70288
1079.19653	1381.6626
1018.1701	1234.6012
963.78229	1104.67578
913.72815	985.89191
870.01965	882.39392
829.68811	790.49774
793.29706	707.33594
759.7121	634.55347
730.29047	569.67365
703.42242	511.10703
679.00696	459.70026
657.03076	413.54001
636.6416	372.70187
618.42242	336.23398
601.69397	303.46478
586.40649	274.71466
572.54755	248.76875
559.69275	226.08487
547.96002	205.63588
536.85663	187.68665
527.44861	171.8774
517.83313	158.29707
509.05655	146.15103
500.67099	135.13632
492.93094	125.96856
485.61035	117.95806
478.17111	110.84835
470.86194	105.1764
464.30301	99.8395
457.34189	95.69871
450.57318	92.11868
443.8237	89.26102
436.9938	86.4831
430.04037	84.55547
423.37292	83.10721
416.45773	81.39297
409.51254	80.21404
402.4968	79.58518
395.8428	78.53058
388.32858	78.22118
380.69266	77.27467
373.56686	77.12804
366.36252	76.57468
359.16727	75.76447
352.19385	75.43994
345.01016	75.25008
337.99792	75.19829
330.83905	74.70901
323.50897	74.78526
316.85818	74.552
309.60812	74.35934
302.60492	74.82877
295.27875	74.84187
288.42947	74.87469
280.85458	74.81072
273.58939	75.04009
266.62512	75.32957
258.98178	75.67296
251.64685	75.74821
243.95674	76.00106
236.36757	76.2402
228.7773	76.10741
221.1516	76.31027
213.18941	76.02667
205.55389	75.93919
197.62288	75.71271
189.87071	75.35778
182.03853	74.29012
174.45705	73.84296
166.87431	72.7134
159.22818	71.3541
151.70851	69.90485
144.64352	68.13329
137.45435	66.00927
130.55321	63.59525
124.00407	61.12478
117.63269	58.47351
111.5242	55.73913
104.8246	53.24559
97.86934	50.03765
91.62583	47.02616
85.33323	43.40559
80.02781	40.389
75.84662	38.9961
