# Supplementary material for: Using resistor network models to predict the transport properties of solid-state battery composites
Source: Nat Commun. 2025 Feb 6;16:1411. doi: 10.1038/s41467-025-56514-5 (PMC11803108; doi:10.1038/s41467-025-56514-5)
Supplement: Supplementary file 3 — Source data [file 41467_2025_56514_MOESM3_ESM.zip › SourceData_SI/FigS12a.csv]

Data_Zreal / Ohm	Data_negZim / Ohm	EvalData_Zreal / Ohm	EvalData_negZim / Ohm	EvalFit_Zreal / Ohm	EvalFit_negZim / Ohm
327.55817	8.36E+00	327.55817	8.356	328.21756	9.07907
327.20566	9.45E+00	327.20566	9.45138	327.27565	9.37632
326.8063	10.68766	326.8063	10.68766	326.80202	10.60793
326.25381	12.01027	326.25381	12.01027	326.24779	11.99175
325.54346	13.54992	325.54346	13.54992	325.59632	13.54642
324.78687	15.24244	324.78687	15.24244	324.82787	15.29048
323.90964	17.27881	323.90964	17.27881	323.92276	17.23418
322.83646	19.35306	322.83646	19.35306	322.84436	19.41327
321.63431	21.88009	321.63431	21.88009	321.56476	21.83184
320.07852	24.49031	320.07852	24.49031	320.04315	24.5057
318.19794	2.75E+01	318.19794	27.48622	318.24026	27.43266
316.11301	30.7305	316.11301	30.7305	316.09068	30.63481
313.45288	3.41E+01	313.45288	34.10414	313.54251	34.0919
310.56281	37.83862	310.56281	37.83862	310.5207	37.79522
307.03354	41.72295	307.03354	41.72295	306.94453	41.71676
302.87054	45.78792	302.87054	45.78792	302.78738	45.75349
297.99667	4.99E+01	297.99667	49.90508	297.90459	49.89771
292.30478	53.9814	292.30478	53.9814	292.33883	53.96113
286.10538	57.94806	286.10538	57.94806	285.97121	57.87789
278.92648	61.36449	278.92648	61.36449	278.88093	61.44775
271.15463	64.51621	271.15463	64.51621	271.11371	64.5193
262.77811	66.90991	262.77811	66.90991	262.77102	66.94275
253.95618	68.59062	253.95618	68.59062	253.94972	68.59963
244.85408	69.32409	244.85408	69.32409	244.95409	69.38609
235.89243	69.25825	235.89243	69.25825	235.91583	69.28782
227.2083	68.21711	227.2083	68.21711	227.06137	68.33506
218.44031	66.72647	218.44031	66.72647	218.67562	66.64076
210.94482	63.96745	210.94482	63.96745	210.76002	64.31399
203.53049	61.61107	203.53049	61.61107	203.56012	61.56232
197.02681	58.66334	197.02681	58.66334	197.01162	58.51964
191.01398	5.55E+01	191.01398	55.45372	191.18005	55.37812
185.60188	52.45485
180.87357	49.43693
176.45055	46.76359
172.51279	43.97855
168.88551	41.55896
165.60741	39.64165
162.34773	37.48958
159.13794	35.99067
156.13121	34.34123
153.51292	32.86236
150.8969	31.54833
148.39514	30.6165
145.6731	29.52122
143.13147	28.65749
140.86732	27.75424
138.63925	27.09436
136.18527	26.63997
134.09808	25.90047
131.66667	25.70113
129.69125	25.18054
127.40094	24.89226
125.17767	24.87449
122.89497	24.67812
120.70566	24.54219
118.42441	24.62888
116.26354	24.63814
113.80282	24.57939
111.46422	24.69154
109.20612	24.93734
106.70085	24.80884
104.37798	25.14227
101.87917	25.16063
99.39128	25.23192
96.94994	25.33335
94.43887	25.41049
91.81716	25.39084
89.26509	25.49178
86.68551	25.41525
84.09325	25.38159
81.56822	25.28895
78.93002	25.05398
76.3074	24.88487
73.71999	24.65523
71.22623	24.36527
68.69073	24.00972
66.16783	23.65598
63.72511	23.20538
61.36444	22.70087
59.017	22.14488
56.7561	21.55559
54.55572	20.90909
52.4698	20.25175
50.42323	19.57979
48.48244	18.87594
46.64103	18.13736
44.85009	17.42702
43.19524	16.69043
41.57691	16.0021
40.11863	15.19127
38.70982	14.45138
37.35869	13.73131
36.06599	13.05343
34.97592	12.36205
33.82193	11.73383
32.8088	11.13577
31.83251	10.51308
30.94896	9.96882
30.07642	9.45475
29.27286	8.93229
28.53223	8.43955
27.81016	8.04552
27.12402	7.58545
26.46713	7.18394
25.85057	6.79407
25.21817	6.41639
24.61613	6.01752
24.06266	5.63172
23.47959	5.264
22.88793	4.82107
22.28101	4.38394
21.61775	3.90933
20.94767	3.45373
20.08017	3.0887
19.04194	2.63747
18.14379	2.467
17.00396	2.45354
15.71823	2.81091
14.40608	3.57444
