# Supplementary material for: Using resistor network models to predict the transport properties of solid-state battery composites
Source: Nat Commun. 2025 Feb 6;16:1411. doi: 10.1038/s41467-025-56514-5 (PMC11803108; doi:10.1038/s41467-025-56514-5)
Supplement: Supplementary file 3 — Source data [file 41467_2025_56514_MOESM3_ESM.zip › SourceData_SI/FigS12b.csv]

Data_Zreal / Ohm	Data_negZim / Ohm	EvalData_Zreal / Ohm	EvalData_negZim / Ohm	EvalFit_Zreal / Ohm	EvalFit_negZim / Ohm
300.57898	8.92E+00	300.57898	8.92214	301.09569	8.2547
299.7908	9.42E+00	299.7908	9.41867	300.28039	8.8737
299.02679	9.86424	299.02679	9.86424	299.38513	9.4877
298.08542	10.37402	298.08542	10.37402	298.3991	10.10717
297.08752	10.92868	297.08752	10.92868	297.32445	10.71975
296.05228	11.40359	296.05228	11.40359	296.15961	11.31556
294.79105	11.92577	294.79105	11.92577	294.89809	11.88655
293.51569	12.35551	293.51569	12.35551	293.55991	12.41355
292.26953	12.84808	292.26953	12.84808	292.14473	12.88824
290.80109	13.22439	290.80109	13.22439	290.64617	13.30358
289.3363	1.36E+01	289.3363	13.61853	289.09922	13.64286
287.75513	13.96573	287.75513	13.96573	287.50686	13.90134
286.15884	1.41E+01	286.15884	14.13518	285.86978	14.07463
284.59253	14.16507	284.59253	14.16507	284.22628	14.15718
282.95078	14.24965	282.95078	14.24965	282.58398	14.1504
281.33197	14.16551	281.33197	14.16551	280.95753	14.05749
279.64371	1.40E+01	279.64371	13.98237	279.36085	13.88425
277.87979	13.76247	277.87979	13.76247	277.81545	13.64048
276.3812	13.42078	276.3812	13.42078	276.31792	13.33435
274.88693	13.13087	274.88693	13.13087	274.89358	12.98121
273.5867	12.75091	273.5867	12.75091	273.54747	12.59446
272.19012	12.35383	272.19012	12.35383	272.26935	12.18301
271.01242	11.81803	271.01242	11.81803	271.06389	11.75998
269.88724	11.46158	269.88724	11.46158	269.93651	11.33931
268.89334	11.00908	268.89334	11.00908	268.88159	10.93058
267.77066	10.51327	267.77066	10.51327	267.88612	10.53954
266.7937	10.28938	266.7937	10.28938	266.95729	10.17894
266.00241	9.88116	266.00241	9.88116	266.07988	9.85177
265.21701	9.67126	265.21701	9.67126	265.25035	9.56458
264.39868	9.26892	264.39868	9.26892	264.46268	9.32183
263.60495	9.22E+00	263.60495	9.21785	263.70427	9.12533
262.92264	9.01542	262.92264	9.01542	262.97745	8.97996
262.23953	8.77315	262.23953	8.77315	262.26759	8.88592
261.53531	8.81725	261.53531	8.81725	261.57044	8.84532
260.82999	8.79772	260.82999	8.79772	260.88114	8.85924
260.20615	8.75268	260.20615	8.75268	260.19052	8.92865
259.52966	8.94099	259.52966	8.94099	259.49443	9.05418
258.82861	9.16605	258.82861	9.16605	258.7875	9.23612
258.09631	9.49405	258.09631	9.49405	258.05963	9.47632
257.38583	9.65088	257.38583	9.65088	257.31287	9.77256
256.54453	10.0507	256.54453	10.0507	256.53028	10.1299
255.76909	10.62231	255.76909	10.62231	255.71556	10.54482
254.86789	10.96175	254.86789	10.96175	254.86044	11.01883
254.0874	11.64126	254.0874	11.64126	253.95363	11.55567
253.07874	12.10968	253.07874	12.10968	252.99738	12.15103
252.11938	12.89099	252.11938	12.89099	251.97596	12.81143
250.99397	13.61071	250.99397	13.61071	250.89265	13.53112
249.82281	14.3127	249.82281	14.3127	249.73012	14.31762
248.49458	15.07447	248.49458	15.07447	248.49323	15.16325
246.79912	16.14694	246.79912	16.14694	247.16589	16.07415
245.45845	16.90109
243.60963	18.09218
242.08586	18.96479
240.07523	20.32908
238.21497	21.39457
236.2043	22.57944
234.01349	23.50273
231.63753	24.84629
229.20866	25.94547
226.45892	27.13079
223.7769	28.45718
220.84439	29.59549
217.68553	30.85102
214.6369	31.89297
211.04788	32.90907
207.57318	33.89462
203.83307	34.66008
200.13512	35.48382
196.32591	36.11781
192.20465	36.76642
188.328	37.14981
184.31583	37.42481
180.17349	37.61635
176.0168	37.85221
172.01219	37.6997
167.86052	37.44855
163.90036	37.10563
159.90414	36.68435
156.05487	36.09623
152.29573	35.41221
148.56766	34.59694
145.07251	33.84228
141.50172	32.89232
138.22755	32.0181
135.02765	30.99718
131.94807	30.01139
129.01233	29.05333
126.2766	28.06949
123.56872	27.16901
121.05711	26.08217
118.67061	25.25463
116.22726	24.36647
114.06571	23.53384
111.99663	22.73421
109.93382	22.03755
107.97171	21.31528
106.15734	20.74193
104.31403	20.17911
102.51131	19.62585
100.77911	19.21101
99.1367	18.79855
97.40865	18.39725
95.72865	18.18624
94.03406	17.82114
92.35139	17.50884
90.67517	17.15078
88.90218	16.90828
87.50761	16.36125
85.41428	15.88756
83.54526	15.23053
81.64352	14.34982
79.66188	13.60508
77.48501	12.78119
74.00391	12.24586
71.00559	11.47824
67.3664	10.4495
64.42484	9.40259
62.23325	8.79996
