# Supplementary material for: Using resistor network models to predict the transport properties of solid-state battery composites
Source: Nat Commun. 2025 Feb 6;16:1411. doi: 10.1038/s41467-025-56514-5 (PMC11803108; doi:10.1038/s41467-025-56514-5)
Supplement: Supplementary file 3 — Source data [file 41467_2025_56514_MOESM3_ESM.zip › SourceData_SI/FigS13a.csv]

left figure					right figure
xlabel: t/h					xlabel: I/mA
ylabel: I/mA					ylabel: V/mV
x (time/s)	y (I/mA)	x (eval_time/s)	y (eval_I/mA)		x (current/mA)	y (voltage/mV)	y (Ohm'slaw)
909.8947	0.01537	909.8947	0.01537		0.01514	5.06941	5.45259
910.8947	0.01533	910.8947	0.01533		-0.03047	-10.02228	-10.97164
911.8947	0.01529	911.8947	0.01529		0.04422	15.01461	15.92671
912.8947	0.01529	912.8947	0.01529		-0.05791	-19.91865	-20.85705
913.8947	0.01527	913.8947	0.01527		0.07033	25.10397	25.32755
914.8947	0.01526	914.8947	0.01526		0.13619	50.11153	49.04585
915.8947	0.0152	915.8947	0.0152
916.8947	0.01518	916.8947	0.01518
917.8947	0.0152	917.8947	0.0152
918.8947	0.01516	918.8947	0.01516
919.8947	0.01509	919.8947	0.01509
920.8947	0.01503	920.8947	0.01503
921.8947	0.01508	921.8947	0.01508
922.8947	0.01505	922.8947	0.01505
923.8947	0.01503	923.8947	0.01503
924.8947	0.015	924.8947	0.015
925.8947	0.01505	925.8947	0.01505
926.8947	0.01505	926.8947	0.01505
927.8947	0.01499	927.8947	0.01499
928.8947	0.01497	928.8947	0.01497
929.8947	0.01503	929.8947	0.01503
930.8947	0.01502	930.8947	0.01502
931.8947	0.01498	931.8947	0.01498
932.8947	0.01498	932.8947	0.01498
933.8947	0.01499	933.8947	0.01499
934.8947	0.01498	934.8947	0.01498
935.8947	0.01497	935.8947	0.01497
936.8947	0.01498	936.8947	0.01498
937.8947	0.01497	937.8947	0.01497
938.8947	0.01496	938.8947	0.01496
939.8947	0.01493	939.8947	0.01493
940.8947	0.01493	940.8947	0.01493
941.8947	0.01491	941.8947	0.01491
942.8947	0.0149	942.8947	0.0149
943.8947	0.01488	943.8947	0.01488
944.8947	0.01487	944.8947	0.01487
945.8947	0.01487	945.8947	0.01487
946.8947	0.01486	946.8947	0.01486
947.8947	0.01488	947.8947	0.01488
948.8947	0.01487	948.8947	0.01487
949.8947	0.01489	949.8947	0.01489
950.8947	0.01491	950.8947	0.01491
951.8947	0.01492	951.8947	0.01492
952.8947	0.01493	952.8947	0.01493
953.8947	0.01496	953.8947	0.01496
954.8947	0.01499	954.8947	0.01499
955.8947	0.01502	955.8947	0.01502
956.8947	0.01506	956.8947	0.01506
957.8947	0.0151	957.8947	0.0151
958.8947	0.01514	958.8947	0.01514
959.8947	0.01517	959.8947	0.01517
960.8947	0.01516	960.8947	0.01516
961.8947	0.01517	961.8947	0.01517
962.8947	0.01518	962.8947	0.01518
963.8947	0.01518	963.8947	0.01518
964.8947	0.01517	964.8947	0.01517
965.8947	0.01519	965.8947	0.01519
966.8947	0.01519	966.8947	0.01519
967.8947	0.01518	967.8947	0.01518
968.8947	0.01515	968.8947	0.01515
969.8947	0.01525	969.8947	0.01525
970.8947	0.01526	970.8947	0.01526
971.8947	0.01527	971.8947	0.01527
972.8947	0.01527	972.8947	0.01527
973.8947	0.01526	973.8947	0.01526
974.8947	0.01525	974.8947	0.01525
975.8947	0.01524	975.8947	0.01524
976.8947	0.01522	976.8947	0.01522
977.8947	0.01519	977.8947	0.01519
978.8947	0.01516	978.8947	0.01516
979.8947	0.01512	979.8947	0.01512
980.8947	0.01508	980.8947	0.01508
981.8947	0.01505	981.8947	0.01505
982.8947	0.01502	982.8947	0.01502
983.8947	0.01501	983.8947	0.01501
984.8947	0.01498	984.8947	0.01498
985.8947	0.01498	985.8947	0.01498
986.8947	0.01495	986.8947	0.01495
987.8947	0.0149	987.8947	0.0149
988.8947	0.01489	988.8947	0.01489
989.8947	0.01492	989.8947	0.01492
990.8947	0.01487	990.8947	0.01487
991.8947	0.01494	991.8947	0.01494
992.8947	0.01489	992.8947	0.01489
993.8947	0.01488	993.8947	0.01488
994.8947	0.01492	994.8947	0.01492
995.8947	0.01491	995.8947	0.01491
996.8947	0.01491	996.8947	0.01491
997.8947	0.01492	997.8947	0.01492
998.8947	0.01482	998.8947	0.01482
999.8947	0.01488	999.8947	0.01488
1000.8947	0.01484	1000.8947	0.01484
1001.8947	0.01479	1001.8947	0.01479
1002.8947	0.01492	1002.8947	0.01492
1003.8947	0.01485	1003.8947	0.01485
1004.8947	0.01487	1004.8947	0.01487
1005.8947	0.01481	1005.8947	0.01481
1006.8947	0.01494	1006.8947	0.01494
1007.8947	0.01489	1007.8947	0.01489
1008.8947	0.01487	1008.8947	0.01487
1009.8947	0.01494	1009.8947	0.01494
1010.8947	0.01489	1010.8947	0.01489
1011.8947	0.01491	1011.8947	0.01491
1012.8947	0.01491	1012.8947	0.01491
1013.8947	0.01488	1013.8947	0.01488
1014.8947	0.0149	1014.8947	0.0149
1015.8947	0.01494	1015.8947	0.01494
1016.8947	0.01489	1016.8947	0.01489
1017.8947	0.01483	1017.8947	0.01483
1018.8947	0.01489	1018.8947	0.01489
1019.8947	0.01497	1019.8947	0.01497
1020.8947	0.01492	1020.8947	0.01492
1021.8947	0.01497	1021.8947	0.01497
1022.8947	0.01498	1022.8947	0.01498
1023.8947	0.01493	1023.8947	0.01493
1024.8947	0.01501	1024.8947	0.01501
1025.8947	0.01503	1025.8947	0.01503
1026.8947	0.01504	1026.8947	0.01504
1027.8947	0.01505	1027.8947	0.01505
1028.8947	0.01508	1028.8947	0.01508
1029.8947	0.01509	1029.8947	0.01509
1030.8947	0.0151	1030.8947	0.0151
1031.8947	0.01512	1031.8947	0.01512
1032.8947	0.01511	1032.8947	0.01511
1033.8947	0.01512	1033.8947	0.01512
1034.8947	0.01511	1034.8947	0.01511
1035.8947	0.01513	1035.8947	0.01513
1036.8947	0.01512	1036.8947	0.01512
1037.8947	0.01513	1037.8947	0.01513
1038.8947	0.01511	1038.8947	0.01511
1039.8947	0.01512	1039.8947	0.01512
1040.8947	0.01512	1040.8947	0.01512
1041.8947	0.01513	1041.8947	0.01513
1042.8947	0.01513	1042.8947	0.01513
1043.8947	0.01514	1043.8947	0.01514
1044.8947	0.01516	1044.8947	0.01516
1045.8947	0.01516	1045.8947	0.01516
1046.8947	0.01515	1046.8947	0.01515
1047.8947	0.01516	1047.8947	0.01516
1048.8947	0.01516	1048.8947	0.01516
1049.8947	0.01517	1049.8947	0.01517
1050.8947	0.01518	1050.8947	0.01518
1051.8947	0.01517	1051.8947	0.01517
1052.8947	0.01516	1052.8947	0.01516
1053.8947	0.01516	1053.8947	0.01516
1054.8947	0.01517	1054.8947	0.01517
1055.8947	0.01517	1055.8947	0.01517
1056.8947	0.01517	1056.8947	0.01517
1057.8947	0.01519	1057.8947	0.01519
1058.8947	0.01519	1058.8947	0.01519
1059.8947	0.01521	1059.8947	0.01521
1060.8947	0.01521	1060.8947	0.01521
1061.8947	0.0152	1061.8947	0.0152
1062.8947	0.01521	1062.8947	0.01521
1063.8947	0.01522	1063.8947	0.01522
1064.8947	0.01523	1064.8947	0.01523
1065.8947	0.01524	1065.8947	0.01524
1066.8947	0.01524	1066.8947	0.01524
1067.8947	0.01524	1067.8947	0.01524
1068.8947	0.01524	1068.8947	0.01524
1069.8947	0.01525	1069.8947	0.01525
1070.8947	0.01524	1070.8947	0.01524
1071.8947	0.01523	1071.8947	0.01523
1072.8947	0.01525	1072.8947	0.01525
1073.8947	0.01526	1073.8947	0.01526
1074.8947	0.01525	1074.8947	0.01525
1075.8947	0.01526	1075.8947	0.01526
1076.8947	0.01522	1076.8947	0.01522
1077.8947	0.0152	1077.8947	0.0152
1078.8947	0.01519	1078.8947	0.01519
1079.8947	0.01517	1079.8947	0.01517
1080.8947	0.01513	1080.8947	0.01513
1081.8947	0.01511	1081.8947	0.01511
1082.8947	0.01507	1082.8947	0.01507
1083.8947	0.01505	1083.8947	0.01505
1084.8947	0.01504	1084.8947	0.01504
1085.8947	0.01501	1085.8947	0.01501
1086.8947	0.01499	1086.8947	0.01499
1087.8947	0.01497	1087.8947	0.01497
1088.8947	0.01497	1088.8947	0.01497
1089.8947	0.01496	1089.8947	0.01496
1090.8947	0.01496	1090.8947	0.01496
1091.8947	0.01494	1091.8947	0.01494
1092.8947	0.01496	1092.8947	0.01496
1093.8947	0.01495	1093.8947	0.01495
1094.8947	0.01495	1094.8947	0.01495
1095.8947	0.01495	1095.8947	0.01495
1096.8947	0.01495	1096.8947	0.01495
1097.8947	0.01493	1097.8947	0.01493
1098.8947	0.01494	1098.8947	0.01494
1099.8947	0.01494	1099.8947	0.01494
1100.8947	0.01495	1100.8947	0.01495
1101.8947	0.01495	1101.8947	0.01495
1102.8947	0.01494	1102.8947	0.01494
1103.8947	0.01496	1103.8947	0.01496
1104.8947	0.01496	1104.8947	0.01496
1105.8947	0.01496	1105.8947	0.01496
1106.8947	0.01497	1106.8947	0.01497
1107.8947	0.01498	1107.8947	0.01498
1108.8947	0.01501	1108.8947	0.01501
1109.8947	0.01501	1109.8947	0.01501
1110.8947	0.01504	1110.8947	0.01504
1111.8947	0.01507	1111.8947	0.01507
1112.8947	0.01509	1112.8947	0.01509
1113.8947	0.01512	1113.8947	0.01512
1114.8947	0.01516	1114.8947	0.01516
1115.8947	0.01514	1115.8947	0.01514
1116.8947	0.01521	1116.8947	0.01521
1117.8947	0.01523	1117.8947	0.01523
1118.8947	0.01524	1118.8947	0.01524
1119.8947	0.01522	1119.8947	0.01522
1120.8947	0.01523	1120.8947	0.01523
1121.8947	0.01525	1121.8947	0.01525
1122.8947	0.01525	1122.8947	0.01525
1123.8947	0.01526	1123.8947	0.01526
1124.8947	0.01526	1124.8947	0.01526
1125.8947	0.01524	1125.8947	0.01524
1126.8947	0.01526	1126.8947	0.01526
1127.8947	0.01526	1127.8947	0.01526
1128.8947	0.01526	1128.8947	0.01526
1129.8947	0.01525	1129.8947	0.01525
1130.8947	0.01524	1130.8947	0.01524
1131.8947	0.01525	1131.8947	0.01525
1132.8947	0.01525	1132.8947	0.01525
1133.8947	0.01525	1133.8947	0.01525
1134.8947	0.01524	1134.8947	0.01524
1135.8947	0.01523	1135.8947	0.01523
1136.8947	0.01522	1136.8947	0.01522
1137.8947	0.01518	1137.8947	0.01518
1138.8947	0.01515	1138.8947	0.01515
1139.8947	0.01512	1139.8947	0.01512
1140.8947	0.01509	1140.8947	0.01509
1141.8947	0.01505	1141.8947	0.01505
1142.8947	0.01501	1142.8947	0.01501
1143.8947	0.01501	1143.8947	0.01501
1144.8947	0.01499	1144.8947	0.01499
1145.8947	0.01497	1145.8947	0.01497
1146.8947	0.01498	1146.8947	0.01498
1147.8947	0.01499	1147.8947	0.01499
1148.8947	0.01495	1148.8947	0.01495
1149.8947	0.01497	1149.8947	0.01497
1150.8947	0.01497	1150.8947	0.01497
1151.8947	0.01496	1151.8947	0.01496
1152.8947	0.01495	1152.8947	0.01495
1153.8947	0.01495	1153.8947	0.01495
1154.8947	0.01497	1154.8947	0.01497
1155.8947	0.01493	1155.8947	0.01493
1156.8947	0.01494	1156.8947	0.01494
1157.8947	0.01494	1157.8947	0.01494
1158.8947	0.01493	1158.8947	0.01493
1159.8947	0.01494	1159.8947	0.01494
1160.8947	0.01494	1160.8947	0.01494
1161.8947	0.01494	1161.8947	0.01494
1162.8947	0.01494	1162.8947	0.01494
1163.8947	0.01495	1163.8947	0.01495
1164.8947	0.01494	1164.8947	0.01494
1165.8947	0.01494	1165.8947	0.01494
1166.8947	0.01494	1166.8947	0.01494
1167.8947	0.01493	1167.8947	0.01493
1168.8947	0.01491	1168.8947	0.01491
1169.8947	0.01489	1169.8947	0.01489
1170.8947	0.01486	1170.8947	0.01486
1171.8947	0.01484	1171.8947	0.01484
1172.8947	0.01486	1172.8947	0.01486
1173.8947	0.01487	1173.8947	0.01487
1174.8947	0.01491	1174.8947	0.01491
1175.8947	0.01496	1175.8947	0.01496
1176.8947	0.01503	1176.8947	0.01503
1177.8947	0.0151	1177.8947	0.0151
1178.8947	0.01513	1178.8947	0.01513
1179.8947	0.01517	1179.8947	0.01517
1180.8947	0.01519	1180.8947	0.01519
1181.8947	0.01517	1181.8947	0.01517
1182.8947	0.01518	1182.8947	0.01518
1183.8947	0.01519	1183.8947	0.01519
1184.8947	0.01524	1184.8947	0.01524
1185.8947	0.01524	1185.8947	0.01524
1186.8947	0.01526	1186.8947	0.01526
1187.8947	0.01526	1187.8947	0.01526
1188.8947	0.01524	1188.8947	0.01524
1189.8947	0.01519	1189.8947	0.01519
1190.8947	0.01514	1190.8947	0.01514
1191.8947	0.01509	1191.8947	0.01509
1192.8947	0.01504	1192.8947	0.01504
1193.8947	0.01499	1193.8947	0.01499
1194.8947	0.01497	1194.8947	0.01497
1195.8947	0.01496	1195.8947	0.01496
1196.8947	0.01496	1196.8947	0.01496
1197.8947	0.01496	1197.8947	0.01496
1198.8947	0.01494	1198.8947	0.01494
1199.8947	0.01495	1199.8947	0.01495
1200.8947	0.01489	1200.8947	0.01489
1201.8947	0.01493	1201.8947	0.01493
1202.8947	0.01491	1202.8947	0.01491
1203.8947	0.01493	1203.8947	0.01493
1204.8947	0.01478	1204.8947	0.01478
1205.8947	0.01483	1205.8947	0.01483
1206.8947	0.01485	1206.8947	0.01485
1207.8947	0.01477	1207.8947	0.01477
1208.8947	0.01485	1208.8947	0.01485
1209.8947	0.01483	1209.8947	0.01483
1210.8947	0.01487	1210.8947	0.01487
1211.8947	0.01482	1211.8947	0.01482
1212.8947	0.01491	1212.8947	0.01491
1213.8947	0.0149	1213.8947	0.0149
1214.8947	0.01492	1214.8947	0.01492
1215.8947	0.01497	1215.8947	0.01497
1216.8947	0.0149	1216.8947	0.0149
1217.8947	0.01505	1217.8947	0.01505
1218.8947	0.01509	1218.8947	0.01509
1219.8947	0.01508	1219.8947	0.01508
1220.8947	0.01506	1220.8947	0.01506
1221.8947	0.01517	1221.8947	0.01517
1222.8947	0.01518	1222.8947	0.01518
1223.8947	0.01511	1223.8947	0.01511
1224.8947	0.0151	1224.8947	0.0151
1225.8947	0.01519	1225.8947	0.01519
1226.8947	0.01519	1226.8947	0.01519
1227.8947	0.01516	1227.8947	0.01516
1228.8947	0.0152	1228.8947	0.0152
1229.8947	0.01524	1229.8947	0.01524
1230.8947	0.01526	1230.8947	0.01526
1231.8947	0.01511	1231.8947	0.01511
1232.8947	0.01512	1232.8947	0.01512
1233.8947	0.01502	1233.8947	0.01502
1234.8947	0.015	1234.8947	0.015
1235.8947	0.01496	1235.8947	0.01496
1236.8947	0.01487	1236.8947	0.01487
1237.8947	0.01496	1237.8947	0.01496
1238.8947	0.01496	1238.8947	0.01496
1239.8947	0.01492	1239.8947	0.01492
1240.8947	0.0149	1240.8947	0.0149
1241.8947	0.01491	1241.8947	0.01491
1242.8947	0.01488	1242.8947	0.01488
1243.8947	0.01486	1243.8947	0.01486
1244.8947	0.01489	1244.8947	0.01489
1245.8947	0.0149	1245.8947	0.0149
1246.8947	0.01495	1246.8947	0.01495
1247.8947	0.01503	1247.8947	0.01503
1248.8947	0.01511	1248.8947	0.01511
1249.8947	0.01517	1249.8947	0.01517
1250.8947	0.01518	1250.8947	0.01518
1251.8947	0.01518	1251.8947	0.01518
1252.8947	0.01517	1252.8947	0.01517
1253.8947	0.0152	1253.8947	0.0152
1254.8947	0.01521	1254.8947	0.01521
1255.8947	0.01525	1255.8947	0.01525
1256.8947	0.01527	1256.8947	0.01527
1257.8947	0.01526	1257.8947	0.01526
1258.8947	0.01525	1258.8947	0.01525
1259.8947	0.01521	1259.8947	0.01521
1260.8947	0.01515	1260.8947	0.01515
1261.8947	0.01508	1261.8947	0.01508
1262.8947	0.01503	1262.8947	0.01503
1263.8947	0.015	1263.8947	0.015
1264.8947	0.01497	1264.8947	0.01497
1265.8947	0.01499	1265.8947	0.01499
1266.8947	0.01497	1266.8947	0.01497
1267.8947	0.01496	1267.8947	0.01496
1268.8947	0.01496	1268.8947	0.01496
1269.8947	0.01495	1269.8947	0.01495
1270.8947	0.01495	1270.8947	0.01495
1271.8947	0.01489	1271.8947	0.01489
1272.8947	0.01485	1272.8947	0.01485
1273.8947	0.01486	1273.8947	0.01486
1274.8947	0.01488	1274.8947	0.01488
1275.8947	0.01488	1275.8947	0.01488
1276.8947	0.01492	1276.8947	0.01492
1277.8947	0.01497	1277.8947	0.01497
1278.8947	0.01501	1278.8947	0.01501
1279.8947	0.01505	1279.8947	0.01505
1280.8947	0.01511	1280.8947	0.01511
1281.8947	0.01513	1281.8947	0.01513
1282.8947	0.01516	1282.8947	0.01516
1283.8947	0.01517	1283.8947	0.01517
1284.8947	0.01517	1284.8947	0.01517
1285.8947	0.01519	1285.8947	0.01519
1286.8947	0.01519	1286.8947	0.01519
1287.8947	0.01519	1287.8947	0.01519
1288.8947	0.01514	1288.8947	0.01514
1289.8947	0.0152	1289.8947	0.0152
1290.8947	0.01521	1290.8947	0.01521
1291.8947	0.0152	1291.8947	0.0152
1292.8947	0.0151	1292.8947	0.0151
1293.8947	0.01523	1293.8947	0.01523
1294.8947	0.01526	1294.8947	0.01526
1295.8947	0.01528	1295.8947	0.01528
1296.8947	0.01527	1296.8947	0.01527
1297.8947	0.01527	1297.8947	0.01527
1298.8947	0.01526	1298.8947	0.01526
1299.8947	0.01524	1299.8947	0.01524
1300.8947	0.01521	1300.8947	0.01521
1301.8947	0.01516	1301.8947	0.01516
1302.8947	0.01513	1302.8947	0.01513
1303.8947	0.01507	1303.8947	0.01507
1304.8947	0.01503	1304.8947	0.01503
1305.8947	0.01502	1305.8947	0.01502
1306.8947	0.015	1306.8947	0.015
1307.8947	0.01496	1307.8947	0.01496
1308.8947	0.01497	1308.8947	0.01497
1309.8947	0.01496	1309.8947	0.01496
1310.8947	0.01496	1310.8947	0.01496
1311.8947	0.01496	1311.8947	0.01496
1312.8947	0.01497	1312.8947	0.01497
1313.8947	0.01496	1313.8947	0.01496
1314.8947	0.01495	1314.8947	0.01495
1315.8947	0.01493	1315.8947	0.01493
1316.8947	0.0149	1316.8947	0.0149
1317.8947	0.01487	1317.8947	0.01487
1318.8947	0.01484	1318.8947	0.01484
1319.8947	0.01486	1319.8947	0.01486
1320.8947	0.01487	1320.8947	0.01487
1321.8947	0.01488	1321.8947	0.01488
1322.8947	0.0149	1322.8947	0.0149
1323.8947	0.01495	1323.8947	0.01495
1324.8947	0.01496	1324.8947	0.01496
1325.8947	0.01502	1325.8947	0.01502
1326.8947	0.01507	1326.8947	0.01507
1327.8947	0.01512	1327.8947	0.01512
1328.8947	0.01514	1328.8947	0.01514
1329.8947	0.01515	1329.8947	0.01515
1330.8947	0.01517	1330.8947	0.01517
1331.8947	0.01517	1331.8947	0.01517
1332.8947	0.01513	1332.8947	0.01513
1333.8947	0.01518	1333.8947	0.01518
1334.8947	0.01519	1334.8947	0.01519
1335.8947	0.01513	1335.8947	0.01513
1336.8947	0.01512	1336.8947	0.01512
1337.8947	0.01513	1337.8947	0.01513
1338.8947	0.0152	1338.8947	0.0152
1339.8947	0.01513	1339.8947	0.01513
1340.8947	0.01518	1340.8947	0.01518
1341.8947	0.01519	1341.8947	0.01519
1342.8947	0.01519	1342.8947	0.01519
1343.8947	0.01522	1343.8947	0.01522
1344.8947	0.0152	1344.8947	0.0152
1345.8947	0.01514	1345.8947	0.01514
1346.8947	0.01514	1346.8947	0.01514
1347.8947	0.01517	1347.8947	0.01517
1348.8947	0.0152	1348.8947	0.0152
1349.8947	0.01515	1349.8947	0.01515
1350.8947	0.01516	1350.8947	0.01516
1351.8947	0.01521	1351.8947	0.01521
1352.8947	0.01518	1352.8947	0.01518
1353.8947	0.01526	1353.8947	0.01526
1354.8947	0.01514	1354.8947	0.01514
1355.8947	0.01519	1355.8947	0.01519
1356.8947	0.01519	1356.8947	0.01519
1357.8947	0.01511	1357.8947	0.01511
1358.8947	0.01522	1358.8947	0.01522
1359.8947	0.01516	1359.8947	0.01516
1360.8947	0.01528	1360.8947	0.01528
1361.8947	0.01525	1361.8947	0.01525
1362.8947	0.0153	1362.8947	0.0153
1363.8947	0.01523	1363.8947	0.01523
1364.8947	0.01519	1364.8947	0.01519
1365.8947	0.01526	1365.8947	0.01526
1366.8947	0.01526	1366.8947	0.01526
1367.8947	0.01515	1367.8947	0.01515
1368.8947	0.01515	1368.8947	0.01515
1369.8947	0.01516	1369.8947	0.01516
1370.8947	0.01513	1370.8947	0.01513
1371.8947	0.0151	1371.8947	0.0151
1372.8947	0.01498	1372.8947	0.01498
1373.8947	0.01502	1373.8947	0.01502
1374.8947	0.01501	1374.8947	0.01501
1375.8947	0.01496	1375.8947	0.01496
1376.8947	0.01492	1376.8947	0.01492
1377.8947	0.01498	1377.8947	0.01498
1378.8947	0.01497	1378.8947	0.01497
1379.8947	0.01498	1379.8947	0.01498
1380.8947	0.01494	1380.8947	0.01494
1381.8947	0.01498	1381.8947	0.01498
1382.8947	0.01496	1382.8947	0.01496
1383.8947	0.01497	1383.8947	0.01497
1384.8947	0.01495	1384.8947	0.01495
1385.8947	0.01497	1385.8947	0.01497
1386.8947	0.01497	1386.8947	0.01497
1387.8947	0.01495	1387.8947	0.01495
1388.8947	0.01493	1388.8947	0.01493
1389.8947	0.01491	1389.8947	0.01491
1390.8947	0.01489	1390.8947	0.01489
1391.8947	0.01489	1391.8947	0.01489
1392.8947	0.01485	1392.8947	0.01485
1393.8947	0.01486	1393.8947	0.01486
1394.8947	0.01488	1394.8947	0.01488
1395.8947	0.01488	1395.8947	0.01488
1396.8947	0.0149	1396.8947	0.0149
1397.8947	0.01493	1397.8947	0.01493
1398.8947	0.01497	1398.8947	0.01497
1399.8947	0.01501	1399.8947	0.01501
1400.8947	0.01502	1400.8947	0.01502
1401.8947	0.01506	1401.8947	0.01506
1402.8947	0.01508	1402.8947	0.01508
1403.8947	0.01513	1403.8947	0.01513
1404.8947	0.01515	1404.8947	0.01515
1405.8947	0.01517	1405.8947	0.01517
1406.8947	0.01519	1406.8947	0.01519
1407.8947	0.01519	1407.8947	0.01519
1408.8947	0.0152	1408.8947	0.0152
1409.8947	0.0152	1409.8947	0.0152
1410.8947	0.01521	1410.8947	0.01521
1411.8947	0.01522	1411.8947	0.01522
1412.8947	0.01523	1412.8947	0.01523
1413.8947	0.01526	1413.8947	0.01526
1414.8947	0.01529	1414.8947	0.01529
1415.8947	0.0153	1415.8947	0.0153
1416.8947	0.01528	1416.8947	0.01528
1417.8947	0.01526	1417.8947	0.01526
1418.8947	0.01523	1418.8947	0.01523
1419.8947	0.01515	1419.8947	0.01515
1420.8947	0.0151	1420.8947	0.0151
1421.8947	0.01503	1421.8947	0.01503
1422.8947	0.015	1422.8947	0.015
1423.8947	0.01499	1423.8947	0.01499
1424.8947	0.01497	1424.8947	0.01497
1425.8947	0.01498	1425.8947	0.01498
1426.8947	0.01499	1426.8947	0.01499
1427.8947	0.01497	1427.8947	0.01497
1428.8947	0.01495	1428.8947	0.01495
1429.8947	0.01492	1429.8947	0.01492
1430.8947	0.01487	1430.8947	0.01487
1431.8947	0.01487	1431.8947	0.01487
1432.8947	0.01491	1432.8947	0.01491
1433.8947	0.01496	1433.8947	0.01496
1434.8947	0.01505	1434.8947	0.01505
1435.8947	0.01513	1435.8947	0.01513
1436.8947	0.01519	1436.8947	0.01519
1437.8947	0.01521	1437.8947	0.01521
1438.8947	0.01521	1438.8947	0.01521
1439.8947	0.01522	1439.8947	0.01522
1440.8947	0.01522	1440.8947	0.01522
1441.8947	0.01529	1441.8947	0.01529
1442.8947	0.01533	1442.8947	0.01533
1443.8947	0.01526	1443.8947	0.01526
1444.8947	0.01521	1444.8947	0.01521
1445.8947	0.01512	1445.8947	0.01512
1446.8947	0.01502	1446.8947	0.01502
1447.8947	0.015	1447.8947	0.015
1448.8947	0.01501	1448.8947	0.01501
1449.8947	0.01499	1449.8947	0.01499
1450.8947	0.01497	1450.8947	0.01497
1451.8947	0.01496	1451.8947	0.01496
1452.8947	0.01492	1452.8947	0.01492
1453.8947	0.01488	1453.8947	0.01488
1454.8947	0.01489	1454.8947	0.01489
1455.8947	0.01491	1455.8947	0.01491
1456.8947	0.01494	1456.8947	0.01494
1457.8947	0.01499	1457.8947	0.01499
1458.8947	0.01505	1458.8947	0.01505
1459.8947	0.01512	1459.8947	0.01512
1460.8947	0.01516	1460.8947	0.01516
1461.8947	0.01519	1461.8947	0.01519
1462.8947	0.01522	1462.8947	0.01522
1463.8947	0.01522	1463.8947	0.01522
1464.8947	0.01521	1464.8947	0.01521
1465.8947	0.01523	1465.8947	0.01523
1466.8947	0.01525	1466.8947	0.01525
1467.8947	0.01528	1467.8947	0.01528
1468.8947	0.01532	1468.8947	0.01532
1469.8947	0.01529	1469.8947	0.01529
1470.8947	0.01524	1470.8947	0.01524
1471.8947	0.01518	1471.8947	0.01518
1472.8947	0.01509	1472.8947	0.01509
1473.8947	0.01505	1473.8947	0.01505
1474.8947	0.01501	1474.8947	0.01501
1475.8947	0.01501	1475.8947	0.01501
1476.8947	0.01499	1476.8947	0.01499
1477.8947	0.01499	1477.8947	0.01499
1478.8947	0.01498	1478.8947	0.01498
1479.8947	0.01494	1479.8947	0.01494
1480.8947	0.01492	1480.8947	0.01492
1481.8947	0.01489	1481.8947	0.01489
1482.8947	0.01491	1482.8947	0.01491
1483.8947	0.01492	1483.8947	0.01492
1484.8947	0.01495	1484.8947	0.01495
1485.8947	0.015	1485.8947	0.015
1486.8947	0.01505	1486.8947	0.01505
1487.8947	0.0151	1487.8947	0.0151
1488.8947	0.01513	1488.8947	0.01513
1489.8947	0.01517	1489.8947	0.01517
1490.8947	0.0152	1490.8947	0.0152
1491.8947	0.01522	1491.8947	0.01522
1492.8947	0.01515	1492.8947	0.01515
1493.8947	0.01514	1493.8947	0.01514
1494.8947	0.01523	1494.8947	0.01523
1495.8947	0.01523	1495.8947	0.01523
1496.8947	0.01517	1496.8947	0.01517
1497.8947	0.01526	1497.8947	0.01526
1498.8947	0.0153	1498.8947	0.0153
1499.8947	0.01531	1499.8947	0.01531
1500.8947	0.01526	1500.8947	0.01526
1501.8947	0.01526	1501.8947	0.01526
1502.8947	0.01525	1502.8947	0.01525
1503.8947	0.01519	1503.8947	0.01519
1504.8947	0.01516	1504.8947	0.01516
1505.8947	0.01505	1505.8947	0.01505
1506.8947	0.01506	1506.8947	0.01506
1507.8947	0.01502	1507.8947	0.01502
1508.8947	0.01492	1508.8947	0.01492
1509.8947	0.01501	1509.8947	0.01501
1510.8947	0.015	1510.8947	0.015
1511.8947	0.01494	1511.8947	0.01494
1512.8947	0.01491	1512.8947	0.01491
1513.8947	0.01492	1513.8947	0.01492
1514.8947	0.01496	1514.8947	0.01496
1515.8947	0.01494	1515.8947	0.01494
1516.8947	0.01483	1516.8947	0.01483
1517.8947	0.0149	1517.8947	0.0149
1518.8947	0.01489	1518.8947	0.01489
1519.8947	0.01494	1519.8947	0.01494
1520.8947	0.01495	1520.8947	0.01495
1521.8947	0.01505	1521.8947	0.01505
1522.8947	0.01515	1522.8947	0.01515
1523.8947	0.01519	1523.8947	0.01519
1524.8947	0.01523	1524.8947	0.01523
1525.8947	0.01523	1525.8947	0.01523
1526.8947	0.01523	1526.8947	0.01523
1527.8947	0.01523	1527.8947	0.01523
1528.8947	0.01528	1528.8947	0.01528
1529.8947	0.0153	1529.8947	0.0153
1530.8947	0.01532	1530.8947	0.01532
1531.8947	0.01528	1531.8947	0.01528
1532.8947	0.01522	1532.8947	0.01522
1533.8947	0.01515	1533.8947	0.01515
1534.8947	0.01506	1534.8947	0.01506
1535.8947	0.01504	1535.8947	0.01504
1536.8947	0.01501	1536.8947	0.01501
1537.8947	0.015	1537.8947	0.015
1538.8947	0.015	1538.8947	0.015
1539.8947	0.015	1539.8947	0.015
1540.8947	0.01499	1540.8947	0.01499
1541.8947	0.01497	1541.8947	0.01497
1542.8947	0.01494	1542.8947	0.01494
1543.8947	0.01492	1543.8947	0.01492
1544.8947	0.01489	1544.8947	0.01489
1545.8947	0.0149	1545.8947	0.0149
1546.8947	0.01493	1546.8947	0.01493
1547.8947	0.01496	1547.8947	0.01496
1548.8947	0.01502	1548.8947	0.01502
1549.8947	0.01507	1549.8947	0.01507
1550.8947	0.01514	1550.8947	0.01514
1551.8947	0.01517	1551.8947	0.01517
1552.8947	0.01521	1552.8947	0.01521
1553.8947	0.01522	1553.8947	0.01522
1554.8947	0.01522	1554.8947	0.01522
1555.8947	0.01524	1555.8947	0.01524
1556.8947	0.01526	1556.8947	0.01526
1557.8947	0.01532	1557.8947	0.01532
1558.8947	0.01531	1558.8947	0.01531
1559.8947	0.01528	1559.8947	0.01528
1560.8947	0.01517	1560.8947	0.01517
1561.8947	0.01508	1561.8947	0.01508
1562.8947	0.01504	1562.8947	0.01504
1563.8947	0.01501	1563.8947	0.01501
1564.8947	0.01499	1564.8947	0.01499
1565.8947	0.015	1565.8947	0.015
1566.8947	0.01498	1566.8947	0.01498
1567.8947	0.01493	1567.8947	0.01493
1568.8947	0.0149	1568.8947	0.0149
1569.8947	0.01492	1569.8947	0.01492
1570.8947	0.01498	1570.8947	0.01498
1571.8947	0.01507	1571.8947	0.01507
1572.8947	0.01518	1572.8947	0.01518
1573.8947	0.01522	1573.8947	0.01522
1574.8947	0.01523	1574.8947	0.01523
1575.8947	0.01522	1575.8947	0.01522
1576.8947	0.01523	1576.8947	0.01523
1577.8947	0.01527	1577.8947	0.01527
1578.8947	0.01533	1578.8947	0.01533
1579.8947	0.0153	1579.8947	0.0153
1580.8947	0.01519	1580.8947	0.01519
1581.8947	0.0152	1581.8947	0.0152
1582.8947	0.01513	1582.8947	0.01513
1583.8947	0.01506	1583.8947	0.01506
1584.8947	0.01496	1584.8947	0.01496
1585.8947	0.01501	1585.8947	0.01501
1586.8947	0.01501	1586.8947	0.01501
1587.8947	0.015	1587.8947	0.015
1588.8947	0.01495	1588.8947	0.01495
1589.8947	0.01489	1589.8947	0.01489
1590.8947	0.0149	1590.8947	0.0149
1591.8947	0.01495	1591.8947	0.01495
1592.8947	0.01505	1592.8947	0.01505
1593.8947	0.01515	1593.8947	0.01515
1594.8947	0.01519	1594.8947	0.01519
1595.8947	0.01521	1595.8947	0.01521
1596.8947	0.01523	1596.8947	0.01523
1597.8947	0.01523	1597.8947	0.01523
1598.8947	0.01523	1598.8947	0.01523
1599.8947	0.01528	1599.8947	0.01528
1600.8947	0.01532	1600.8947	0.01532
1601.8947	0.01529	1601.8947	0.01529
1602.8947	0.01519	1602.8947	0.01519
1603.8947	0.01511	1603.8947	0.01511
1604.8947	0.01504	1604.8947	0.01504
1605.8947	0.01501	1605.8947	0.01501
1606.8947	0.015	1606.8947	0.015
1607.8947	0.01499	1607.8947	0.01499
1608.8947	0.01494	1608.8947	0.01494
1609.8947	0.0149	1609.8947	0.0149
1610.8947	0.01491	1610.8947	0.01491
1611.8947	0.01497	1611.8947	0.01497
1612.8947	0.01506	1612.8947	0.01506
1613.8947	0.01517	1613.8947	0.01517
1614.8947	0.01522	1614.8947	0.01522
1615.8947	0.01524	1615.8947	0.01524
1616.8947	0.01525	1616.8947	0.01525
1617.8947	0.01525	1617.8947	0.01525
1618.8947	0.01528	1618.8947	0.01528
1619.8947	0.01533	1619.8947	0.01533
1620.8947	0.01532	1620.8947	0.01532
1621.8947	0.01529	1621.8947	0.01529
1622.8947	0.01523	1622.8947	0.01523
1623.8947	0.01516	1623.8947	0.01516
1624.8947	0.01508	1624.8947	0.01508
1625.8947	0.01505	1625.8947	0.01505
1626.8947	0.01503	1626.8947	0.01503
1627.8947	0.01502	1627.8947	0.01502
1628.8947	0.015	1628.8947	0.015
1629.8947	0.015	1629.8947	0.015
1630.8947	0.015	1630.8947	0.015
1631.8947	0.01493	1631.8947	0.01493
1632.8947	0.01487	1632.8947	0.01487
1633.8947	0.01481	1633.8947	0.01481
1634.8947	0.01497	1634.8947	0.01497
1635.8947	0.01504	1635.8947	0.01504
1636.8947	0.01507	1636.8947	0.01507
1637.8947	0.01516	1637.8947	0.01516
1638.8947	0.01522	1638.8947	0.01522
1639.8947	0.01521	1639.8947	0.01521
1640.8947	0.01519	1640.8947	0.01519
1641.8947	0.01524	1641.8947	0.01524
1642.8947	0.01519	1642.8947	0.01519
1643.8947	0.01525	1643.8947	0.01525
1644.8947	0.01525	1644.8947	0.01525
1645.8947	0.01522	1645.8947	0.01522
1646.8947	0.01534	1646.8947	0.01534
1647.8947	0.01527	1647.8947	0.01527
1648.8947	0.01521	1648.8947	0.01521
1649.8947	0.01526	1649.8947	0.01526
1650.8947	0.01524	1650.8947	0.01524
1651.8947	0.01516	1651.8947	0.01516
1652.8947	0.0151	1652.8947	0.0151
1653.8947	0.01505	1653.8947	0.01505
1654.8947	0.01502	1654.8947	0.01502
1655.8947	0.01502	1655.8947	0.01502
1656.8947	0.01496	1656.8947	0.01496
1657.8947	0.01498	1657.8947	0.01498
1658.8947	0.015	1658.8947	0.015
1659.8947	0.01501	1659.8947	0.01501
1660.8947	0.01501	1660.8947	0.01501
1661.8947	0.01493	1661.8947	0.01493
1662.8947	0.0149	1662.8947	0.0149
1663.8947	0.01494	1663.8947	0.01494
1664.8947	0.01493	1664.8947	0.01493
1665.8947	0.01501	1665.8947	0.01501
1666.8947	0.01507	1666.8947	0.01507
1667.8947	0.01516	1667.8947	0.01516
1668.8947	0.01521	1668.8947	0.01521
1669.8947	0.01522	1669.8947	0.01522
1670.8947	0.01523	1670.8947	0.01523
1671.8947	0.01524	1671.8947	0.01524
1672.8947	0.01524	1672.8947	0.01524
1673.8947	0.01527	1673.8947	0.01527
1674.8947	0.01532	1674.8947	0.01532
1675.8947	0.01533	1675.8947	0.01533
1676.8947	0.01531	1676.8947	0.01531
1677.8947	0.01528	1677.8947	0.01528
1678.8947	0.01524	1678.8947	0.01524
1679.8947	0.01517	1679.8947	0.01517
1680.8947	0.01513	1680.8947	0.01513
1681.8947	0.01508	1681.8947	0.01508
1682.8947	0.01505	1682.8947	0.01505
1683.8947	0.01503	1683.8947	0.01503
1684.8947	0.01501	1684.8947	0.01501
1685.8947	0.01501	1685.8947	0.01501
1686.8947	0.01501	1686.8947	0.01501
1687.8947	0.01501	1687.8947	0.01501
1688.8947	0.01501	1688.8947	0.01501
1689.8947	0.01501	1689.8947	0.01501
1690.8947	0.015	1690.8947	0.015
1691.8947	0.01497	1691.8947	0.01497
1692.8947	0.01495	1692.8947	0.01495
1693.8947	0.01491	1693.8947	0.01491
1694.8947	0.01491	1694.8947	0.01491
1695.8947	0.01492	1695.8947	0.01492
1696.8947	0.01494	1696.8947	0.01494
1697.8947	0.01496	1697.8947	0.01496
1698.8947	0.01498	1698.8947	0.01498
1699.8947	0.01505	1699.8947	0.01505
1700.8947	0.01511	1700.8947	0.01511
1701.8947	0.01516	1701.8947	0.01516
1702.8947	0.01519	1702.8947	0.01519
1703.8947	0.01521	1703.8947	0.01521
1704.8947	0.01523	1704.8947	0.01523
1705.8947	0.01524	1705.8947	0.01524
1706.8947	0.01524	1706.8947	0.01524
1707.8947	0.01524	1707.8947	0.01524
1708.8947	0.01526	1708.8947	0.01526
1709.8947	0.01529	1709.8947	0.01529
1710.8947	0.01533	1710.8947	0.01533
1711.8947	0.01532	1711.8947	0.01532
1712.8947	0.01532	1712.8947	0.01532
1713.8947	0.01528	1713.8947	0.01528
1714.8947	0.01523	1714.8947	0.01523
1715.8947	0.0152	1715.8947	0.0152
1716.8947	0.01515	1716.8947	0.01515
1717.8947	0.01507	1717.8947	0.01507
1718.8947	0.01505	1718.8947	0.01505
1719.8947	0.01503	1719.8947	0.01503
1720.8947	0.01499	1720.8947	0.01499
1721.8947	0.015	1721.8947	0.015
1722.8947	0.01501	1722.8947	0.01501
1723.8947	0.01502	1723.8947	0.01502
1724.8947	0.015	1724.8947	0.015
1725.8947	0.01499	1725.8947	0.01499
1726.8947	0.01495	1726.8947	0.01495
1727.8947	0.01491	1727.8947	0.01491
1728.8947	0.0149	1728.8947	0.0149
1729.8947	0.01493	1729.8947	0.01493
1730.8947	0.01498	1730.8947	0.01498
1731.8947	0.01505	1731.8947	0.01505
1732.8947	0.01513	1732.8947	0.01513
1733.8947	0.01518	1733.8947	0.01518
1734.8947	0.01522	1734.8947	0.01522
1735.8947	0.01523	1735.8947	0.01523
1736.8947	0.01523	1736.8947	0.01523
1737.8947	0.01524	1737.8947	0.01524
1738.8947	0.01524	1738.8947	0.01524
1739.8947	0.01526	1739.8947	0.01526
1740.8947	0.01525	1740.8947	0.01525
1741.8947	0.01525	1741.8947	0.01525
1742.8947	0.01526	1742.8947	0.01526
1743.8947	0.01528	1743.8947	0.01528
1744.8947	0.0153	1744.8947	0.0153
1745.8947	0.0153	1745.8947	0.0153
1746.8947	0.01531	1746.8947	0.01531
1747.8947	0.01531	1747.8947	0.01531
1748.8947	0.01532	1748.8947	0.01532
1749.8947	0.01531	1749.8947	0.01531
1750.8947	0.01534	1750.8947	0.01534
1751.8947	0.01533	1751.8947	0.01533
1752.8947	0.01533	1752.8947	0.01533
1753.8947	0.01531	1753.8947	0.01531
1754.8947	0.01528	1754.8947	0.01528
1755.8947	0.01528	1755.8947	0.01528
1756.8947	0.01523	1756.8947	0.01523
1757.8947	0.01519	1757.8947	0.01519
1758.8947	0.01515	1758.8947	0.01515
1759.8947	0.01509	1759.8947	0.01509
1760.8947	0.01506	1760.8947	0.01506
1761.8947	0.01503	1761.8947	0.01503
1762.8947	0.01502	1762.8947	0.01502
1763.8947	0.01502	1763.8947	0.01502
1764.8947	0.015	1764.8947	0.015
1765.8947	0.015	1765.8947	0.015
1766.8947	0.01499	1766.8947	0.01499
1767.8947	0.01498	1767.8947	0.01498
1768.8947	0.01494	1768.8947	0.01494
1769.8947	0.01492	1769.8947	0.01492
1770.8947	0.0149	1770.8947	0.0149
1771.8947	0.01491	1771.8947	0.01491
1772.8947	0.01492	1772.8947	0.01492
1773.8947	0.01496	1773.8947	0.01496
1774.8947	0.01497	1774.8947	0.01497
1775.8947	0.01503	1775.8947	0.01503
1776.8947	0.01505	1776.8947	0.01505
1777.8947	0.01508	1777.8947	0.01508
1778.8947	0.01513	1778.8947	0.01513
1779.8947	0.01518	1779.8947	0.01518
1780.8947	0.01518	1780.8947	0.01518
1781.8947	0.01521	1781.8947	0.01521
1782.8947	0.01522	1782.8947	0.01522
1783.8947	0.01523	1783.8947	0.01523
1784.8947	0.01523	1784.8947	0.01523
1785.8947	0.01523	1785.8947	0.01523
1786.8947	0.01523	1786.8947	0.01523
1787.8947	0.01524	1787.8947	0.01524
1788.8947	0.01523	1788.8947	0.01523
1789.8947	0.01523	1789.8947	0.01523
1790.8947	0.01533	1790.8947	0.01533
1791.8947	0.01531	1791.8947	0.01531
1792.8947	0.01525	1792.8947	0.01525
1793.8947	0.01527	1793.8947	0.01527
1794.8947	0.01524	1794.8947	0.01524
1795.8947	0.01523	1795.8947	0.01523
1796.8947	0.01518	1796.8947	0.01518
1797.8947	0.0151	1797.8947	0.0151
1798.8947	0.01501	1798.8947	0.01501
1799.8947	0.01496	1799.8947	0.01496
1800.8947	0.01498	1800.8947	0.01498
1801.8947	0.01501	1801.8947	0.01501
1802.8947	0.01503	1802.8947	0.01503
1803.8947	0.01499	1803.8947	0.01499
1804.8947	0.01497	1804.8947	0.01497
1805.8947	0.01497	1805.8947	0.01497
1806.8947	0.01494	1806.8947	0.01494
1807.8947	0.01493	1807.8947	0.01493
1808.8947	0.01495	1808.8947	0.01495
1809.8947	0.01491	1809.8947	0.01491
1810.8947	0.01484	1810.8947	0.01484
1811.8947	0.01489	1811.8947	0.01489
1812.8947	0.01486	1812.8947	0.01486
1813.8947	0.01483	1813.8947	0.01483
1814.8947	0.01493	1814.8947	0.01493
1815.8947	0.01495	1815.8947	0.01495
1816.8947	0.01497	1816.8947	0.01497
1817.8947	0.01504	1817.8947	0.01504
1818.8947	0.01509	1818.8947	0.01509
1819.8947	0.01516	1819.8947	0.01516
1820.8947	0.01519	1820.8947	0.01519
1821.8947	0.01523	1821.8947	0.01523
1822.8947	0.01523	1822.8947	0.01523
1823.8947	0.01525	1823.8947	0.01525
1824.8947	0.01525	1824.8947	0.01525
1825.8947	0.01524	1825.8947	0.01524
1826.8947	0.01526	1826.8947	0.01526
1827.8947	0.01524	1827.8947	0.01524
1828.8947	0.01527	1828.8947	0.01527
1829.8947	0.01528	1829.8947	0.01528
1830.8947	0.0153	1830.8947	0.0153
1831.8947	0.01534	1831.8947	0.01534
1832.8947	0.01534	1832.8947	0.01534
1833.8947	0.01533	1833.8947	0.01533
1834.8947	0.01529	1834.8947	0.01529
1835.8947	0.01526	1835.8947	0.01526
1836.8947	0.01519	1836.8947	0.01519
1837.8947	0.01514	1837.8947	0.01514
1838.8947	0.01509	1838.8947	0.01509
1839.8947	0.01506	1839.8947	0.01506
1840.8947	0.01503	1840.8947	0.01503
1841.8947	0.01503	1841.8947	0.01503
1842.8947	0.01501	1842.8947	0.01501
1843.8947	0.01501	1843.8947	0.01501
1844.8947	0.01499	1844.8947	0.01499
1845.8947	0.01498	1845.8947	0.01498
1846.8947	0.01495	1846.8947	0.01495
1847.8947	0.01492	1847.8947	0.01492
1848.8947	0.0149	1848.8947	0.0149
1849.8947	0.01492	1849.8947	0.01492
1850.8947	0.01494	1850.8947	0.01494
1851.8947	0.01498	1851.8947	0.01498
1852.8947	0.01502	1852.8947	0.01502
1853.8947	0.01507	1853.8947	0.01507
1854.8947	0.01513	1854.8947	0.01513
1855.8947	0.01517	1855.8947	0.01517
1856.8947	0.0152	1856.8947	0.0152
1857.8947	0.01522	1857.8947	0.01522
1858.8947	0.01523	1858.8947	0.01523
1859.8947	0.01524	1859.8947	0.01524
1860.8947	0.01524	1860.8947	0.01524
1861.8947	0.01524	1861.8947	0.01524
1862.8947	0.01524	1862.8947	0.01524
1863.8947	0.01524	1863.8947	0.01524
1864.8947	0.01526	1864.8947	0.01526
1865.8947	0.01529	1865.8947	0.01529
1866.8947	0.0153	1866.8947	0.0153
1867.8947	0.01533	1867.8947	0.01533
1868.8947	0.01533	1868.8947	0.01533
1869.8947	0.01531	1869.8947	0.01531
1870.8947	0.0153	1870.8947	0.0153
1871.8947	0.01529	1871.8947	0.01529
1872.8947	0.01525	1872.8947	0.01525
1873.8947	0.01519	1873.8947	0.01519
1874.8947	0.01516	1874.8947	0.01516
1875.8947	0.01512	1875.8947	0.01512
1876.8947	0.01508	1876.8947	0.01508
1877.8947	0.01504	1877.8947	0.01504
1878.8947	0.01504	1878.8947	0.01504
1879.8947	0.01503	1879.8947	0.01503
1880.8947	0.01503	1880.8947	0.01503
1881.8947	0.01501	1881.8947	0.01501
1882.8947	0.01502	1882.8947	0.01502
1883.8947	0.01501	1883.8947	0.01501
1884.8947	0.015	1884.8947	0.015
1885.8947	0.015	1885.8947	0.015
1886.8947	0.01497	1886.8947	0.01497
1887.8947	0.01494	1887.8947	0.01494
1888.8947	0.01493	1888.8947	0.01493
1889.8947	0.01494	1889.8947	0.01494
1890.8947	0.01497	1890.8947	0.01497
1891.8947	0.01502	1891.8947	0.01502
1892.8947	0.01508	1892.8947	0.01508
1893.8947	0.01514	1893.8947	0.01514
1894.8947	0.0152	1894.8947	0.0152
1895.8947	0.01524	1895.8947	0.01524
1896.8947	0.01523	1896.8947	0.01523
1897.8947	0.01527	1897.8947	0.01527
1898.8947	0.01526	1898.8947	0.01526
1899.8947	0.01526	1899.8947	0.01526
1900.8947	0.01518	1900.8947	0.01518
1901.8947	0.01523	1901.8947	0.01523
1902.8947	0.01532	1902.8947	0.01532
1903.8947	0.01534	1903.8947	0.01534
1904.8947	0.01525	1904.8947	0.01525
1905.8947	0.01534	1905.8947	0.01534
1906.8947	0.01532	1906.8947	0.01532
1907.8947	0.01528	1907.8947	0.01528
1908.8947	0.01522	1908.8947	0.01522
1909.8947	0.01522	1909.8947	0.01522
1910.8947	0.01514	1910.8947	0.01514
1911.8947	0.01512	1911.8947	0.01512
1912.8947	0.01507	1912.8947	0.01507
1913.8947	0.01509	1913.8947	0.01509
1914.8947	0.01504	1914.8947	0.01504
1915.8947	0.01506	1915.8947	0.01506
1916.8947	0.01504	1916.8947	0.01504
1917.8947	0.01506	1917.8947	0.01506
1918.8947	0.01492	1918.8947	0.01492
1919.8947	0.01501	1919.8947	0.01501
1920.8947	0.01499	1920.8947	0.01499
1921.8947	0.01496	1921.8947	0.01496
1922.8947	0.01499	1922.8947	0.01499
1923.8947	0.01495	1923.8947	0.01495
1924.8947	0.01492	1924.8947	0.01492
1925.8947	0.01493	1925.8947	0.01493
1926.8947	0.01493	1926.8947	0.01493
1927.8947	0.01495	1927.8947	0.01495
1928.8947	0.01497	1928.8947	0.01497
1929.8947	0.01504	1929.8947	0.01504
1930.8947	0.01509	1930.8947	0.01509
1931.8947	0.01515	1931.8947	0.01515
1932.8947	0.01519	1932.8947	0.01519
1933.8947	0.01522	1933.8947	0.01522
1934.8947	0.01523	1934.8947	0.01523
1935.8947	0.01524	1935.8947	0.01524
1936.8947	0.01525	1936.8947	0.01525
1937.8947	0.01525	1937.8947	0.01525
1938.8947	0.01526	1938.8947	0.01526
1939.8947	0.01526	1939.8947	0.01526
1940.8947	0.01528	1940.8947	0.01528
1941.8947	0.0153	1941.8947	0.0153
1942.8947	0.01532	1942.8947	0.01532
1943.8947	0.01534	1943.8947	0.01534
1944.8947	0.01536	1944.8947	0.01536
1945.8947	0.01535	1945.8947	0.01535
1946.8947	0.01534	1946.8947	0.01534
1947.8947	0.01532	1947.8947	0.01532
1948.8947	0.0153	1948.8947	0.0153
1949.8947	0.01528	1949.8947	0.01528
1950.8947	0.01524	1950.8947	0.01524
1951.8947	0.01522	1951.8947	0.01522
1952.8947	0.01519	1952.8947	0.01519
1953.8947	0.01516	1953.8947	0.01516
1954.8947	0.01511	1954.8947	0.01511
1955.8947	0.01511	1955.8947	0.01511
1956.8947	0.01508	1956.8947	0.01508
1957.8947	0.01506	1957.8947	0.01506
1958.8947	0.01506	1958.8947	0.01506
1959.8947	0.01505	1959.8947	0.01505
1960.8947	0.01506	1960.8947	0.01506
1961.8947	0.01504	1961.8947	0.01504
1962.8947	0.01504	1962.8947	0.01504
1963.8947	0.01504	1963.8947	0.01504
1964.8947	0.01505	1964.8947	0.01505
1965.8947	0.01505	1965.8947	0.01505
1966.8947	0.01503	1966.8947	0.01503
1967.8947	0.01503	1967.8947	0.01503
1968.8947	0.01504	1968.8947	0.01504
1969.8947	0.01504	1969.8947	0.01504
1970.8947	0.01502	1970.8947	0.01502
1971.8947	0.01502	1971.8947	0.01502
1972.8947	0.01503	1972.8947	0.01503
1973.8947	0.01503	1973.8947	0.01503
1974.8947	0.01504	1974.8947	0.01504
1975.8947	0.01505	1975.8947	0.01505
1976.8947	0.01504	1976.8947	0.01504
1977.8947	0.01504	1977.8947	0.01504
1978.8947	0.01501	1978.8947	0.01501
1979.8947	0.01504	1979.8947	0.01504
1980.8947	0.01501	1980.8947	0.01501
1981.8947	0.01502	1981.8947	0.01502
1982.8947	0.01503	1982.8947	0.01503
1983.8947	0.01503	1983.8947	0.01503
1984.8947	0.01503	1984.8947	0.01503
1985.8947	0.01503	1985.8947	0.01503
1986.8947	0.01503	1986.8947	0.01503
1987.8947	0.01504	1987.8947	0.01504
1988.8947	0.01503	1988.8947	0.01503
1989.8947	0.01503	1989.8947	0.01503
1990.8947	0.01502	1990.8947	0.01502
1991.8947	0.01502	1991.8947	0.01502
1992.8947	0.01502	1992.8947	0.01502
1993.8947	0.01502	1993.8947	0.01502
1994.8947	0.01503	1994.8947	0.01503
1995.8947	0.01501	1995.8947	0.01501
1996.8947	0.01501	1996.8947	0.01501
1997.8947	0.01501	1997.8947	0.01501
1998.8947	0.01501	1998.8947	0.01501
1999.8947	0.01502	1999.8947	0.01502
2000.8947	0.01501	2000.8947	0.01501
2001.8947	0.01497	2001.8947	0.01497
2002.8947	0.01499	2002.8947	0.01499
2003.8947	0.01497	2003.8947	0.01497
2004.8947	0.01497	2004.8947	0.01497
2005.8947	0.01496	2005.8947	0.01496
2006.8947	0.01495	2006.8947	0.01495
2007.8947	0.01494	2007.8947	0.01494
2008.8947	0.01492	2008.8947	0.01492
2009.8947	0.01492	2009.8947	0.01492
2010.8947	0.01493	2010.8947	0.01493
2011.8947	0.01493	2011.8947	0.01493
2012.8947	0.01493	2012.8947	0.01493
2013.8947	0.01493	2013.8947	0.01493
2014.8947	0.01494	2014.8947	0.01494
2015.8947	0.01496	2015.8947	0.01496
2016.8947	0.01497	2016.8947	0.01497
2017.8947	0.015	2017.8947	0.015
2018.8947	0.01503	2018.8947	0.01503
2019.8947	0.01505	2019.8947	0.01505
2020.8947	0.01508	2020.8947	0.01508
2021.8947	0.01513	2021.8947	0.01513
2022.8947	0.01515	2022.8947	0.01515
2023.8947	0.0152	2023.8947	0.0152
2024.8947	0.01521	2024.8947	0.01521
2025.8947	0.01521	2025.8947	0.01521
2026.8947	0.01523	2026.8947	0.01523
2027.8947	0.01525	2027.8947	0.01525
2028.8947	0.01517	2028.8947	0.01517
2029.8947	0.01519	2029.8947	0.01519
2030.8947	0.0152	2030.8947	0.0152
2031.8947	0.01524	2031.8947	0.01524
2032.8947	0.01525	2032.8947	0.01525
2033.8947	0.01526	2033.8947	0.01526
2034.8947	0.01525	2034.8947	0.01525
2035.8947	0.01526	2035.8947	0.01526
2036.8947	0.01526	2036.8947	0.01526
2037.8947	0.01525	2037.8947	0.01525
2038.8947	0.01525	2038.8947	0.01525
2039.8947	0.01529	2039.8947	0.01529
2040.8947	0.0153	2040.8947	0.0153
2041.8947	0.01528	2041.8947	0.01528
2042.8947	0.01531	2042.8947	0.01531
2043.8947	0.01535	2043.8947	0.01535
2044.8947	0.01528	2044.8947	0.01528
2045.8947	0.01532	2045.8947	0.01532
2046.8947	0.01533	2046.8947	0.01533
2047.8947	0.01535	2047.8947	0.01535
2048.8947	0.01535	2048.8947	0.01535
2049.8947	0.01535	2049.8947	0.01535
2050.8947	0.01533	2050.8947	0.01533
2051.8947	0.01532	2051.8947	0.01532
2052.8947	0.01522	2052.8947	0.01522
2053.8947	0.01528	2053.8947	0.01528
2054.8947	0.01531	2054.8947	0.01531
2055.8947	0.01524	2055.8947	0.01524
2056.8947	0.01526	2056.8947	0.01526
2057.8947	0.01523	2057.8947	0.01523
2058.8947	0.01517	2058.8947	0.01517
2059.8947	0.01527	2059.8947	0.01527
2060.8947	0.0152	2060.8947	0.0152
2061.8947	0.01519	2061.8947	0.01519
2062.8947	0.01516	2062.8947	0.01516
2063.8947	0.01524	2063.8947	0.01524
2064.8947	0.0152	2064.8947	0.0152
2065.8947	0.01517	2065.8947	0.01517
2066.8947	0.0152	2066.8947	0.0152
2067.8947	0.01521	2067.8947	0.01521
2068.8947	0.01518	2068.8947	0.01518
2069.8947	0.01518	2069.8947	0.01518
2070.8947	0.01517	2070.8947	0.01517
2071.8947	0.01515	2071.8947	0.01515
2072.8947	0.01512	2072.8947	0.01512
2073.8947	0.0151	2073.8947	0.0151
2074.8947	0.01509	2074.8947	0.01509
2075.8947	0.01507	2075.8947	0.01507
2076.8947	0.01507	2076.8947	0.01507
2077.8947	0.01506	2077.8947	0.01506
2078.8947	0.01503	2078.8947	0.01503
2079.8947	0.01501	2079.8947	0.01501
2080.8947	0.015	2080.8947	0.015
2081.8947	0.01499	2081.8947	0.01499
2082.8947	0.01499	2082.8947	0.01499
2083.8947	0.01497	2083.8947	0.01497
2084.8947	0.01495	2084.8947	0.01495
2085.8947	0.01495	2085.8947	0.01495
2086.8947	0.01492	2086.8947	0.01492
2087.8947	0.01493	2087.8947	0.01493
2088.8947	0.01492	2088.8947	0.01492
2089.8947	0.01493	2089.8947	0.01493
2090.8947	0.01496	2090.8947	0.01496
2091.8947	0.01496	2091.8947	0.01496
2092.8947	0.01498	2092.8947	0.01498
2093.8947	0.015	2093.8947	0.015
2094.8947	0.01501	2094.8947	0.01501
2095.8947	0.01501	2095.8947	0.01501
2096.8947	0.01501	2096.8947	0.01501
2097.8947	0.01502	2097.8947	0.01502
2098.8947	0.01502	2098.8947	0.01502
2099.8947	0.01503	2099.8947	0.01503
2100.8947	0.01503	2100.8947	0.01503
2101.8947	0.01501	2101.8947	0.01501
2102.8947	0.01503	2102.8947	0.01503
2103.8947	0.01504	2103.8947	0.01504
2104.8947	0.01505	2104.8947	0.01505
2105.8947	0.01507	2105.8947	0.01507
2106.8947	0.0151	2106.8947	0.0151
2107.8947	0.01512	2107.8947	0.01512
2108.8947	0.01516	2108.8947	0.01516
2109.8947	0.0152	2109.8947	0.0152
2110.8947	0.01526	2110.8947	0.01526
2111.8947	0.01528	2111.8947	0.01528
2112.8947	0.01533	2112.8947	0.01533
2113.8947	0.01533	2113.8947	0.01533
2114.8947	0.01534	2114.8947	0.01534
2115.8947	0.01536	2115.8947	0.01536
2116.8947	0.01535	2116.8947	0.01535
2117.8947	0.01532	2117.8947	0.01532
2118.8947	0.01531	2118.8947	0.01531
2119.8947	0.01528	2119.8947	0.01528
2120.8947	0.01526	2120.8947	0.01526
2121.8947	0.01526	2121.8947	0.01526
2122.8947	0.01527	2122.8947	0.01527
2123.8947	0.01527	2123.8947	0.01527
2124.8947	0.01525	2124.8947	0.01525
2125.8947	0.01525	2125.8947	0.01525
2126.8947	0.01525	2126.8947	0.01525
2127.8947	0.01526	2127.8947	0.01526
2128.8947	0.01523	2128.8947	0.01523
2129.8947	0.01524	2129.8947	0.01524
2130.8947	0.0152	2130.8947	0.0152
2131.8947	0.01518	2131.8947	0.01518
2132.8947	0.01513	2132.8947	0.01513
2133.8947	0.01514	2133.8947	0.01514
2134.8947	0.01511	2134.8947	0.01511
2135.8947	0.0151	2135.8947	0.0151
2136.8947	0.01507	2136.8947	0.01507
2137.8947	0.01501	2137.8947	0.01501
2138.8947	0.01505	2138.8947	0.01505
2139.8947	0.01503	2139.8947	0.01503
2140.8947	0.01503	2140.8947	0.01503
2141.8947	0.01496	2141.8947	0.01496
2142.8947	0.01501	2142.8947	0.01501
2143.8947	0.015	2143.8947	0.015
2144.8947	0.01497	2144.8947	0.01497
2145.8947	0.01494	2145.8947	0.01494
2146.8947	0.01496	2146.8947	0.01496
2147.8947	0.01494	2147.8947	0.01494
2148.8947	0.01493	2148.8947	0.01493
2149.8947	0.01492	2149.8947	0.01492
2150.8947	0.01494	2150.8947	0.01494
2151.8947	0.01493	2151.8947	0.01493
2152.8947	0.01492	2152.8947	0.01492
2153.8947	0.01491	2153.8947	0.01491
2154.8947	0.01492	2154.8947	0.01492
2155.8947	0.01494	2155.8947	0.01494
2156.8947	0.01496	2156.8947	0.01496
2157.8947	0.01497	2157.8947	0.01497
2158.8947	0.01497	2158.8947	0.01497
2159.8947	0.01497	2159.8947	0.01497
2160.8947	0.01499	2160.8947	0.01499
2161.8947	0.015	2161.8947	0.015
2162.8947	0.015	2162.8947	0.015
2163.8947	0.01501	2163.8947	0.01501
2164.8947	0.01501	2164.8947	0.01501
2165.8947	0.01501	2165.8947	0.01501
2166.8947	0.01502	2166.8947	0.01502
2167.8947	0.015	2167.8947	0.015
2168.8947	0.01502	2168.8947	0.01502
2169.8947	0.01503	2169.8947	0.01503
2170.8947	0.01501	2170.8947	0.01501
2171.8947	0.01502	2171.8947	0.01502
2172.8947	0.01502	2172.8947	0.01502
2173.8947	0.01503	2173.8947	0.01503
2174.8947	0.01503	2174.8947	0.01503
2175.8947	0.01502	2175.8947	0.01502
2176.8947	0.01502	2176.8947	0.01502
2177.8947	0.01503	2177.8947	0.01503
2178.8947	0.01503	2178.8947	0.01503
2179.8947	0.01504	2179.8947	0.01504
2180.8947	0.01503	2180.8947	0.01503
2181.8947	0.01503	2181.8947	0.01503
2182.8947	0.01504	2182.8947	0.01504
2183.8947	0.01504	2183.8947	0.01504
2184.8947	0.01505	2184.8947	0.01505
2185.8947	0.01505	2185.8947	0.01505
2186.8947	0.01505	2186.8947	0.01505
2187.8947	0.01507	2187.8947	0.01507
2188.8947	0.01507	2188.8947	0.01507
2189.8947	0.01509	2189.8947	0.01509
2190.8947	0.0151	2190.8947	0.0151
2191.8947	0.01512	2191.8947	0.01512
2192.8947	0.01512	2192.8947	0.01512
2193.8947	0.01516	2193.8947	0.01516
2194.8947	0.01518	2194.8947	0.01518
2195.8947	0.01518	2195.8947	0.01518
2196.8947	0.01519	2196.8947	0.01519
2197.8947	0.0152	2197.8947	0.0152
2198.8947	0.01521	2198.8947	0.01521
2199.8947	0.0152	2199.8947	0.0152
2200.8947	0.01521	2200.8947	0.01521
2201.8947	0.0152	2201.8947	0.0152
2202.8947	0.01519	2202.8947	0.01519
2203.8947	0.01519	2203.8947	0.01519
2204.8947	0.01519	2204.8947	0.01519
2205.8947	0.01516	2205.8947	0.01516
2206.8947	0.01515	2206.8947	0.01515
2207.8947	0.01513	2207.8947	0.01513
2208.8947	0.0151	2208.8947	0.0151
2209.8947	0.01509	2209.8947	0.01509
2210.8947	0.01508	2210.8947	0.01508
2211.8947	0.01506	2211.8947	0.01506
2212.8947	0.01506	2212.8947	0.01506
2213.8947	0.01504	2213.8947	0.01504
2214.8947	0.01505	2214.8947	0.01505
2215.8947	0.01505	2215.8947	0.01505
2216.8947	0.01502	2216.8947	0.01502
2217.8947	0.01501	2217.8947	0.01501
2218.8947	0.01505	2218.8947	0.01505
2219.8947	0.01505	2219.8947	0.01505
2220.8947	0.01497	2220.8947	0.01497
2221.8947	0.015	2221.8947	0.015
2222.8947	0.01502	2222.8947	0.01502
2223.8947	0.01498	2223.8947	0.01498
2224.8947	0.01502	2224.8947	0.01502
2225.8947	0.01498	2225.8947	0.01498
2226.8947	0.01495	2226.8947	0.01495
2227.8947	0.01504	2227.8947	0.01504
2228.8947	0.01498	2228.8947	0.01498
2229.8947	0.01505	2229.8947	0.01505
2230.8947	0.01494	2230.8947	0.01494
2231.8947	0.01503	2231.8947	0.01503
2232.8947	0.01501	2232.8947	0.01501
2233.8947	0.01502	2233.8947	0.01502
2234.8947	0.01497	2234.8947	0.01497
2235.8947	0.01504	2235.8947	0.01504
2236.8947	0.01502	2236.8947	0.01502
2237.8947	0.015	2237.8947	0.015
2238.8947	0.01505	2238.8947	0.01505
2239.8947	0.01503	2239.8947	0.01503
2240.8947	0.01505	2240.8947	0.01505
2241.8947	0.015	2241.8947	0.015
2242.8947	0.01501	2242.8947	0.01501
2243.8947	0.01508	2243.8947	0.01508
2244.8947	0.01505	2244.8947	0.01505
2245.8947	0.01508	2245.8947	0.01508
2246.8947	0.01511	2246.8947	0.01511
2247.8947	0.01526	2247.8947	0.01526
2248.8947	0.01518	2248.8947	0.01518
2249.8947	0.01528	2249.8947	0.01528
2250.8947	0.01531	2250.8947	0.01531
2251.8947	0.01532	2251.8947	0.01532
2252.8947	0.01526	2252.8947	0.01526
2253.8947	0.0153	2253.8947	0.0153
2254.8947	0.01531	2254.8947	0.01531
2255.8947	0.01535	2255.8947	0.01535
2256.8947	0.0153	2256.8947	0.0153
2257.8947	0.01527	2257.8947	0.01527
2258.8947	0.01532	2258.8947	0.01532
2259.8947	0.01531	2259.8947	0.01531
2260.8947	0.01529	2260.8947	0.01529
2261.8947	0.01526	2261.8947	0.01526
2262.8947	0.01527	2262.8947	0.01527
2263.8947	0.01526	2263.8947	0.01526
2264.8947	0.01526	2264.8947	0.01526
2265.8947	0.01525	2265.8947	0.01525
2266.8947	0.01525	2266.8947	0.01525
2267.8947	0.01525	2267.8947	0.01525
2268.8947	0.01526	2268.8947	0.01526
2269.8947	0.01525	2269.8947	0.01525
2270.8947	0.01526	2270.8947	0.01526
2271.8947	0.01524	2271.8947	0.01524
2272.8947	0.01523	2272.8947	0.01523
2273.8947	0.01522	2273.8947	0.01522
2274.8947	0.0152	2274.8947	0.0152
2275.8947	0.01519	2275.8947	0.01519
2276.8947	0.01516	2276.8947	0.01516
2277.8947	0.01513	2277.8947	0.01513
2278.8947	0.01509	2278.8947	0.01509
2279.8947	0.01508	2279.8947	0.01508
2280.8947	0.01505	2280.8947	0.01505
2281.8947	0.01503	2281.8947	0.01503
2282.8947	0.01501	2282.8947	0.01501
2283.8947	0.015	2283.8947	0.015
2284.8947	0.015	2284.8947	0.015
2285.8947	0.01498	2285.8947	0.01498
2286.8947	0.01497	2286.8947	0.01497
2287.8947	0.01498	2287.8947	0.01498
2288.8947	0.01497	2288.8947	0.01497
2289.8947	0.01495	2289.8947	0.01495
2290.8947	0.01497	2290.8947	0.01497
2291.8947	0.01496	2291.8947	0.01496
2292.8947	0.01494	2292.8947	0.01494
2293.8947	0.01495	2293.8947	0.01495
2294.8947	0.01494	2294.8947	0.01494
2295.8947	0.01494	2295.8947	0.01494
2296.8947	0.01492	2296.8947	0.01492
2297.8947	0.01494	2297.8947	0.01494
2298.8947	0.01495	2298.8947	0.01495
2299.8947	0.01496	2299.8947	0.01496
2300.8947	0.01497	2300.8947	0.01497
2301.8947	0.01499	2301.8947	0.01499
2302.8947	0.01499	2302.8947	0.01499
2303.8947	0.015	2303.8947	0.015
2304.8947	0.01499	2304.8947	0.01499
2305.8947	0.015	2305.8947	0.015
2306.8947	0.015	2306.8947	0.015
2307.8947	0.01501	2307.8947	0.01501
2308.8947	0.01502	2308.8947	0.01502
2309.8947	0.01502	2309.8947	0.01502
2310.8947	0.01502	2310.8947	0.01502
2311.8947	0.01504	2311.8947	0.01504
2312.8947	0.01502	2312.8947	0.01502
2313.8947	0.01504	2313.8947	0.01504
2314.8947	0.01504	2314.8947	0.01504
2315.8947	0.01503	2315.8947	0.01503
2316.8947	0.01504	2316.8947	0.01504
2317.8947	0.01504	2317.8947	0.01504
2318.8947	0.01504	2318.8947	0.01504
2319.8947	0.01504	2319.8947	0.01504
2320.8947	0.01504	2320.8947	0.01504
2321.8947	0.01504	2321.8947	0.01504
2322.8947	0.01503	2322.8947	0.01503
2323.8947	0.01504	2323.8947	0.01504
2324.8947	0.01504	2324.8947	0.01504
2325.8947	0.01506	2325.8947	0.01506
2326.8947	0.01507	2326.8947	0.01507
2327.8947	0.01507	2327.8947	0.01507
2328.8947	0.01508	2328.8947	0.01508
2329.8947	0.0151	2329.8947	0.0151
2330.8947	0.01511	2330.8947	0.01511
2331.8947	0.0151	2331.8947	0.0151
2332.8947	0.01512	2332.8947	0.01512
2333.8947	0.01513	2333.8947	0.01513
2334.8947	0.01514	2334.8947	0.01514
2335.8947	0.01514	2335.8947	0.01514
2336.8947	0.01515	2336.8947	0.01515
2337.8947	0.01515	2337.8947	0.01515
2338.8947	0.01513	2338.8947	0.01513
2339.8947	0.01514	2339.8947	0.01514
2340.8947	0.01513	2340.8947	0.01513
2341.8947	0.01512	2341.8947	0.01512
2342.8947	0.01513	2342.8947	0.01513
2343.8947	0.01514	2343.8947	0.01514
2344.8947	0.01514	2344.8947	0.01514
2345.8947	0.01512	2345.8947	0.01512
2346.8947	0.01512	2346.8947	0.01512
2347.8947	0.01511	2347.8947	0.01511
2348.8947	0.01511	2348.8947	0.01511
2349.8947	0.01508	2349.8947	0.01508
2350.8947	0.01508	2350.8947	0.01508
2351.8947	0.01508	2351.8947	0.01508
2352.8947	0.01508	2352.8947	0.01508
2353.8947	0.01501	2353.8947	0.01501
2354.8947	0.01507	2354.8947	0.01507
2355.8947	0.01506	2355.8947	0.01506
2356.8947	0.01506	2356.8947	0.01506
2357.8947	0.01505	2357.8947	0.01505
2358.8947	0.01506	2358.8947	0.01506
2359.8947	0.01504	2359.8947	0.01504
2360.8947	0.01505	2360.8947	0.01505
2361.8947	0.01501	2361.8947	0.01501
2362.8947	0.01503	2362.8947	0.01503
2363.8947	0.01506	2363.8947	0.01506
2364.8947	0.01506	2364.8947	0.01506
2365.8947	0.015	2365.8947	0.015
2366.8947	0.01497	2366.8947	0.01497
2367.8947	0.01505	2367.8947	0.01505
2368.8947	0.015	2368.8947	0.015
2369.8947	0.01505	2369.8947	0.01505
2370.8947	0.01501	2370.8947	0.01501
2371.8947	0.01501	2371.8947	0.01501
2372.8947	0.015	2372.8947	0.015
2373.8947	0.01498	2373.8947	0.01498
2374.8947	0.015	2374.8947	0.015
2375.8947	0.01502	2375.8947	0.01502
2376.8947	0.01499	2376.8947	0.01499
2377.8947	0.01503	2377.8947	0.01503
2378.8947	0.015	2378.8947	0.015
2379.8947	0.01499	2379.8947	0.01499
2380.8947	0.01499	2380.8947	0.01499
2381.8947	0.01499	2381.8947	0.01499
2382.8947	0.01498	2382.8947	0.01498
2383.8947	0.01501	2383.8947	0.01501
2384.8947	0.01498	2384.8947	0.01498
2385.8947	0.01506	2385.8947	0.01506
2386.8947	0.01496	2386.8947	0.01496
2387.8947	0.01504	2387.8947	0.01504
2388.8947	0.01501	2388.8947	0.01501
2389.8947	0.01501	2389.8947	0.01501
2390.8947	0.01503	2390.8947	0.01503
2391.8947	0.01503	2391.8947	0.01503
2392.8947	0.01504	2392.8947	0.01504
2393.8947	0.01504	2393.8947	0.01504
2394.8947	0.01505	2394.8947	0.01505
2395.8947	0.01503	2395.8947	0.01503
2396.8947	0.01502	2396.8947	0.01502
2397.8947	0.01503	2397.8947	0.01503
2398.8947	0.01504	2398.8947	0.01504
2399.8947	0.01503	2399.8947	0.01503
2400.8947	0.01503	2400.8947	0.01503
2401.8947	0.01501	2401.8947	0.01501
2402.8947	0.015	2402.8947	0.015
2403.8947	0.01498	2403.8947	0.01498
2404.8947	0.01497	2404.8947	0.01497
2405.8947	0.01496	2405.8947	0.01496
2406.8947	0.01495	2406.8947	0.01495
2407.8947	0.01495	2407.8947	0.01495
2408.8947	0.01493	2408.8947	0.01493
2409.8947	0.01495	2409.8947	0.01495
2410.8947	0.01495	2410.8947	0.01495
2411.8947	0.01493	2411.8947	0.01493
2412.8947	0.01494	2412.8947	0.01494
2413.8947	0.01495	2413.8947	0.01495
2414.8947	0.01495	2414.8947	0.01495
2415.8947	0.01497	2415.8947	0.01497
2416.8947	0.01497	2416.8947	0.01497
2417.8947	0.01499	2417.8947	0.01499
2418.8947	0.01498	2418.8947	0.01498
2419.8947	0.015	2419.8947	0.015
2420.8947	0.015	2420.8947	0.015
2421.8947	0.01501	2421.8947	0.01501
2422.8947	0.01502	2422.8947	0.01502
2423.8947	0.01502	2423.8947	0.01502
2424.8947	0.01501	2424.8947	0.01501
2425.8947	0.01501	2425.8947	0.01501
2426.8947	0.01501	2426.8947	0.01501
2427.8947	0.01498	2427.8947	0.01498
2428.8947	0.01498	2428.8947	0.01498
2429.8947	0.01496	2429.8947	0.01496
2430.8947	0.01493	2430.8947	0.01493
2431.8947	0.01493	2431.8947	0.01493
2432.8947	0.01494	2432.8947	0.01494
2433.8947	0.01495	2433.8947	0.01495
2434.8947	0.01497	2434.8947	0.01497
2435.8947	0.015	2435.8947	0.015
2436.8947	0.01504	2436.8947	0.01504
2437.8947	0.0151	2437.8947	0.0151
2438.8947	0.01516	2438.8947	0.01516
2439.8947	0.01521	2439.8947	0.01521
2440.8947	0.01524	2440.8947	0.01524
2441.8947	0.01524	2441.8947	0.01524
2442.8947	0.01525	2442.8947	0.01525
2443.8947	0.01527	2443.8947	0.01527
2444.8947	0.01528	2444.8947	0.01528
2445.8947	0.01527	2445.8947	0.01527
2446.8947	0.01528	2446.8947	0.01528
2447.8947	0.01526	2447.8947	0.01526
2448.8947	0.01527	2448.8947	0.01527
2449.8947	0.01529	2449.8947	0.01529
2450.8947	0.01533	2450.8947	0.01533
2451.8947	0.01533	2451.8947	0.01533
2452.8947	0.01534	2452.8947	0.01534
2453.8947	0.01536	2453.8947	0.01536
2454.8947	0.01536	2454.8947	0.01536
2455.8947	0.01535	2455.8947	0.01535
2456.8947	0.01536	2456.8947	0.01536
2457.8947	0.01533	2457.8947	0.01533
2458.8947	0.01534	2458.8947	0.01534
2459.8947	0.01534	2459.8947	0.01534
2460.8947	0.01536	2460.8947	0.01536
2461.8947	0.01533	2461.8947	0.01533
2462.8947	0.01534	2462.8947	0.01534
2463.8947	0.01534	2463.8947	0.01534
2464.8947	0.01534	2464.8947	0.01534
2465.8947	0.01533	2465.8947	0.01533
2466.8947	0.01534	2466.8947	0.01534
2467.8947	0.01532	2467.8947	0.01532
2468.8947	0.01533	2468.8947	0.01533
2469.8947	0.01533	2469.8947	0.01533
2470.8947	0.0153	2470.8947	0.0153
2471.8947	0.01529	2471.8947	0.01529
2472.8947	0.01529	2472.8947	0.01529
2473.8947	0.01527	2473.8947	0.01527
2474.8947	0.01526	2474.8947	0.01526
2475.8947	0.01525	2475.8947	0.01525
2476.8947	0.01524	2476.8947	0.01524
2477.8947	0.01525	2477.8947	0.01525
2478.8947	0.01525	2478.8947	0.01525
2479.8947	0.01527	2479.8947	0.01527
2480.8947	0.01528	2480.8947	0.01528
2481.8947	0.01529	2481.8947	0.01529
2482.8947	0.01527	2482.8947	0.01527
2483.8947	0.0153	2483.8947	0.0153
2484.8947	0.01531	2484.8947	0.01531
2485.8947	0.01532	2485.8947	0.01532
2486.8947	0.01534	2486.8947	0.01534
2487.8947	0.01532	2487.8947	0.01532
2488.8947	0.01535	2488.8947	0.01535
2489.8947	0.01533	2489.8947	0.01533
2490.8947	0.01534	2490.8947	0.01534
2491.8947	0.01534	2491.8947	0.01534
2492.8947	0.01534	2492.8947	0.01534
2493.8947	0.01535	2493.8947	0.01535
2494.8947	0.01535	2494.8947	0.01535
2495.8947	0.01535	2495.8947	0.01535
2496.8947	0.01534	2496.8947	0.01534
2497.8947	0.01535	2497.8947	0.01535
2498.8947	0.01536	2498.8947	0.01536
2499.8947	0.01536	2499.8947	0.01536
2500.8947	0.01537	2500.8947	0.01537
2501.8947	0.01537	2501.8947	0.01537
2502.8947	0.01536	2502.8947	0.01536
2503.8947	0.01533	2503.8947	0.01533
2504.8947	0.01533	2504.8947	0.01533
2505.8947	0.01527	2505.8947	0.01527
2506.8947	0.01526	2506.8947	0.01526
2507.8947	0.01526	2507.8947	0.01526
2508.8947	0.01527	2508.8947	0.01527
2509.8947	0.01529	2509.8947	0.01529
2510.8947	0.01528	2510.8947	0.01528
2511.8947	0.01525	2511.8947	0.01525
2512.8947	0.01526	2512.8947	0.01526
2513.8947	0.01521	2513.8947	0.01521
2514.8947	0.01519	2514.8947	0.01519
2515.8947	0.01521	2515.8947	0.01521
2516.8947	0.01514	2516.8947	0.01514
2517.8947	0.01516	2517.8947	0.01516
2518.8947	0.0151	2518.8947	0.0151
2519.8947	0.01507	2519.8947	0.01507
2520.8947	0.01503	2520.8947	0.01503
2521.8947	0.01497	2521.8947	0.01497
2522.8947	0.01496	2522.8947	0.01496
2523.8947	0.0149	2523.8947	0.0149
2524.8947	0.01487	2524.8947	0.01487
2525.8947	0.01487	2525.8947	0.01487
2526.8947	0.0149	2526.8947	0.0149
2527.8947	0.01496	2527.8947	0.01496
2528.8947	0.01493	2528.8947	0.01493
2529.8947	0.01497	2529.8947	0.01497
2530.8947	0.01501	2530.8947	0.01501
2531.8947	0.01504	2531.8947	0.01504
2532.8947	0.01502	2532.8947	0.01502
2533.8947	0.01502	2533.8947	0.01502
2534.8947	0.01503	2534.8947	0.01503
2535.8947	0.01502	2535.8947	0.01502
2536.8947	0.01504	2536.8947	0.01504
2537.8947	0.01504	2537.8947	0.01504
2538.8947	0.01506	2538.8947	0.01506
2539.8947	0.01505	2539.8947	0.01505
2540.8947	0.01504	2540.8947	0.01504
2541.8947	0.01506	2541.8947	0.01506
2542.8947	0.01506	2542.8947	0.01506
2543.8947	0.01507	2543.8947	0.01507
2544.8947	0.01507	2544.8947	0.01507
2545.8947	0.01508	2545.8947	0.01508
2546.8947	0.01509	2546.8947	0.01509
2547.8947	0.01508	2547.8947	0.01508
2548.8947	0.01509	2548.8947	0.01509
2549.8947	0.01509	2549.8947	0.01509
2550.8947	0.01511	2550.8947	0.01511
2551.8947	0.01514	2551.8947	0.01514
2552.8947	0.01515	2552.8947	0.01515
2553.8947	0.01519	2553.8947	0.01519
2554.8947	0.01518	2554.8947	0.01518
2555.8947	0.01522	2555.8947	0.01522
2556.8947	0.01526	2556.8947	0.01526
2557.8947	0.01526	2557.8947	0.01526
2558.8947	0.01529	2558.8947	0.01529
2559.8947	0.01531	2559.8947	0.01531
2560.8947	0.01533	2560.8947	0.01533
2561.8947	0.01533	2561.8947	0.01533
2562.8947	0.01534	2562.8947	0.01534
2563.8947	0.01535	2563.8947	0.01535
2564.8947	0.01536	2564.8947	0.01536
2565.8947	0.01535	2565.8947	0.01535
2566.8947	0.01537	2566.8947	0.01537
2567.8947	0.01536	2567.8947	0.01536
2568.8947	0.01536	2568.8947	0.01536
2569.8947	0.01536	2569.8947	0.01536
2570.8947	0.01534	2570.8947	0.01534
2571.8947	0.01533	2571.8947	0.01533
2572.8947	0.01531	2572.8947	0.01531
2573.8947	0.01529	2573.8947	0.01529
2574.8947	0.01528	2574.8947	0.01528
2575.8947	0.0153	2575.8947	0.0153
2576.8947	0.01528	2576.8947	0.01528
2577.8947	0.01528	2577.8947	0.01528
2578.8947	0.01527	2578.8947	0.01527
2579.8947	0.01527	2579.8947	0.01527
2580.8947	0.01527	2580.8947	0.01527
2581.8947	0.01526	2581.8947	0.01526
2582.8947	0.01529	2582.8947	0.01529
2583.8947	0.01528	2583.8947	0.01528
2584.8947	0.01526	2584.8947	0.01526
2585.8947	0.01527	2585.8947	0.01527
2586.8947	0.01525	2586.8947	0.01525
2587.8947	0.01525	2587.8947	0.01525
2588.8947	0.01524	2588.8947	0.01524
2589.8947	0.01524	2589.8947	0.01524
2590.8947	0.01521	2590.8947	0.01521
2591.8947	0.01519	2591.8947	0.01519
2592.8947	0.0152	2592.8947	0.0152
2593.8947	0.01517	2593.8947	0.01517
2594.8947	0.01516	2594.8947	0.01516
2595.8947	0.01513	2595.8947	0.01513
2596.8947	0.01512	2596.8947	0.01512
2597.8947	0.01509	2597.8947	0.01509
2598.8947	0.01506	2598.8947	0.01506
2599.8947	0.01508	2599.8947	0.01508
2600.8947	0.01507	2600.8947	0.01507
2601.8947	0.01503	2601.8947	0.01503
2602.8947	0.01502	2602.8947	0.01502
2603.8947	0.015	2603.8947	0.015
2604.8947	0.01501	2604.8947	0.01501
2605.8947	0.01497	2605.8947	0.01497
2606.8947	0.01495	2606.8947	0.01495
2607.8947	0.01496	2607.8947	0.01496
2608.8947	0.01493	2608.8947	0.01493
2609.8947	0.01494	2609.8947	0.01494
2610.8947	0.01493	2610.8947	0.01493
2611.8947	0.01495	2611.8947	0.01495
2612.8947	0.01495	2612.8947	0.01495
2613.8947	0.01493	2613.8947	0.01493
2614.8947	0.01493	2614.8947	0.01493
2615.8947	0.01493	2615.8947	0.01493
2616.8947	0.01493	2616.8947	0.01493
2617.8947	0.01494	2617.8947	0.01494
2618.8947	0.01492	2618.8947	0.01492
2619.8947	0.01493	2619.8947	0.01493
2620.8947	0.01492	2620.8947	0.01492
2621.8947	0.01493	2621.8947	0.01493
2622.8947	0.01494	2622.8947	0.01494
2623.8947	0.01493	2623.8947	0.01493
2624.8947	0.01494	2624.8947	0.01494
2625.8947	0.01494	2625.8947	0.01494
2626.8947	0.01495	2626.8947	0.01495
2627.8947	0.01496	2627.8947	0.01496
2628.8947	0.01496	2628.8947	0.01496
2629.8947	0.01496	2629.8947	0.01496
2630.8947	0.01498	2630.8947	0.01498
2631.8947	0.01501	2631.8947	0.01501
2632.8947	0.01503	2632.8947	0.01503
2633.8947	0.01501	2633.8947	0.01501
2634.8947	0.01506	2634.8947	0.01506
2635.8947	0.01508	2635.8947	0.01508
2636.8947	0.01509	2636.8947	0.01509
2637.8947	0.01511	2637.8947	0.01511
2638.8947	0.01513	2638.8947	0.01513
2639.8947	0.01513	2639.8947	0.01513
2640.8947	0.01516	2640.8947	0.01516
2641.8947	0.01514	2641.8947	0.01514
2642.8947	0.01511	2642.8947	0.01511
2643.8947	0.01519	2643.8947	0.01519
2644.8947	0.01519	2644.8947	0.01519
2645.8947	0.01522	2645.8947	0.01522
2646.8947	0.01515	2646.8947	0.01515
2647.8947	0.01523	2647.8947	0.01523
2648.8947	0.01525	2648.8947	0.01525
2649.8947	0.01528	2649.8947	0.01528
2650.8947	0.01526	2650.8947	0.01526
2651.8947	0.01527	2651.8947	0.01527
2652.8947	0.01527	2652.8947	0.01527
2653.8947	0.01527	2653.8947	0.01527
2654.8947	0.01527	2654.8947	0.01527
2655.8947	0.01527	2655.8947	0.01527
2656.8947	0.01528	2656.8947	0.01528
2657.8947	0.01528	2657.8947	0.01528
2658.8947	0.01529	2658.8947	0.01529
2659.8947	0.01529	2659.8947	0.01529
2660.8947	0.01528	2660.8947	0.01528
2661.8947	0.01519	2661.8947	0.01519
2662.8947	0.01519	2662.8947	0.01519
2663.8947	0.01528	2663.8947	0.01528
2664.8947	0.01528	2664.8947	0.01528
2665.8947	0.01523	2665.8947	0.01523
2666.8947	0.01518	2666.8947	0.01518
2667.8947	0.01526	2667.8947	0.01526
2668.8947	0.01523	2668.8947	0.01523
2669.8947	0.01514	2669.8947	0.01514
2670.8947	0.01516	2670.8947	0.01516
2671.8947	0.01521	2671.8947	0.01521
2672.8947	0.01519	2672.8947	0.01519
2673.8947	0.0151	2673.8947	0.0151
2674.8947	0.01517	2674.8947	0.01517
2675.8947	0.01515	2675.8947	0.01515
2676.8947	0.01514	2676.8947	0.01514
2677.8947	0.0151	2677.8947	0.0151
2678.8947	0.01512	2678.8947	0.01512
2679.8947	0.01515	2679.8947	0.01515
2680.8947	0.01516	2680.8947	0.01516
2681.8947	0.01512	2681.8947	0.01512
2682.8947	0.01507	2682.8947	0.01507
2683.8947	0.01513	2683.8947	0.01513
2684.8947	0.01514	2684.8947	0.01514
2685.8947	0.01513	2685.8947	0.01513
2686.8947	0.01511	2686.8947	0.01511
2687.8947	0.01509	2687.8947	0.01509
2688.8947	0.01509	2688.8947	0.01509
2689.8947	0.01509	2689.8947	0.01509
2690.8947	0.01508	2690.8947	0.01508
2691.8947	0.01505	2691.8947	0.01505
2692.8947	0.01505	2692.8947	0.01505
2693.8947	0.01503	2693.8947	0.01503
2694.8947	0.01501	2694.8947	0.01501
2695.8947	0.01502	2695.8947	0.01502
2696.8947	0.01501	2696.8947	0.01501
2697.8947	0.01501	2697.8947	0.01501
2698.8947	0.01497	2698.8947	0.01497
2699.8947	0.015	2699.8947	0.015
2700.8947	0.01498	2700.8947	0.01498
2701.8947	0.01502	2701.8947	0.01502
2702.8947	0.01491	2702.8947	0.01491
2703.8947	0.01496	2703.8947	0.01496
2704.8947	0.01495	2704.8947	0.01495
2705.8947	0.0149	2705.8947	0.0149
2706.8947	0.01493	2706.8947	0.01493
2707.8947	0.01494	2707.8947	0.01494
2708.8947	0.01495	2708.8947	0.01495
2709.8947	0.01492	2709.8947	0.01492
2710.8947	0.01495	2710.8947	0.01495
2711.8947	0.01494	2711.8947	0.01494
2712.8947	0.01494	2712.8947	0.01494
2713.8947	0.01495	2713.8947	0.01495
2714.8947	0.01496	2714.8947	0.01496
2715.8947	0.01497	2715.8947	0.01497
2716.8947	0.015	2716.8947	0.015
2717.8947	0.01501	2717.8947	0.01501
2718.8947	0.01504	2718.8947	0.01504
2719.8947	0.01503	2719.8947	0.01503
2720.8947	0.01504	2720.8947	0.01504
2721.8947	0.01504	2721.8947	0.01504
2722.8947	0.01504	2722.8947	0.01504
2723.8947	0.01504	2723.8947	0.01504
2724.8947	0.01504	2724.8947	0.01504
2725.8947	0.01503	2725.8947	0.01503
2726.8947	0.01505	2726.8947	0.01505
2727.8947	0.01506	2727.8947	0.01506
2728.8947	0.01507	2728.8947	0.01507
2729.8947	0.0151	2729.8947	0.0151
2730.8947	0.01513	2730.8947	0.01513
2731.8947	0.0152	2731.8947	0.0152
2732.8947	0.01523	2732.8947	0.01523
2733.8947	0.0153	2733.8947	0.0153
2734.8947	0.01533	2734.8947	0.01533
2735.8947	0.01536	2735.8947	0.01536
2736.8947	0.01536	2736.8947	0.01536
2737.8947	0.01537	2737.8947	0.01537
2738.8947	0.01535	2738.8947	0.01535
2739.8947	0.01535	2739.8947	0.01535
2740.8947	0.01531	2740.8947	0.01531
2741.8947	0.0153	2741.8947	0.0153
2742.8947	0.01528	2742.8947	0.01528
2743.8947	0.01528	2743.8947	0.01528
2744.8947	0.01528	2744.8947	0.01528
2745.8947	0.01527	2745.8947	0.01527
2746.8947	0.01527	2746.8947	0.01527
2747.8947	0.01526	2747.8947	0.01526
2748.8947	0.01525	2748.8947	0.01525
2749.8947	0.01523	2749.8947	0.01523
2750.8947	0.0152	2750.8947	0.0152
2751.8947	0.01519	2751.8947	0.01519
2752.8947	0.01515	2752.8947	0.01515
2753.8947	0.01506	2753.8947	0.01506
2754.8947	0.01508	2754.8947	0.01508
2755.8947	0.01504	2755.8947	0.01504
2756.8947	0.01495	2756.8947	0.01495
2757.8947	0.01498	2757.8947	0.01498
2758.8947	0.01494	2758.8947	0.01494
2759.8947	0.01489	2759.8947	0.01489
2760.8947	0.01492	2760.8947	0.01492
2761.8947	0.01494	2761.8947	0.01494
2762.8947	0.01494	2762.8947	0.01494
2763.8947	0.015	2763.8947	0.015
2764.8947	0.01498	2764.8947	0.01498
2765.8947	0.01501	2765.8947	0.01501
2766.8947	0.01504	2766.8947	0.01504
2767.8947	0.01497	2767.8947	0.01497
2768.8947	0.01502	2768.8947	0.01502
2769.8947	0.015	2769.8947	0.015
2770.8947	0.015	2770.8947	0.015
2771.8947	0.01504	2771.8947	0.01504
2772.8947	0.0151	2772.8947	0.0151
2773.8947	0.01505	2773.8947	0.01505
2774.8947	0.01511	2774.8947	0.01511
2775.8947	0.0152	2775.8947	0.0152
2776.8947	0.0153	2776.8947	0.0153
2777.8947	0.01534	2777.8947	0.01534
2778.8947	0.01528	2778.8947	0.01528
2779.8947	0.01539	2779.8947	0.01539
2780.8947	0.01535	2780.8947	0.01535
2781.8947	0.01534	2781.8947	0.01534
2782.8947	0.0153	2782.8947	0.0153
2783.8947	0.01528	2783.8947	0.01528
2784.8947	0.01528	2784.8947	0.01528
2785.8947	0.01527	2785.8947	0.01527
2786.8947	0.01517	2786.8947	0.01517
2787.8947	0.01522	2787.8947	0.01522
2788.8947	0.01515	2788.8947	0.01515
2789.8947	0.01508	2789.8947	0.01508
2790.8947	0.01502	2790.8947	0.01502
2791.8947	0.01498	2791.8947	0.01498
2792.8947	0.01496	2792.8947	0.01496
2793.8947	0.01496	2793.8947	0.01496
2794.8947	0.01499	2794.8947	0.01499
2795.8947	0.01501	2795.8947	0.01501
2796.8947	0.01505	2796.8947	0.01505
2797.8947	0.01505	2797.8947	0.01505
2798.8947	0.01505	2798.8947	0.01505
2799.8947	0.01506	2799.8947	0.01506
2800.8947	0.01507	2800.8947	0.01507
2801.8947	0.01507	2801.8947	0.01507
2802.8947	0.01507	2802.8947	0.01507
2803.8947	0.01508	2803.8947	0.01508
2804.8947	0.01511	2804.8947	0.01511
2805.8947	0.01519	2805.8947	0.01519
2806.8947	0.01522	2806.8947	0.01522
2807.8947	0.0153	2807.8947	0.0153
2808.8947	0.01534	2808.8947	0.01534
2809.8947	0.01537	2809.8947	0.01537
2810.8947	0.01539	2810.8947	0.01539
2811.8947	0.01535	2811.8947	0.01535
2812.8947	0.01532	2812.8947	0.01532
2813.8947	0.01529	2813.8947	0.01529
2814.8947	0.01528	2814.8947	0.01528
2815.8947	0.01527	2815.8947	0.01527
2816.8947	0.01527	2816.8947	0.01527
2817.8947	0.01525	2817.8947	0.01525
2818.8947	0.01522	2818.8947	0.01522
2819.8947	0.01516	2819.8947	0.01516
2820.8947	0.01509	2820.8947	0.01509
2821.8947	0.01503	2821.8947	0.01503
2822.8947	0.01499	2822.8947	0.01499
2823.8947	0.01495	2823.8947	0.01495
2824.8947	0.01494	2824.8947	0.01494
2825.8947	0.01497	2825.8947	0.01497
2826.8947	0.01502	2826.8947	0.01502
2827.8947	0.01505	2827.8947	0.01505
2828.8947	0.01504	2828.8947	0.01504
2829.8947	0.01506	2829.8947	0.01506
2830.8947	0.01505	2830.8947	0.01505
2831.8947	0.01507	2831.8947	0.01507
2832.8947	0.01509	2832.8947	0.01509
2833.8947	0.01514	2833.8947	0.01514
2834.8947	0.01522	2834.8947	0.01522
2835.8947	0.01528	2835.8947	0.01528
2836.8947	0.01532	2836.8947	0.01532
2837.8947	0.01535	2837.8947	0.01535
2838.8947	0.01537	2838.8947	0.01537
2839.8947	0.01536	2839.8947	0.01536
2840.8947	0.01534	2840.8947	0.01534
2841.8947	0.0153	2841.8947	0.0153
2842.8947	0.01529	2842.8947	0.01529
2843.8947	0.01527	2843.8947	0.01527
2844.8947	0.01528	2844.8947	0.01528
2845.8947	0.01526	2845.8947	0.01526
2846.8947	0.01525	2846.8947	0.01525
2847.8947	0.01521	2847.8947	0.01521
2848.8947	0.01517	2848.8947	0.01517
2849.8947	0.01508	2849.8947	0.01508
2850.8947	0.01503	2850.8947	0.01503
2851.8947	0.01498	2851.8947	0.01498
2852.8947	0.01495	2852.8947	0.01495
2853.8947	0.01495	2853.8947	0.01495
2854.8947	0.01497	2854.8947	0.01497
2855.8947	0.015	2855.8947	0.015
2856.8947	0.01503	2856.8947	0.01503
2857.8947	0.01505	2857.8947	0.01505
2858.8947	0.01505	2858.8947	0.01505
2859.8947	0.01504	2859.8947	0.01504
2860.8947	0.01506	2860.8947	0.01506
2861.8947	0.01506	2861.8947	0.01506
2862.8947	0.01506	2862.8947	0.01506
2863.8947	0.01508	2863.8947	0.01508
2864.8947	0.01512	2864.8947	0.01512
2865.8947	0.01515	2865.8947	0.01515
2866.8947	0.01521	2866.8947	0.01521
2867.8947	0.01526	2867.8947	0.01526
2868.8947	0.01531	2868.8947	0.01531
2869.8947	0.01535	2869.8947	0.01535
2870.8947	0.01535	2870.8947	0.01535
2871.8947	0.01536	2871.8947	0.01536
2872.8947	0.01537	2872.8947	0.01537
2873.8947	0.01534	2873.8947	0.01534
2874.8947	0.01531	2874.8947	0.01531
2875.8947	0.01528	2875.8947	0.01528
2876.8947	0.01529	2876.8947	0.01529
2877.8947	0.01528	2877.8947	0.01528
2878.8947	0.01527	2878.8947	0.01527
2879.8947	0.01527	2879.8947	0.01527
2880.8947	0.01527	2880.8947	0.01527
2881.8947	0.01527	2881.8947	0.01527
2882.8947	0.01526	2882.8947	0.01526
2883.8947	0.01524	2883.8947	0.01524
2884.8947	0.01522	2884.8947	0.01522
2885.8947	0.01519	2885.8947	0.01519
2886.8947	0.01518	2886.8947	0.01518
2887.8947	0.01513	2887.8947	0.01513
2888.8947	0.0151	2888.8947	0.0151
2889.8947	0.01508	2889.8947	0.01508
2890.8947	0.01505	2890.8947	0.01505
2891.8947	0.01504	2891.8947	0.01504
2892.8947	0.015	2892.8947	0.015
2893.8947	0.01501	2893.8947	0.01501
2894.8947	0.01499	2894.8947	0.01499
2895.8947	0.01498	2895.8947	0.01498
2896.8947	0.01497	2896.8947	0.01497
2897.8947	0.01497	2897.8947	0.01497
2898.8947	0.01496	2898.8947	0.01496
2899.8947	0.01496	2899.8947	0.01496
2900.8947	0.01495	2900.8947	0.01495
2901.8947	0.01494	2901.8947	0.01494
2902.8947	0.01486	2902.8947	0.01486
2903.8947	0.01496	2903.8947	0.01496
2904.8947	0.01495	2904.8947	0.01495
[truncated: 70,004 more rows]
