# Supplementary material for: Using resistor network models to predict the transport properties of solid-state battery composites
Source: Nat Commun. 2025 Feb 6;16:1411. doi: 10.1038/s41467-025-56514-5 (PMC11803108; doi:10.1038/s41467-025-56514-5)
Supplement: Supplementary file 3 — Source data [file 41467_2025_56514_MOESM3_ESM.zip › SourceData_SI/FigS13b.csv]

left figure					right figure
xlabel: t/s					xlabel: I/mA
ylabel: I/mA					ylabel: V/mV
x (time/s)	y (I/mA)	x (eval_time/s)	y (eval_I/mA)		x (current/mA)	y (voltage/mV)	y (Ohm'slaw)
21790.57298	0.01553	24791.57298	0.01411		0.01413	5.01407	4.61163
21791.57298	0.01542	24792.57298	0.01409		-0.01655	-4.9687	-5.4018
21792.57298	0.01538	24793.57298	0.01407		0.02978	10.02864	9.72313
21793.57298	0.01535	24794.57298	0.01409		-0.04551	-14.81928	-14.85898
21794.57298	0.01536	24795.57298	0.0141		0.0598	19.9355	19.5221
21795.57298	0.01533	24796.57298	0.01408		-0.0756	-24.8646	-24.67961
21796.57298	0.01531	24797.57298	0.01409		0.15393	49.96302	50.25222
21797.57298	0.01529	24798.57298	0.01411
21798.57298	0.01529	24799.57298	0.01411
21799.57298	0.01528	24800.57298	0.01411
21800.57298	0.01525	24801.57298	0.01411
21801.57298	0.01523	24802.57298	0.01412
21802.57298	0.01522	24803.57298	0.0141
21803.57298	0.01521	24804.57298	0.01411
21804.57298	0.01518	24805.57298	0.01412
21805.57298	0.01517	24806.57298	0.01413
21806.57298	0.01517	24807.57298	0.01412
21807.57298	0.01517	24808.57298	0.0141
21808.57298	0.01515	24809.57298	0.01411
21809.57298	0.01511	24810.57298	0.01412
21810.57298	0.01512	24811.57298	0.01413
21811.57298	0.01514	24812.57298	0.01411
21812.57298	0.0151	24813.57298	0.01411
21813.57298	0.01509	24814.57298	0.01412
21814.57298	0.01509	24815.57298	0.01413
21815.57298	0.01505	24816.57298	0.01411
21816.57298	0.01507	24817.57298	0.01412
21817.57298	0.01506	24818.57298	0.01416
21818.57298	0.01505	24819.57298	0.01417
21819.57298	0.01505	24820.57298	0.01416
21820.57298	0.01502	24821.57298	0.01417
21821.57298	0.01503	24822.57298	0.01421
21822.57298	0.01498	24823.57298	0.01421
21823.57298	0.01498	24824.57298	0.01422
21824.57298	0.01501	24825.57298	0.01422
21825.57298	0.01495	24826.57298	0.01425
21826.57298	0.01494	24827.57298	0.01425
21827.57298	0.01494	24828.57298	0.01425
21828.57298	0.0149	24829.57298	0.01424
21829.57298	0.01489	24830.57298	0.01424
21830.57298	0.01489	24831.57298	0.01419
21831.57298	0.01486	24832.57298	0.01421
21832.57298	0.01485	24833.57298	0.0142
21833.57298	0.01483	24834.57298	0.01421
21834.57298	0.01483	24835.57298	0.01421
21835.57298	0.01483	24836.57298	0.0142
21836.57298	0.01483	24837.57298	0.01422
21837.57298	0.01481	24838.57298	0.01422
21838.57298	0.01482	24839.57298	0.01421
21839.57298	0.0148	24840.57298	0.01425
21840.57298	0.01478	24841.57298	0.01426
21841.57298	0.01478	24842.57298	0.01422
21842.57298	0.01476	24843.57298	0.01422
21843.57298	0.01477	24844.57298	0.01422
21844.57298	0.01477	24845.57298	0.01423
21845.57298	0.01478	24846.57298	0.01421
21846.57298	0.01479	24847.57298	0.01422
21847.57298	0.0148	24848.57298	0.01421
21848.57298	0.01481	24849.57298	0.01421
21849.57298	0.01482	24850.57298	0.0142
21850.57298	0.01483	24851.57298	0.0142
21851.57298	0.01484	24852.57298	0.01419
21852.57298	0.01485	24853.57298	0.01418
21853.57298	0.01486	24854.57298	0.01417
21854.57298	0.01486	24855.57298	0.01416
21855.57298	0.01486	24856.57298	0.01416
21856.57298	0.01487	24857.57298	0.01415
21857.57298	0.01488	24858.57298	0.01413
21858.57298	0.01487	24859.57298	0.01412
21859.57298	0.01487	24860.57298	0.01412
21860.57298	0.01486	24861.57298	0.0141
21861.57298	0.01485	24862.57298	0.0141
21862.57298	0.01484	24863.57298	0.0141
21863.57298	0.01484	24864.57298	0.01409
21864.57298	0.01483	24865.57298	0.01408
21865.57298	0.01485	24866.57298	0.01408
21866.57298	0.01483	24867.57298	0.01408
21867.57298	0.01483	24868.57298	0.01407
21868.57298	0.01483	24869.57298	0.01408
21869.57298	0.01485	24870.57298	0.01408
21870.57298	0.01484	24871.57298	0.01409
21871.57298	0.01483	24872.57298	0.01411
21872.57298	0.01483	24873.57298	0.01411
21873.57298	0.0148	24874.57298	0.01411
21874.57298	0.01481	24875.57298	0.01411
21875.57298	0.01479	24876.57298	0.01412
21876.57298	0.01484	24877.57298	0.01411
21877.57298	0.01476	24878.57298	0.01412
21878.57298	0.01474	24879.57298	0.01411
21879.57298	0.01476	24880.57298	0.0141
21880.57298	0.01477	24881.57298	0.0141
21881.57298	0.01471	24882.57298	0.01412
21882.57298	0.01467	24883.57298	0.01415
21883.57298	0.01469	24884.57298	0.01415
21884.57298	0.01469	24885.57298	0.01415
21885.57298	0.01465	24886.57298	0.01414
21886.57298	0.01462	24887.57298	0.01414
21887.57298	0.01464	24888.57298	0.01416
21888.57298	0.01462	24889.57298	0.01416
21889.57298	0.01461	24890.57298	0.01414
21890.57298	0.01461	24891.57298	0.01414
21891.57298	0.01464	24892.57298	0.01418
21892.57298	0.01462	24893.57298	0.01415
21893.57298	0.01461	24894.57298	0.01415
21894.57298	0.01462	24895.57298	0.01417
21895.57298	0.01463	24896.57298	0.01416
21896.57298	0.0146	24897.57298	0.01417
21897.57298	0.01459	24898.57298	0.01418
21898.57298	0.01459	24899.57298	0.01421
21899.57298	0.01462	24900.57298	0.01419
21900.57298	0.01458	24901.57298	0.01421
21901.57298	0.01457	24902.57298	0.01422
21902.57298	0.01456	24903.57298	0.01422
21903.57298	0.01459	24904.57298	0.01423
21904.57298	0.01457	24905.57298	0.01422
21905.57298	0.01456	24906.57298	0.01425
21906.57298	0.01459	24907.57298	0.01422
21907.57298	0.01459	24908.57298	0.01424
21908.57298	0.01459	24909.57298	0.01422
21909.57298	0.01457	24910.57298	0.01424
21910.57298	0.01457	24911.57298	0.01425
21911.57298	0.01457	24912.57298	0.01424
21912.57298	0.01457	24913.57298	0.01422
21913.57298	0.01454	24914.57298	0.01423
21914.57298	0.01455	24915.57298	0.01424
21915.57298	0.01454	24916.57298	0.01422
21916.57298	0.01453	24917.57298	0.01421
21917.57298	0.0145	24918.57298	0.01423
21918.57298	0.01451	24919.57298	0.01423
21919.57298	0.01451	24920.57298	0.01421
21920.57298	0.01449	24921.57298	0.01422
21921.57298	0.01448	24922.57298	0.01422
21922.57298	0.01449	24923.57298	0.01423
21923.57298	0.01449	24924.57298	0.01422
21924.57298	0.01448	24925.57298	0.01421
21925.57298	0.01445	24926.57298	0.01423
21926.57298	0.01447	24927.57298	0.01423
21927.57298	0.01447	24928.57298	0.01422
21928.57298	0.01446	24929.57298	0.01421
21929.57298	0.01445	24930.57298	0.01423
21930.57298	0.01446	24931.57298	0.01422
21931.57298	0.01451	24932.57298	0.01422
21932.57298	0.01445	24933.57298	0.01419
21933.57298	0.01445	24934.57298	0.0142
21934.57298	0.01445	24935.57298	0.01419
21935.57298	0.01445	24936.57298	0.01418
21936.57298	0.01447	24937.57298	0.01417
21937.57298	0.01444	24938.57298	0.01414
21938.57298	0.01446	24939.57298	0.01413
21939.57298	0.01446	24940.57298	0.01409
21940.57298	0.01444	24941.57298	0.01407
21941.57298	0.01444	24942.57298	0.01407
21942.57298	0.01445	24943.57298	0.01409
21943.57298	0.01445	24944.57298	0.0141
21944.57298	0.01445	24945.57298	0.01411
21945.57298	0.01445	24946.57298	0.01405
21946.57298	0.01446	24947.57298	0.01407
21947.57298	0.01446	24948.57298	0.01406
21948.57298	0.01447	24949.57298	0.01408
21949.57298	0.01446	24950.57298	0.01405
21950.57298	0.01447	24951.57298	0.01408
21951.57298	0.01448	24952.57298	0.01408
21952.57298	0.01448	24953.57297	0.01408
21953.57298	0.01449	24954.57297	0.0141
21954.57298	0.0145	24955.57297	0.01411
21955.57298	0.01451	24956.57297	0.0141
21956.57298	0.01449	24957.57297	0.01411
21957.57298	0.01451	24958.57297	0.01411
21958.57298	0.0145	24959.57297	0.01411
21959.57298	0.01451	24960.57297	0.01412
21960.57298	0.01449	24961.57297	0.01412
21961.57298	0.01448	24962.57297	0.01412
21962.57298	0.01448	24963.57297	0.01411
21963.57298	0.01448	24964.57297	0.01412
21964.57298	0.01446	24965.57297	0.01412
21965.57298	0.01447	24966.57297	0.01413
21966.57298	0.01446	24967.57297	0.01413
21967.57298	0.01445	24968.57297	0.01412
21968.57298	0.01446	24969.57297	0.01412
21969.57298	0.01445	24970.57297	0.01412
21970.57298	0.01444	24971.57297	0.01411
21971.57298	0.01443	24972.57297	0.01411
21972.57298	0.01443	24973.57297	0.0141
21973.57298	0.01443	24974.57297	0.01411
21974.57298	0.01442	24975.57297	0.01413
21975.57298	0.01442	24976.57297	0.01413
21976.57298	0.01441	24977.57297	0.01416
21977.57298	0.0144	24978.57297	0.01416
21978.57298	0.01441	24979.57297	0.01417
21979.57298	0.0144	24980.57297	0.0142
21980.57298	0.01439	24981.57297	0.0142
21981.57298	0.01437	24982.57297	0.01421
21982.57298	0.01437	24983.57297	0.01423
21983.57298	0.01437	24984.57297	0.01422
21984.57298	0.01437	24985.57297	0.01424
21985.57298	0.01434	24986.57297	0.01423
21986.57298	0.01439	24987.57297	0.01424
21987.57298	0.01437	24988.57297	0.01424
21988.57298	0.0144	24989.57297	0.01423
21989.57298	0.01437	24990.57297	0.01424
21990.57298	0.01439	24991.57297	0.01423
21991.57298	0.01439	24992.57297	0.01423
21992.57298	0.01435	24993.57297	0.01421
21993.57298	0.01438	24994.57297	0.01422
21994.57298	0.01441	24995.57297	0.01423
21995.57298	0.01443	24996.57297	0.01422
21996.57298	0.01442	24997.57297	0.01422
21997.57298	0.01439	24998.57297	0.01424
21998.57298	0.01442	24999.57297	0.01423
21999.57298	0.01439	25000.57297	0.01422
22000.57298	0.01439	25001.57297	0.01424
22001.57298	0.01439	25002.57297	0.01418
22002.57298	0.01439	25003.57297	0.01424
22003.57298	0.01444	25004.57297	0.01419
22004.57298	0.0144	25005.57297	0.01422
22005.57298	0.0144	25006.57297	0.01424
22006.57298	0.01442	25007.57297	0.01426
22007.57298	0.01446	25008.57297	0.01421
22008.57298	0.01441	25009.57297	0.01421
22009.57298	0.01443	25010.57297	0.01421
22010.57298	0.01443	25011.57297	0.01419
22011.57298	0.01441	25012.57297	0.01422
22012.57298	0.01441	25013.57297	0.01419
22013.57298	0.01441	25014.57297	0.01421
22014.57298	0.01441	25015.57297	0.01421
22015.57298	0.01441	25016.57297	0.0142
22016.57298	0.01439	25017.57297	0.01419
22017.57298	0.0144	25018.57297	0.0142
22018.57298	0.0144	25019.57297	0.01419
22019.57298	0.0144	25020.57297	0.01416
22020.57298	0.01438	25021.57297	0.01417
22021.57298	0.01438	25022.57297	0.01413
22022.57298	0.01437	25023.57297	0.01414
22023.57298	0.01438	25024.57297	0.01411
22024.57298	0.01435	25025.57297	0.01413
22025.57298	0.01434	25026.57297	0.0141
22026.57298	0.01434	25027.57297	0.01411
22027.57298	0.01432	25028.57297	0.01409
22028.57298	0.01432	25029.57297	0.01409
22029.57298	0.01432	25030.57297	0.01409
22030.57298	0.01434	25031.57297	0.0141
22031.57298	0.01433	25032.57297	0.01408
22032.57298	0.01435	25033.57297	0.01407
22033.57298	0.01433	25034.57297	0.01409
22034.57298	0.01432	25035.57297	0.01409
22035.57298	0.01431	25036.57297	0.01408
22036.57298	0.01432	25037.57297	0.01406
22037.57298	0.01433	25038.57297	0.01407
22038.57298	0.01431	25039.57297	0.01409
22039.57298	0.01432	25040.57297	0.01408
22040.57298	0.01432	25041.57297	0.01408
22041.57298	0.01431	25042.57297	0.01409
22042.57298	0.01429	25043.57297	0.01411
22043.57298	0.01428	25044.57297	0.01411
22044.57298	0.01426	25045.57297	0.01411
22045.57298	0.01425	25046.57297	0.01411
22046.57298	0.01425	25047.57297	0.01411
22047.57298	0.01424	25048.57297	0.01408
22048.57298	0.01425	25049.57297	0.01409
22049.57298	0.01425	25050.57297	0.01408
22050.57298	0.01425	25051.57297	0.01411
22051.57298	0.01425	25052.57297	0.01409
22052.57298	0.01426	25053.57297	0.01413
22053.57298	0.01426	25054.57297	0.01415
22054.57298	0.01425	25055.57297	0.01418
22055.57298	0.01426	25056.57297	0.01413
22056.57298	0.01425	25057.57297	0.01419
22057.57298	0.01425	25058.57297	0.01423
22058.57298	0.01425	25059.57297	0.01421
22059.57298	0.01424	25060.57297	0.01417
22060.57298	0.01423	25061.57297	0.01426
22061.57298	0.01423	25062.57297	0.01421
22062.57298	0.01424	25063.57297	0.01422
22063.57298	0.01424	25064.57297	0.01421
22064.57298	0.01425	25065.57297	0.01421
22065.57298	0.01427	25066.57297	0.01421
22066.57298	0.01428	25067.57297	0.01422
22067.57298	0.01428	25068.57297	0.01423
22068.57298	0.0143	25069.57297	0.01423
22069.57298	0.0143	25070.57297	0.01421
22070.57298	0.0143	25071.57297	0.01422
22071.57298	0.01432	25072.57297	0.01422
22072.57298	0.01432	25073.57297	0.01422
22073.57298	0.01428	25074.57297	0.01421
22074.57298	0.01432	25075.57297	0.01422
22075.57298	0.01433	25076.57297	0.0142
22076.57298	0.01435	25077.57297	0.0142
22077.57298	0.01433	25078.57297	0.0142
22078.57298	0.01434	25079.57297	0.0142
22079.57298	0.01433	25080.57297	0.01419
22080.57298	0.01436	25081.57297	0.01419
22081.57298	0.01432	25082.57297	0.01418
22082.57298	0.01432	25083.57297	0.01418
22083.57298	0.01434	25084.57297	0.01416
22084.57298	0.01432	25085.57297	0.01415
22085.57298	0.01432	25086.57297	0.01414
22086.57298	0.01431	25087.57297	0.01413
22087.57298	0.01433	25088.57297	0.01412
22088.57298	0.01432	25089.57297	0.0141
22089.57298	0.01431	25090.57297	0.01409
22090.57298	0.01431	25091.57297	0.01407
22091.57298	0.01432	25092.57297	0.01408
22092.57298	0.01432	25093.57297	0.01406
22093.57298	0.01432	25094.57297	0.01407
22094.57298	0.01431	25095.57297	0.01406
22095.57298	0.01438	25096.57297	0.01406
22096.57298	0.01432	25097.57297	0.01406
22097.57298	0.01431	25098.57297	0.01407
22098.57298	0.01434	25099.57297	0.01407
22099.57298	0.0143	25100.57297	0.01407
22100.57298	0.01427	25101.57297	0.0141
22101.57298	0.01431	25102.57297	0.01408
22102.57298	0.01428	25103.57297	0.01409
22103.57298	0.01429	25104.57297	0.0141
22104.57298	0.0143	25105.57297	0.01407
22105.57298	0.01429	25106.57297	0.01414
22106.57298	0.01429	25107.57297	0.01411
22107.57298	0.01429	25108.57297	0.01409
22108.57298	0.01428	25109.57297	0.01411
22109.57298	0.01424	25110.57297	0.01411
22110.57298	0.01425	25111.57297	0.01411
22111.57298	0.01423	25112.57297	0.01415
22112.57298	0.01422	25113.57297	0.01411
22113.57298	0.01421	25114.57297	0.01408
22114.57298	0.0142	25115.57297	0.01412
22115.57298	0.01419	25116.57297	0.01418
22116.57298	0.01424	25117.57297	0.01418
22117.57298	0.0142	25118.57297	0.01419
22118.57298	0.01417	25119.57297	0.01424
22119.57298	0.01418	25120.57297	0.01423
22120.57298	0.01418	25121.57297	0.01425
22121.57298	0.01422	25122.57297	0.01426
22122.57298	0.01418	25123.57297	0.01425
22123.57298	0.01419	25124.57297	0.01425
22124.57298	0.01423	25125.57297	0.01423
22125.57298	0.0142	25126.57297	0.01424
22126.57298	0.01419	25127.57297	0.01424
22127.57298	0.01421	25128.57297	0.01424
22128.57298	0.01425	25129.57297	0.01421
22129.57298	0.01421	25130.57297	0.01423
22130.57298	0.01418	25131.57297	0.01422
22131.57298	0.01421	25132.57297	0.01423
22132.57298	0.01418	25133.57297	0.01421
22133.57298	0.01421	25134.57297	0.01423
22134.57298	0.01419	25135.57297	0.01424
22135.57298	0.01421	25136.57297	0.01423
22136.57298	0.01418	25137.57297	0.01422
22137.57298	0.01414	25138.57297	0.01424
22138.57298	0.01419	25139.57297	0.01425
22139.57298	0.01417	25140.57297	0.01423
22140.57298	0.01421	25141.57297	0.0142
22141.57298	0.01421	25142.57297	0.0142
22142.57298	0.01424	25143.57297	0.01421
22143.57298	0.01422	25144.57297	0.01418
22144.57298	0.01423	25145.57297	0.01416
22145.57298	0.01421	25146.57297	0.01415
22146.57298	0.01421	25147.57297	0.01414
22147.57298	0.01428	25148.57297	0.01412
22148.57298	0.0143	25149.57297	0.01412
22149.57298	0.01432	25150.57297	0.01408
22150.57298	0.01429	25151.57297	0.01409
22151.57298	0.01429	25152.57297	0.01406
22152.57298	0.01431	25153.57297	0.0141
22153.57298	0.01431	25154.57297	0.01405
22154.57298	0.01429	25155.57297	0.01407
22155.57298	0.01432	25156.57297	0.01405
22156.57298	0.01429	25157.57297	0.01404
22157.57298	0.01428	25158.57297	0.01407
22158.57298	0.01428	25159.57297	0.01411
22159.57298	0.01433	25160.57297	0.01414
22160.57298	0.01429	25161.57297	0.01418
22161.57298	0.01427	25162.57297	0.01421
22162.57298	0.01428	25163.57297	0.01422
22163.57298	0.0143	25164.57297	0.0142
22164.57298	0.0143	25165.57297	0.01421
22165.57298	0.01429	25166.57297	0.01422
22166.57298	0.0143	25167.57297	0.01424
22167.57298	0.01426	25168.57297	0.01422
22168.57298	0.01428	25169.57297	0.01422
22169.57298	0.01429	25170.57297	0.01425
22170.57298	0.01429	25171.57297	0.01417
22171.57298	0.01427	25172.57297	0.01412
22172.57298	0.01431	25173.57297	0.01415
22173.57298	0.01428	25174.57297	0.01409
22174.57298	0.01425	25175.57297	0.01409
22175.57298	0.01426	25176.57297	0.01409
22176.57298	0.01426	25177.57297	0.01409
22177.57298	0.01424	25178.57297	0.01408
22178.57298	0.01422	25179.57297	0.01407
22179.57298	0.01423	25180.57297	0.01408
22180.57298	0.01421	25181.57297	0.01411
22181.57298	0.0142	25182.57297	0.01416
22182.57298	0.0142	25183.57297	0.0142
22183.57298	0.01419	25184.57297	0.01423
22184.57298	0.01417	25185.57297	0.01423
22185.57298	0.01418	25186.57297	0.01425
22186.57298	0.01418	25187.57297	0.01425
22187.57298	0.01416	25188.57297	0.01426
22188.57298	0.01414	25189.57297	0.01428
22189.57298	0.01416	25190.57297	0.01426
22190.57298	0.01412	25191.57297	0.01426
22191.57298	0.01414	25192.57297	0.01421
22192.57298	0.01414	25193.57297	0.01418
22193.57298	0.01413	25194.57297	0.01414
22194.57298	0.01414	25195.57297	0.01414
22195.57298	0.01414	25196.57297	0.01411
22196.57298	0.01415	25197.57297	0.01412
22197.57298	0.01416	25198.57297	0.0141
22198.57298	0.01416	25199.57297	0.0141
22199.57298	0.01417	25200.57297	0.01409
22200.57298	0.01416	25201.57297	0.01411
22201.57298	0.01416	25202.57297	0.01414
22202.57298	0.01417	25203.57297	0.01417
22203.57298	0.01417	25204.57297	0.0142
22204.57298	0.01417	25205.57297	0.01422
22205.57298	0.01417	25206.57297	0.01423
22206.57298	0.01418	25207.57297	0.01422
22207.57298	0.01417	25208.57297	0.01422
22208.57298	0.01418	25209.57297	0.01429
22209.57298	0.0142	25210.57297	0.01428
22210.57298	0.01421	25211.57297	0.0142
22211.57298	0.01422	25212.57297	0.01415
22212.57298	0.01423	25213.57297	0.01409
22213.57298	0.01424	25214.57297	0.01408
22214.57298	0.01425	25215.57297	0.01407
22215.57298	0.01426	25216.57297	0.01406
22216.57298	0.01427	25217.57297	0.01408
22217.57298	0.01426	25218.57297	0.01408
22218.57298	0.01427	25219.57297	0.01405
22219.57298	0.01428	25220.57297	0.01407
22220.57298	0.01427	25221.57297	0.01412
22221.57298	0.01426	25222.57297	0.01414
22222.57298	0.01424	25223.57297	0.01418
22223.57298	0.01424	25224.57297	0.0142
22224.57298	0.01421	25225.57297	0.01419
22225.57298	0.01424	25226.57297	0.01421
22226.57298	0.01423	25227.57297	0.01422
22227.57298	0.01425	25228.57297	0.0142
22228.57298	0.0142	25229.57297	0.0142
22229.57298	0.01422	25230.57297	0.01416
22230.57298	0.01422	25231.57297	0.01418
22231.57298	0.01424	25232.57297	0.01408
22232.57298	0.01423	25233.57297	0.01406
22233.57298	0.01422	25234.57297	0.01405
22234.57298	0.0142	25235.57297	0.01406
22235.57298	0.01418	25236.57297	0.01405
22236.57298	0.01416	25237.57297	0.01403
22237.57298	0.01414	25238.57297	0.01404
22238.57298	0.01414	25239.57297	0.01407
22239.57298	0.01413	25240.57297	0.01412
22240.57298	0.01412	25241.57297	0.01416
22241.57298	0.0141	25242.57297	0.0142
22242.57298	0.01409	25243.57297	0.0142
22243.57298	0.0141	25244.57297	0.0142
22244.57298	0.0141	25245.57297	0.01421
22245.57298	0.01407	25246.57297	0.01423
22246.57298	0.01408	25247.57297	0.01424
22247.57298	0.01409	25248.57297	0.01423
22248.57298	0.0141	25249.57297	0.01419
22249.57298	0.01409	25250.57297	0.01415
22250.57298	0.0141	25251.57297	0.01411
22251.57298	0.0141	25252.57297	0.01407
22252.57298	0.01409	25253.57297	0.01407
22253.57298	0.0141	25254.57297	0.01407
22254.57298	0.0141	25255.57297	0.01407
22255.57298	0.01412	25256.57297	0.01405
22256.57298	0.01412	25257.57297	0.01404
22257.57298	0.01408	25258.57297	0.01408
22258.57298	0.01412	25259.57297	0.01416
22259.57298	0.01409	25260.57297	0.01419
22260.57298	0.0141	25261.57297	0.01422
22261.57298	0.01415	25262.57297	0.01424
22262.57298	0.01413	25263.57297	0.01422
22263.57298	0.01414	25264.57297	0.01425
22264.57298	0.01417	25265.57297	0.01425
22265.57298	0.01415	25266.57297	0.01423
22266.57298	0.01417	25267.57297	0.01418
22267.57298	0.01423	25268.57297	0.01416
22268.57298	0.01425	25269.57297	0.01413
22269.57298	0.01424	25270.57297	0.01406
22270.57298	0.01425	25271.57297	0.01409
22271.57298	0.01427	25272.57297	0.01414
22272.57298	0.01428	25273.57297	0.01408
22273.57298	0.01426	25274.57297	0.01407
22274.57298	0.01426	25275.57297	0.01409
22275.57298	0.01428	25276.57297	0.01406
22276.57298	0.01429	25277.57297	0.01408
22277.57298	0.01428	25278.57297	0.0141
22278.57298	0.01427	25279.57297	0.01414
22279.57298	0.01428	25280.57297	0.01416
22280.57298	0.01427	25281.57297	0.01419
22281.57298	0.01429	25282.57297	0.01419
22282.57298	0.01429	25283.57297	0.01418
22283.57298	0.01426	25284.57297	0.01418
22284.57298	0.01427	25285.57297	0.01419
22285.57298	0.01425	25286.57297	0.0142
22286.57298	0.01423	25287.57297	0.01421
22287.57298	0.01426	25288.57297	0.01422
22288.57298	0.01425	25289.57297	0.01419
22289.57298	0.01428	25290.57297	0.01418
22290.57298	0.01424	25291.57297	0.01417
22291.57298	0.01422	25292.57297	0.01411
22292.57298	0.01422	25293.57297	0.01408
22293.57298	0.01421	25294.57297	0.01409
22294.57298	0.01421	25295.57297	0.01407
22295.57298	0.0142	25296.57297	0.01409
22296.57298	0.0142	25297.57297	0.01407
22297.57298	0.0142	25298.57297	0.01407
22298.57298	0.01416	25299.57297	0.01407
22299.57298	0.01417	25300.57297	0.01408
22300.57298	0.01416	25301.57297	0.0141
22301.57298	0.01414	25302.57297	0.01414
22302.57298	0.01415	25303.57297	0.01416
22303.57298	0.01414	25304.57297	0.0142
22304.57298	0.01413	25305.57297	0.0142
22305.57298	0.01411	25306.57297	0.01422
22306.57298	0.01412	25307.57297	0.01421
22307.57298	0.01411	25308.57297	0.01422
22308.57298	0.01411	25309.57297	0.01423
22309.57298	0.01413	25310.57297	0.01424
22310.57298	0.01408	25311.57297	0.01425
22311.57298	0.0141	25312.57297	0.01424
22312.57298	0.01408	25313.57297	0.0142
22313.57298	0.0141	25314.57297	0.01417
22314.57298	0.01406	25315.57297	0.01414
22315.57298	0.01408	25316.57297	0.0141
22316.57298	0.01408	25317.57297	0.01409
22317.57298	0.01407	25318.57297	0.01408
22318.57298	0.01407	25319.57297	0.0141
22319.57298	0.01407	25320.57297	0.01409
22320.57298	0.0141	25321.57297	0.01407
22321.57298	0.01408	25322.57297	0.01412
22322.57298	0.0141	25323.57297	0.01408
22323.57298	0.01408	25324.57297	0.01411
22324.57298	0.01415	25325.57297	0.01414
22325.57298	0.01411	25326.57297	0.01419
22326.57298	0.01404	25327.57297	0.0142
22327.57298	0.01412	25328.57297	0.0142
22328.57298	0.01409	25329.57297	0.01421
22329.57298	0.0141	25330.57297	0.01422
22330.57298	0.01408	25331.57297	0.01422
22331.57298	0.0141	25332.57297	0.01423
22332.57298	0.0141	25333.57297	0.01423
22333.57298	0.01408	25334.57297	0.01422
22334.57298	0.01408	25335.57297	0.01422
22335.57298	0.0141	25336.57297	0.01419
22336.57298	0.01407	25337.57297	0.01416
22337.57298	0.01408	25338.57297	0.01413
22338.57298	0.01408	25339.57297	0.01411
22339.57298	0.01409	25340.57297	0.01411
22340.57298	0.01409	25341.57297	0.01411
22341.57298	0.01409	25342.57297	0.0141
22342.57298	0.0141	25343.57297	0.01409
22343.57298	0.0141	25344.57297	0.01409
22344.57298	0.01411	25345.57297	0.01408
22345.57298	0.01411	25346.57297	0.01409
22346.57298	0.01411	25347.57297	0.01411
22347.57298	0.01412	25348.57297	0.01414
22348.57298	0.0141	25349.57297	0.01417
22349.57298	0.01414	25350.57297	0.0142
22350.57298	0.01413	25351.57297	0.01422
22351.57298	0.01412	25352.57297	0.01422
22352.57298	0.01415	25353.57297	0.01423
22353.57298	0.01416	25354.57297	0.01423
22354.57298	0.01417	25355.57297	0.01424
22355.57298	0.01422	25356.57297	0.01423
22356.57298	0.01418	25357.57297	0.01424
22357.57298	0.01419	25358.57297	0.01423
22358.57298	0.01422	25359.57297	0.01424
22359.57298	0.01428	25360.57297	0.01423
22360.57298	0.01424	25361.57297	0.01426
22361.57298	0.01425	25362.57297	0.01424
22362.57298	0.01425	25363.57297	0.01422
22363.57298	0.01422	25364.57297	0.01426
22364.57298	0.01423	25365.57297	0.01422
22365.57298	0.01424	25366.57297	0.01419
22366.57298	0.01423	25367.57297	0.01416
22367.57298	0.01422	25368.57297	0.01414
22368.57298	0.01424	25369.57297	0.01408
22369.57298	0.01421	25370.57297	0.01407
22370.57298	0.0142	25371.57297	0.01409
22371.57298	0.0142	25372.57297	0.01408
22372.57298	0.0142	25373.57297	0.01405
22373.57298	0.01418	25374.57297	0.01405
22374.57298	0.01417	25375.57297	0.01406
22375.57298	0.01414	25376.57297	0.01403
22376.57298	0.01413	25377.57297	0.01402
22377.57298	0.01413	25378.57297	0.01404
22378.57298	0.01409	25379.57297	0.01407
22379.57298	0.01406	25380.57297	0.01409
22380.57298	0.01405	25381.57297	0.01411
22381.57298	0.01404	25382.57297	0.01414
22382.57298	0.01405	25383.57297	0.01419
22383.57298	0.01407	25384.57297	0.0142
22384.57298	0.01407	25385.57297	0.01417
22385.57298	0.01408	25386.57297	0.01418
22386.57298	0.01407	25387.57297	0.01422
22387.57298	0.01407	25388.57297	0.01422
22388.57298	0.01409	25389.57297	0.01423
22389.57298	0.01408	25390.57297	0.01423
22390.57298	0.01407	25391.57297	0.01422
22391.57298	0.01408	25392.57297	0.01418
22392.57298	0.0141	25393.57297	0.01416
22393.57298	0.01408	25394.57297	0.01411
22394.57298	0.01411	25395.57297	0.01408
22395.57298	0.01411	25396.57297	0.01405
22396.57298	0.01413	25397.57297	0.01409
22397.57298	0.01414	25398.57297	0.01408
22398.57298	0.01418	25399.57297	0.01411
22399.57298	0.01418	25400.57297	0.01407
22400.57298	0.0142	25401.57297	0.01405
22401.57298	0.01422	25402.57297	0.01403
22402.57298	0.0142	25403.57297	0.01404
22403.57298	0.01423	25404.57297	0.01405
22404.57298	0.01425	25405.57297	0.01407
22405.57298	0.01422	25406.57297	0.01406
22406.57298	0.01419	25407.57297	0.01418
22407.57298	0.01423	25408.57297	0.01413
22408.57298	0.01422	25409.57297	0.01416
22409.57298	0.01421	25410.57297	0.0142
22410.57298	0.01422	25411.57297	0.01422
22411.57298	0.01419	25412.57297	0.01422
22412.57298	0.0142	25413.57297	0.01422
22413.57298	0.01421	25414.57297	0.01422
22414.57298	0.01417	25415.57297	0.0142
22415.57298	0.01414	25416.57297	0.01424
22416.57298	0.01413	25417.57297	0.01423
22417.57298	0.01413	25418.57297	0.01425
22418.57298	0.01403	25419.57297	0.01424
22419.57298	0.01407	25420.57297	0.01424
22420.57298	0.01404	25421.57297	0.01421
22421.57298	0.01407	25422.57297	0.01424
22422.57298	0.01405	25423.57297	0.01419
22423.57298	0.01407	25424.57297	0.01417
22424.57298	0.0141	25425.57297	0.01414
22425.57298	0.01407	25426.57297	0.01412
22426.57298	0.01408	25427.57297	0.01412
22427.57298	0.01407	25428.57297	0.01411
22428.57298	0.01409	25429.57297	0.01411
22429.57298	0.0141	25430.57297	0.0141
22430.57298	0.01411	25431.57297	0.01411
22431.57298	0.01414	25432.57297	0.0141
22432.57298	0.01415	25433.57297	0.01409
22433.57298	0.01418	25434.57297	0.01407
22434.57298	0.01421	25435.57297	0.01406
22435.57298	0.01423	25436.57297	0.01407
22436.57298	0.01422	25437.57297	0.01405
22437.57298	0.01425	25438.57297	0.01407
22438.57298	0.01426	25439.57297	0.0141
22439.57298	0.01426	25440.57297	0.01413
22440.57298	0.01428	25441.57297	0.01415
22441.57298	0.01425	25442.57297	0.01419
22442.57298	0.01421	25443.57297	0.01418
22443.57298	0.01427	25444.57297	0.01419
22444.57298	0.01419	25445.57297	0.01417
22445.57298	0.01422	25446.57297	0.01422
22446.57298	0.01418	25447.57297	0.0142
22447.57298	0.01418	25448.57297	0.01421
22448.57298	0.0142	25449.57297	0.0142
22449.57298	0.01418	25450.57297	0.01424
22450.57298	0.01419	25451.57297	0.01421
22451.57298	0.01418	25452.57297	0.0142
22452.57298	0.01418	25453.57297	0.01416
22453.57298	0.01415	25454.57297	0.01418
22454.57298	0.01419	25455.57297	0.0141
22455.57298	0.01415	25456.57297	0.01407
22456.57298	0.01415	25457.57297	0.01413
22457.57298	0.01413	25458.57297	0.01407
22458.57298	0.01414	25459.57297	0.01406
22459.57298	0.01413	25460.57297	0.01405
22460.57298	0.01412	25461.57297	0.01406
22461.57298	0.01411	25462.57297	0.01404
22462.57298	0.01412	25463.57297	0.01402
22463.57298	0.01408	25464.57297	0.01404
22464.57298	0.01408	25465.57297	0.01405
22465.57298	0.01405	25466.57297	0.01407
22466.57298	0.01408	25467.57297	0.01417
22467.57298	0.01405	25468.57297	0.01414
22468.57298	0.01405	25469.57297	0.0142
22469.57298	0.01404	25470.57297	0.01418
22470.57298	0.01404	25471.57297	0.01419
22471.57298	0.01404	25472.57297	0.01418
22472.57298	0.01405	25473.57297	0.01419
22473.57298	0.01407	25474.57297	0.0142
22474.57298	0.01408	25475.57297	0.0142
22475.57298	0.01407	25476.57297	0.01419
22476.57298	0.01407	25477.57297	0.01423
22477.57298	0.01407	25478.57297	0.01423
22478.57298	0.01407	25479.57297	0.01421
22479.57298	0.01408	25480.57297	0.0142
22480.57298	0.01409	25481.57297	0.01416
22481.57298	0.01409	25482.57297	0.01416
22482.57298	0.01408	25483.57297	0.01417
22483.57298	0.0141	25484.57297	0.01414
22484.57298	0.01413	25485.57297	0.01408
22485.57298	0.01416	25486.57297	0.01408
22486.57298	0.01415	25487.57297	0.01409
22487.57298	0.01416	25488.57297	0.01407
22488.57298	0.01418	25489.57297	0.01408
22489.57298	0.01419	25490.57297	0.01407
22490.57298	0.01421	25491.57297	0.01411
22491.57298	0.01421	25492.57297	0.01409
22492.57298	0.01421	25493.57297	0.01405
22493.57298	0.01427	25494.57297	0.01406
22494.57298	0.01422	25495.57297	0.01413
22495.57298	0.01423	25496.57297	0.01409
22496.57298	0.01422	25497.57297	0.01405
22497.57298	0.01424	25498.57297	0.01404
22498.57298	0.0142	25499.57297	0.01406
22499.57298	0.01426	25500.57297	0.01405
22500.57298	0.01422	25501.57297	0.01408
22501.57298	0.0142	25502.57297	0.01411
22502.57298	0.01422	25503.57297	0.01411
22503.57298	0.0142	25504.57297	0.01415
22504.57298	0.01418	25505.57297	0.01418
22505.57298	0.01422	25506.57297	0.0142
22506.57298	0.01418	25507.57297	0.01422
22507.57298	0.01419	25508.57297	0.01418
22508.57298	0.01419	25509.57297	0.01422
22509.57298	0.01414	25510.57297	0.01422
22510.57298	0.01411	25511.57297	0.01423
22511.57298	0.01412	25512.57297	0.01426
22512.57298	0.01405	25513.57297	0.01424
22513.57298	0.01405	25514.57297	0.01423
22514.57298	0.01404	25515.57297	0.01423
22515.57298	0.0141	25516.57297	0.01419
22516.57298	0.01405	25517.57297	0.01414
22517.57298	0.01403	25518.57297	0.0141
22518.57298	0.01408	25519.57297	0.0141
22519.57298	0.0141	25520.57297	0.0141
22520.57298	0.01405	25521.57297	0.01405
22521.57298	0.01403	25522.57297	0.01405
22522.57298	0.01408	25523.57297	0.01408
22523.57298	0.01407	25524.57297	0.01406
22524.57298	0.01406	25525.57297	0.01404
22525.57298	0.01405	25526.57297	0.01403
22526.57298	0.01408	25527.57297	0.01406
22527.57298	0.01409	25528.57297	0.01406
22528.57298	0.01416	25529.57297	0.01405
22529.57298	0.01417	25530.57297	0.01402
22530.57298	0.01418	25531.57297	0.01409
22531.57298	0.01418	25532.57297	0.01404
22532.57298	0.01422	25533.57297	0.01404
22533.57298	0.0142	25534.57297	0.01405
22534.57298	0.01418	25535.57297	0.01407
22535.57298	0.01418	25536.57297	0.01409
22536.57298	0.01414	25537.57297	0.01411
22537.57298	0.01417	25538.57297	0.01412
22538.57298	0.01418	25539.57297	0.01415
22539.57298	0.01418	25540.57297	0.01417
22540.57298	0.01419	25541.57297	0.01418
22541.57298	0.01417	25542.57297	0.0142
22542.57298	0.01415	25543.57297	0.0142
22543.57298	0.01413	25544.57297	0.0142
22544.57298	0.01409	25545.57297	0.01421
22545.57298	0.01407	25546.57297	0.01421
22546.57298	0.01407	25547.57297	0.01422
22547.57298	0.01406	25548.57297	0.01422
22548.57298	0.01402	25549.57297	0.01422
22549.57298	0.01402	25550.57297	0.01424
22550.57298	0.01401	25551.57297	0.01423
22551.57298	0.01407	25552.57297	0.01422
22552.57298	0.01412	25553.57297	0.01419
22553.57298	0.01411	25554.57297	0.01416
22554.57298	0.01408	25555.57297	0.01414
22555.57298	0.0141	25556.57297	0.0141
22556.57298	0.01407	25557.57297	0.01408
22557.57298	0.01406	25558.57297	0.01407
22558.57298	0.01406	25559.57297	0.01407
22559.57298	0.01408	25560.57297	0.01407
22560.57298	0.01409	25561.57297	0.01407
22561.57298	0.0141	25562.57297	0.01407
22562.57298	0.01412	25563.57297	0.01407
22563.57298	0.01414	25564.57297	0.01406
22564.57298	0.01415	25565.57297	0.01407
22565.57298	0.01418	25566.57297	0.01407
22566.57298	0.01419	25567.57297	0.01407
22567.57298	0.0142	25568.57297	0.01407
22568.57298	0.01421	25569.57297	0.01406
22569.57298	0.01421	25570.57297	0.01404
22570.57298	0.0142	25571.57297	0.01407
22571.57298	0.0142	25572.57297	0.01405
22572.57298	0.01418	25573.57297	0.01401
22573.57298	0.0142	25574.57297	0.01407
22574.57298	0.0142	25575.57297	0.01404
22575.57298	0.01419	25576.57297	0.01405
22576.57298	0.01418	25577.57297	0.01407
22577.57298	0.01421	25578.57297	0.01405
22578.57298	0.01419	25579.57297	0.01408
22579.57298	0.0142	25580.57297	0.01408
22580.57298	0.01419	25581.57297	0.01409
22581.57298	0.0142	25582.57297	0.01408
22582.57298	0.01418	25583.57297	0.01409
22583.57298	0.01418	25584.57297	0.01411
22584.57298	0.01417	25585.57297	0.01412
22585.57298	0.01416	25586.57297	0.01414
22586.57298	0.01416	25587.57297	0.01415
22587.57298	0.01415	25588.57297	0.01414
22588.57298	0.01414	25589.57297	0.01417
22589.57298	0.01413	25590.57297	0.01417
22590.57298	0.01412	25591.57297	0.01418
22591.57298	0.01412	25592.57297	0.01418
22592.57298	0.01411	25593.57297	0.01418
22593.57298	0.01409	25594.57297	0.01417
22594.57298	0.01408	25595.57297	0.01417
22595.57298	0.01408	25596.57297	0.01416
22596.57298	0.01406	25597.57297	0.01418
22597.57298	0.01406	25598.57297	0.01418
22598.57298	0.01405	25599.57297	0.01418
22599.57298	0.01404	25600.57297	0.01418
22600.57298	0.01404	25601.57297	0.01418
22601.57298	0.01404	25602.57297	0.01419
22602.57298	0.01403	25603.57297	0.01417
22603.57298	0.01404	25604.57297	0.01416
22604.57298	0.01405	25605.57297	0.01418
22605.57298	0.01404	25606.57297	0.01418
22606.57298	0.01406	25607.57297	0.01418
22607.57298	0.01404	25608.57297	0.01421
22608.57298	0.01407	25609.57297	0.01418
22609.57298	0.01404	25610.57297	0.01418
22610.57298	0.01403	25611.57297	0.01424
22611.57298	0.01406	25612.57297	0.01422
22612.57298	0.0141	25613.57297	0.01418
22613.57298	0.01404	25614.57297	0.01416
22614.57298	0.01404	25615.57297	0.01417
22615.57298	0.01405	25616.57297	0.01415
22616.57298	0.01406	25617.57297	0.01412
22617.57298	0.01407	25618.57297	0.01409
22618.57298	0.01407	25619.57297	0.01406
22619.57298	0.01409	25620.57297	0.01408
22620.57298	0.01408	25621.57297	0.01406
22621.57298	0.01411	25622.57297	0.01405
22622.57298	0.01413	25623.57297	0.01408
22623.57298	0.01414	25624.57297	0.01409
22624.57298	0.01417	25625.57297	0.01404
22625.57298	0.01419	25626.57297	0.01404
22626.57298	0.01418	25627.57297	0.01407
22627.57298	0.0142	25628.57297	0.01403
22628.57298	0.01423	25629.57297	0.01407
22629.57298	0.01422	25630.57297	0.01407
22630.57298	0.0142	25631.57297	0.01404
22631.57298	0.0142	25632.57297	0.01408
22632.57298	0.0142	25633.57297	0.0141
22633.57298	0.01419	25634.57297	0.01413
22634.57298	0.01418	25635.57297	0.01416
22635.57298	0.0142	25636.57297	0.01418
22636.57298	0.0142	25637.57297	0.01417
22637.57298	0.01418	25638.57297	0.01419
22638.57298	0.01417	25639.57297	0.01419
22639.57298	0.01416	25640.57297	0.0142
22640.57298	0.01414	25641.57297	0.0142
22641.57298	0.01411	25642.57297	0.01421
22642.57298	0.01407	25643.57297	0.01422
22643.57298	0.01407	25644.57297	0.01423
22644.57298	0.01403	25645.57297	0.01423
22645.57298	0.01402	25646.57297	0.01422
22646.57298	0.01401	25647.57297	0.01421
22647.57298	0.01402	25648.57297	0.0142
22648.57298	0.01401	25649.57297	0.01418
22649.57298	0.01403	25650.57297	0.01416
22650.57298	0.01404	25651.57297	0.01415
22651.57298	0.01405	25652.57297	0.01413
22652.57298	0.01406	25653.57297	0.01411
22653.57298	0.01404	25654.57297	0.01411
22654.57298	0.01405	25655.57297	0.01411
22655.57298	0.01405	25656.57297	0.0141
22656.57298	0.01408	25657.57297	0.0141
22657.57298	0.01403	25658.57297	0.01409
22658.57298	0.01408	25659.57297	0.01408
22659.57298	0.01411	25660.57297	0.01409
22660.57298	0.01413	25661.57297	0.01409
22661.57298	0.01414	25662.57297	0.01407
22662.57298	0.01412	25663.57297	0.01407
22663.57298	0.01418	25664.57297	0.01407
22664.57298	0.01422	25665.57297	0.0141
22665.57298	0.01422	25666.57297	0.01407
22666.57298	0.01422	25667.57297	0.01407
22667.57298	0.01423	25668.57297	0.01408
22668.57298	0.01423	25669.57297	0.0141
22669.57298	0.01421	25670.57297	0.01407
22670.57298	0.0142	25671.57297	0.0141
22671.57298	0.01421	25672.57297	0.01414
22672.57298	0.0142	25673.57297	0.01413
22673.57298	0.0142	25674.57297	0.01418
22674.57298	0.0142	25675.57297	0.01416
22675.57298	0.01419	25676.57297	0.01417
22676.57298	0.01418	25677.57297	0.01421
22677.57298	0.01418	25678.57297	0.01419
22678.57298	0.01417	25679.57297	0.01419
22679.57298	0.01416	25680.57297	0.01417
22680.57298	0.01414	25681.57297	0.01418
22681.57298	0.01413	25682.57297	0.01418
22682.57298	0.0141	25683.57297	0.01418
22683.57298	0.01408	25684.57297	0.01419
22684.57298	0.01407	25685.57297	0.01419
22685.57298	0.01405	25686.57297	0.0142
22686.57298	0.01404	25687.57297	0.01419
22687.57298	0.01402	25688.57297	0.01418
22688.57298	0.01401	25689.57297	0.0142
22689.57298	0.01402	25690.57297	0.01417
22690.57298	0.01403	25691.57297	0.01418
22691.57298	0.01403	25692.57297	0.01419
22692.57298	0.01404	25693.57297	0.01419
22693.57298	0.01405	25694.57297	0.01416
22694.57298	0.01404	25695.57297	0.01417
22695.57298	0.01404	25696.57297	0.01415
22696.57298	0.01407	25697.57297	0.01413
22697.57298	0.01407	25698.57297	0.01411
22698.57298	0.01407	25699.57297	0.01409
22699.57298	0.01407	25700.57297	0.01409
22700.57298	0.01408	25701.57297	0.01407
22701.57298	0.0141	25702.57297	0.01407
22702.57298	0.01412	25703.57297	0.01405
22703.57298	0.01414	25704.57297	0.01408
22704.57298	0.01416	25705.57297	0.01406
22705.57298	0.01419	25706.57297	0.01406
22706.57298	0.0142	25707.57297	0.01405
22707.57298	0.01421	25708.57297	0.01408
22708.57298	0.01422	25709.57297	0.01406
22709.57298	0.01421	25710.57297	0.01405
22710.57298	0.01421	25711.57297	0.01403
22711.57298	0.01425	25712.57297	0.01405
22712.57298	0.01419	25713.57297	0.01402
22713.57298	0.01417	25714.57297	0.01402
22714.57298	0.01419	25715.57297	0.01406
22715.57298	0.01418	25716.57297	0.01405
22716.57298	0.01418	25717.57297	0.01404
22717.57298	0.01414	25718.57297	0.01403
22718.57298	0.01415	25719.57297	0.01408
22719.57298	0.01411	25720.57297	0.01412
22720.57298	0.01408	25721.57297	0.01412
22721.57298	0.01407	25722.57297	0.01414
22722.57298	0.01402	25723.57297	0.01417
22723.57298	0.01398	25724.57297	0.01418
22724.57298	0.014	25725.57297	0.0142
22725.57298	0.01397	25726.57297	0.0142
22726.57298	0.01402	25727.57297	0.01418
22727.57298	0.01404	25728.57297	0.01421
22728.57298	0.01405	25729.57297	0.01427
22729.57298	0.01406	25730.57297	0.01424
22730.57298	0.01404	25731.57297	0.01422
22731.57298	0.01404	25732.57297	0.01423
22732.57298	0.01407	25733.57297	0.01423
22733.57298	0.01405	25734.57297	0.01423
22734.57298	0.01407	25735.57297	0.01423
22735.57298	0.01409	25736.57297	0.01424
22736.57298	0.01407	25737.57297	0.01425
22737.57298	0.01409	25738.57297	0.01425
22738.57298	0.01409	25739.57297	0.01424
22739.57298	0.01411	25740.57297	0.01422
22740.57298	0.01413	25741.57297	0.01419
22741.57298	0.01414	25742.57297	0.01417
22742.57298	0.01414	25743.57297	0.01413
22743.57298	0.01417	25744.57297	0.01412
22744.57298	0.0142	25745.57297	0.01409
22745.57298	0.01419	25746.57297	0.01409
22746.57298	0.01418	25747.57297	0.01409
22747.57298	0.0142	25748.57297	0.01408
22748.57298	0.01422	25749.57297	0.01407
22749.57298	0.01421	25750.57297	0.01407
22750.57298	0.01419	25751.57297	0.01406
22751.57298	0.01421	25752.57297	0.01404
22752.57298	0.01421	25753.57297	0.01403
22753.57298	0.01419	25754.57297	0.01403
22754.57298	0.01416	25755.57297	0.01404
22755.57298	0.01418	25756.57297	0.01404
22756.57298	0.01417	25757.57297	0.01406
22757.57298	0.01416	25758.57297	0.01408
22758.57298	0.01414	25759.57297	0.01411
22759.57298	0.01416	25760.57297	0.01413
22760.57298	0.01414	25761.57297	0.01414
22761.57298	0.01414	25762.57297	0.01415
22762.57298	0.01416	25763.57297	0.01418
22763.57298	0.01415	25764.57297	0.01418
22764.57298	0.01413	25765.57297	0.01418
22765.57298	0.01416	25766.57297	0.01418
22766.57298	0.01415	25767.57297	0.01419
22767.57298	0.01415	25768.57297	0.0142
22768.57298	0.01413	25769.57297	0.01418
22769.57298	0.01413	25770.57297	0.0142
22770.57298	0.01415	25771.57297	0.01419
22771.57298	0.01415	25772.57297	0.01418
22772.57298	0.01412	25773.57297	0.01421
22773.57298	0.01408	25774.57297	0.01418
22774.57298	0.01406	25775.57297	0.01421
22775.57298	0.01411	25776.57297	0.0142
22776.57298	0.01404	25777.57297	0.01417
22777.57298	0.01402	25778.57297	0.01417
22778.57298	0.01405	25779.57297	0.01415
22779.57298	0.01401	25780.57297	0.01414
22780.57298	0.01401	25781.57297	0.01412
22781.57298	0.01401	25782.57297	0.0141
22782.57298	0.01403	25783.57297	0.01409
22783.57298	0.01403	25784.57297	0.01404
22784.57298	0.01404	25785.57297	0.01407
22785.57298	0.01404	25786.57297	0.01404
22786.57298	0.01404	25787.57297	0.01406
22787.57298	0.01406	25788.57297	0.01404
22788.57298	0.01405	25789.57297	0.01405
22789.57298	0.01405	25790.57297	0.01404
22790.57298	0.01407	25791.57297	0.01404
22791.57298	0.01408	25792.57297	0.01405
22792.57298	0.0141	25793.57297	0.01404
22793.57298	0.01411	25794.57297	0.01403
22794.57298	0.01414	25795.57297	0.01404
22795.57298	0.01415	25796.57297	0.01404
22796.57298	0.01416	25797.57297	0.01404
22797.57298	0.01418	25798.57297	0.01404
22798.57298	0.01419	25799.57297	0.01404
22799.57298	0.01418	25800.57297	0.01403
22800.57298	0.01417	25801.57297	0.01405
22801.57298	0.01416	25802.57297	0.01405
22802.57298	0.01417	25803.57297	0.01407
22803.57298	0.01417	25804.57297	0.01409
22804.57298	0.01417	25805.57297	0.01412
22805.57298	0.01418	25806.57297	0.01412
22806.57298	0.01417	25807.57297	0.01415
22807.57298	0.01416	25808.57297	0.01418
22808.57298	0.01415	25809.57297	0.0142
22809.57298	0.01416	25810.57297	0.0142
22810.57298	0.01414	25811.57297	0.01422
22811.57298	0.01414	25812.57297	0.01422
22812.57298	0.01412	25813.57297	0.01422
22813.57298	0.01411	25814.57297	0.01422
22814.57298	0.0141	25815.57297	0.01424
22815.57298	0.01408	25816.57297	0.01424
22816.57298	0.01407	25817.57297	0.01426
22817.57298	0.01405	25818.57297	0.01426
22818.57298	0.01404	25819.57297	0.01428
22819.57298	0.01403	25820.57297	0.01422
22820.57298	0.01403	25821.57297	0.0142
22821.57298	0.01403	25822.57297	0.01417
22822.57298	0.01404	25823.57297	0.01415
22823.57298	0.01403	25824.57297	0.01412
22824.57298	0.01404	25825.57297	0.01411
22825.57298	0.01405	25826.57297	0.0141
22826.57298	0.01404	25827.57297	0.01407
22827.57298	0.01407	25828.57297	0.01407
22828.57298	0.01406	25829.57297	0.01407
22829.57298	0.01404	25830.57297	0.01407
22830.57298	0.014	25831.57297	0.01406
22831.57298	0.01406	25832.57297	0.01406
22832.57298	0.01406	25833.57297	0.01405
22833.57298	0.01405	25834.57297	0.01405
22834.57298	0.01405	25835.57297	0.01404
22835.57298	0.01404	25836.57297	0.01404
22836.57298	0.01404	25837.57297	0.01404
22837.57298	0.01407	25838.57297	0.01404
22838.57298	0.01407	25839.57297	0.01405
22839.57298	0.01408	25840.57297	0.01406
22840.57298	0.01412	25841.57297	0.01407
22841.57298	0.01418	25842.57297	0.01409
22842.57298	0.01415	25843.57297	0.0141
22843.57298	0.01416	25844.57297	0.01412
22844.57298	0.01418	25845.57297	0.01413
22845.57298	0.01418	25846.57297	0.01415
22846.57298	0.01419	25847.57297	0.01419
22847.57298	0.01419	25848.57297	0.01418
22848.57298	0.01418	25849.57297	0.01418
22849.57298	0.01417	25850.57297	0.01422
22850.57298	0.01418	25851.57297	0.01421
22851.57298	0.01418	25852.57297	0.01419
22852.57298	0.01417	25853.57297	0.01421
22853.57298	0.01416	25854.57297	0.01419
22854.57298	0.01413	25855.57297	0.0142
22855.57298	0.01414	25856.57297	0.01422
22856.57298	0.01415	25857.57297	0.01422
22857.57298	0.01414	25858.57297	0.01422
22858.57298	0.0142	25859.57297	0.01421
22859.57298	0.01412	25860.57297	0.01422
22860.57298	0.01413	25861.57297	0.01422
22861.57298	0.01411	25862.57297	0.01423
22862.57298	0.01409	25863.57297	0.01423
22863.57298	0.01406	25864.57297	0.01424
22864.57298	0.01406	25865.57297	0.01423
22865.57298	0.01404	25866.57297	0.01422
22866.57298	0.01402	25867.57297	0.01421
22867.57298	0.01402	25868.57297	0.0142
22868.57298	0.014	25869.57297	0.01421
22869.57298	0.01401	25870.57297	0.01413
22870.57298	0.014	25871.57297	0.01417
22871.57298	0.01402	25872.57297	0.01413
22872.57298	0.01399	25873.57297	0.01411
22873.57298	0.01397	25874.57297	0.01408
22874.57298	0.01399	25875.57297	0.01406
22875.57298	0.01399	25876.57297	0.01406
22876.57298	0.01403	25877.57297	0.01408
22877.57298	0.01401	25878.57297	0.01406
22878.57298	0.01403	25879.57297	0.01409
22879.57298	0.01404	25880.57297	0.01408
22880.57298	0.01407	25881.57297	0.01407
22881.57298	0.01407	25882.57297	0.01407
22882.57298	0.01413	25883.57297	0.01407
22883.57298	0.01414	25884.57297	0.01411
22884.57298	0.01415	25885.57297	0.01408
22885.57298	0.01416	25886.57297	0.01407
22886.57298	0.01418	25887.57297	0.01408
22887.57298	0.01415	25888.57297	0.01407
22888.57298	0.01417	25889.57297	0.01407
22889.57298	0.01415	25890.57297	0.01407
22890.57298	0.01415	25891.57297	0.01407
22891.57298	0.01414	25892.57297	0.01408
22892.57298	0.01417	25893.57297	0.01406
22893.57298	0.01416	25894.57297	0.01404
22894.57298	0.01414	25895.57297	0.01407
22895.57298	0.01414	25896.57297	0.01404
22896.57298	0.01415	25897.57297	0.01408
22897.57298	0.0141	25898.57297	0.01406
22898.57298	0.01406	25899.57297	0.01401
22899.57298	0.01404	25900.57297	0.01405
22900.57298	0.01402	25901.57297	0.01404
22901.57298	0.01401	25902.57297	0.01405
22902.57298	0.014	25903.57297	0.01407
22903.57298	0.01401	25904.57297	0.01406
22904.57298	0.01402	25905.57297	0.01405
22905.57298	0.01403	25906.57297	0.01408
22906.57298	0.01402	25907.57297	0.01407
22907.57298	0.01402	25908.57297	0.01409
22908.57298	0.01402	25909.57297	0.01408
22909.57298	0.01401	25910.57297	0.0141
22910.57298	0.01403	25911.57297	0.01408
22911.57298	0.01403	25912.57297	0.01409
22912.57298	0.01405	25913.57297	0.01413
22913.57298	0.01408	25914.57297	0.01412
22914.57298	0.01408	25915.57297	0.0141
22915.57298	0.01411	25916.57297	0.01411
22916.57298	0.01414	25917.57297	0.01417
22917.57298	0.01414	25918.57297	0.01411
22918.57298	0.01414	25919.57297	0.01419
22919.57298	0.01417	25920.57297	0.01416
22920.57298	0.01412	25921.57297	0.0142
22921.57298	0.01408	25922.57297	0.0142
22922.57298	0.01414	25923.57297	0.01418
22923.57298	0.01408	25924.57297	0.0142
22924.57298	0.01411	25925.57297	0.01419
22925.57298	0.0141	25926.57297	0.01418
22926.57298	0.01414	25927.57297	0.01415
22927.57298	0.01411	25928.57297	0.01417
22928.57298	0.01407	25929.57297	0.01417
22929.57298	0.01404	25930.57297	0.01419
22930.57298	0.014	25931.57297	0.01421
22931.57298	0.014	25932.57297	0.01421
22932.57298	0.01398	25933.57297	0.01423
22933.57298	0.01398	25934.57297	0.01422
22934.57298	0.01398	25935.57297	0.0142
22935.57298	0.01399	25936.57297	0.01421
22936.57298	0.014	25937.57297	0.0142
22937.57298	0.014	25938.57297	0.01419
22938.57298	0.01401	25939.57297	0.01421
22939.57298	0.01401	25940.57297	0.01422
22940.57298	0.01403	25941.57297	0.01422
22941.57298	0.01403	25942.57297	0.01423
22942.57298	0.01406	25943.57297	0.01421
22943.57298	0.01409	25944.57297	0.01418
22944.57298	0.01413	25945.57297	0.01418
22945.57298	0.01416	25946.57297	0.01419
22946.57298	0.01417	25947.57297	0.01416
22947.57298	0.01418	25948.57297	0.01416
22948.57298	0.01417	25949.57297	0.01416
22949.57298	0.01415	25950.57297	0.01418
22950.57298	0.01416	25951.57297	0.01419
22951.57298	0.01414	25952.57297	0.01417
22952.57298	0.01414	25953.57297	0.01421
22953.57298	0.01412	25954.57297	0.01417
22954.57298	0.01406	25955.57297	0.01418
22955.57298	0.01403	25956.57297	0.01419
22956.57298	0.014	25957.57297	0.01419
22957.57298	0.01399	25958.57297	0.01418
22958.57298	0.01398	25959.57297	0.0142
22959.57298	0.014	25960.57297	0.01421
22960.57298	0.014	25961.57297	0.0142
22961.57298	0.01401	25962.57297	0.01419
22962.57298	0.01402	25963.57297	0.01421
22963.57298	0.01403	25964.57297	0.01422
22964.57298	0.01404	25965.57297	0.01421
22965.57298	0.01404	25966.57297	0.01418
22966.57298	0.01407	25967.57297	0.01422
22967.57298	0.0141	25968.57297	0.01422
22968.57298	0.01413	25969.57297	0.01422
22969.57298	0.01415	25970.57297	0.01421
22970.57298	0.01417	25971.57297	0.01421
22971.57298	0.01419	25972.57297	0.01422
22972.57298	0.01419	25973.57297	0.01425
22973.57298	0.01418	25974.57297	0.01426
22974.57298	0.01419	25975.57297	0.01421
22975.57298	0.01418	25976.57297	0.01423
22976.57298	0.01418	25977.57297	0.01426
22977.57298	0.01418	25978.57297	0.01424
22978.57298	0.01418	25979.57297	0.01423
22979.57298	0.01418	25980.57297	0.01423
22980.57298	0.01417	25981.57297	0.01421
22981.57298	0.01417	25982.57297	0.01422
22982.57298	0.01417	25983.57297	0.01422
22983.57298	0.01416	25984.57297	0.01425
22984.57298	0.01416	25985.57297	0.01421
22985.57298	0.01414	25986.57297	0.01422
22986.57298	0.01413	25987.57297	0.01421
22987.57298	0.01407	25988.57297	0.01422
22988.57298	0.01408	25989.57297	0.0142
22989.57298	0.01404	25990.57297	0.0142
22990.57298	0.01399	25991.57297	0.01417
22991.57298	0.01401	25992.57297	0.01418
22992.57298	0.014	25993.57297	0.01415
22993.57298	0.01401	25994.57297	0.01413
22994.57298	0.01397	25995.57297	0.01413
22995.57298	0.01396	25996.57297	0.01411
22996.57298	0.01398	25997.57297	0.0141
22997.57298	0.01398	25998.57297	0.01408
22998.57298	0.01398	25999.57297	0.01408
22999.57298	0.014	26000.57297	0.01408
23000.57298	0.01401	26001.57297	0.01404
23001.57298	0.01401	26002.57297	0.01406
23002.57298	0.01402	26003.57297	0.01405
23003.57298	0.01404	26004.57297	0.0141
23004.57298	0.01402	26005.57297	0.01404
23005.57298	0.01402	26006.57297	0.01406
23006.57298	0.01404	26007.57297	0.01405
23007.57298	0.01403	26008.57297	0.01407
23008.57298	0.01406	26009.57297	0.01408
23009.57298	0.01407	26010.57297	0.01406
23010.57298	0.01407	26011.57297	0.01407
23011.57298	0.01409	26012.57297	0.0141
23012.57298	0.01413	26013.57297	0.01409
23013.57298	0.01414	26014.57297	0.01406
23014.57298	0.01415	26015.57297	0.01408
23015.57298	0.01417	26016.57297	0.01406
23016.57298	0.01417	26017.57297	0.01404
23017.57298	0.01417	26018.57297	0.01409
23018.57298	0.01415	26019.57297	0.01409
23019.57298	0.01416	26020.57297	0.01414
23020.57298	0.01414	26021.57297	0.0141
23021.57298	0.01415	26022.57297	0.01413
23022.57298	0.01416	26023.57297	0.0141
23023.57298	0.01414	26024.57297	0.01414
23024.57298	0.01414	26025.57297	0.01414
23025.57298	0.01415	26026.57297	0.01414
23026.57298	0.01412	26027.57297	0.01417
23027.57298	0.0141	26028.57297	0.01418
23028.57298	0.01411	26029.57297	0.01418
23029.57298	0.01408	26030.57297	0.01424
23030.57298	0.01404	26031.57297	0.0142
23031.57298	0.01404	26032.57297	0.0142
23032.57298	0.01402	26033.57297	0.01421
23033.57298	0.01399	26034.57297	0.01422
23034.57298	0.014	26035.57297	0.01422
23035.57298	0.01402	26036.57297	0.01422
23036.57298	0.014	26037.57297	0.01423
23037.57298	0.014	26038.57297	0.01423
23038.57298	0.01398	26039.57297	0.01425
23039.57298	0.01399	26040.57297	0.01425
23040.57298	0.014	26041.57297	0.01425
23041.57298	0.01401	26042.57297	0.01424
23042.57298	0.01401	26043.57297	0.01425
23043.57298	0.01401	26044.57297	0.01425
23044.57298	0.01402	26045.57297	0.01425
23045.57298	0.01403	26046.57297	0.01425
23046.57298	0.01402	26047.57297	0.01425
23047.57298	0.01402	26048.57297	0.01424
23048.57298	0.01404	26049.57297	0.01425
23049.57298	0.01404	26050.57297	0.01425
23050.57298	0.01406	26051.57297	0.01425
23051.57298	0.01405	26052.57297	0.01424
23052.57298	0.01406	26053.57297	0.01425
23053.57298	0.01407	26054.57297	0.01423
23054.57298	0.0141	26055.57297	0.01423
23055.57298	0.01411	26056.57297	0.01421
23056.57298	0.01415	26057.57297	0.01421
23057.57298	0.01416	26058.57297	0.01419
23058.57298	0.01418	26059.57297	0.01418
23059.57298	0.01419	26060.57297	0.01415
23060.57298	0.0142	26061.57297	0.01415
23061.57298	0.0142	26062.57297	0.01414
23062.57298	0.01418	26063.57297	0.01409
23063.57298	0.01418	26064.57297	0.01409
23064.57298	0.01418	26065.57297	0.01408
23065.57298	0.01416	26066.57297	0.01405
23066.57298	0.01415	26067.57297	0.01406
23067.57298	0.01414	26068.57297	0.01406
23068.57298	0.01412	26069.57297	0.01404
23069.57298	0.0141	26070.57297	0.01404
23070.57298	0.01406	26071.57297	0.01403
23071.57298	0.01402	26072.57297	0.01402
23072.57298	0.01399	26073.57297	0.01404
23073.57298	0.01397	26074.57297	0.01401
23074.57298	0.01398	26075.57297	0.01401
23075.57298	0.014	26076.57297	0.01406
23076.57298	0.01399	26077.57297	0.01401
23077.57298	0.01401	26078.57297	0.01402
23078.57298	0.014	26079.57297	0.01403
23079.57298	0.01401	26080.57297	0.01402
23080.57298	0.01404	26081.57297	0.01403
23081.57298	0.01407	26082.57297	0.01403
23082.57298	0.01412	26083.57297	0.01404
23083.57298	0.01413	26084.57297	0.01403
23084.57298	0.01415	26085.57297	0.01403
23085.57298	0.01415	26086.57297	0.01401
23086.57298	0.01416	26087.57297	0.01401
23087.57298	0.01414	26088.57297	0.01403
23088.57298	0.01416	26089.57297	0.01403
23089.57298	0.01416	26090.57297	0.01404
23090.57298	0.01411	26091.57297	0.01403
23091.57298	0.01412	26092.57297	0.01404
23092.57298	0.01409	26093.57297	0.01404
23093.57298	0.01406	26094.57297	0.01406
23094.57298	0.01406	26095.57297	0.01405
23095.57298	0.01404	26096.57297	0.01409
23096.57298	0.01399	26097.57297	0.01409
23097.57298	0.01401	26098.57297	0.01409
23098.57298	0.01397	26099.57297	0.01411
23099.57298	0.01396	26100.57297	0.01413
23100.57298	0.014	26101.57297	0.01415
23101.57298	0.01404	26102.57297	0.01415
23102.57298	0.01399	26103.57297	0.01418
23103.57298	0.014	26104.57297	0.01419
23104.57298	0.01402	26105.57297	0.01419
23105.57298	0.01397	26106.57297	0.01419
23106.57298	0.014	26107.57297	0.0142
23107.57298	0.014	26108.57297	0.0142
23108.57298	0.01403	26109.57297	0.01421
23109.57298	0.01399	26110.57297	0.0142
23110.57298	0.014	26111.57297	0.0142
23111.57298	0.014	26112.57297	0.0142
23112.57298	0.01405	26113.57297	0.01418
23113.57298	0.01404	26114.57297	0.01421
23114.57298	0.01405	26115.57297	0.01417
23115.57298	0.01407	26116.57297	0.01427
23116.57298	0.01412	26117.57297	0.01422
23117.57298	0.01414	26118.57297	0.01422
23118.57298	0.01416	26119.57297	0.01421
23119.57298	0.01417	26120.57297	0.01423
23120.57298	0.01418	26121.57297	0.01424
23121.57298	0.01421	26122.57297	0.01423
23122.57298	0.01415	26123.57297	0.01425
23123.57298	0.01417	26124.57297	0.01425
23124.57298	0.01416	26125.57297	0.01425
23125.57298	0.01414	26126.57297	0.01424
23126.57298	0.01419	26127.57297	0.01425
23127.57298	0.01419	26128.57297	0.01422
23128.57298	0.01414	26129.57297	0.01422
23129.57298	0.01416	26130.57297	0.01421
23130.57298	0.01414	26131.57297	0.01419
23131.57298	0.01412	26132.57297	0.01417
23132.57298	0.01412	26133.57297	0.01416
23133.57298	0.01411	26134.57297	0.01415
23134.57298	0.01414	26135.57297	0.01414
23135.57298	0.01407	26136.57297	0.01413
23136.57298	0.01404	26137.57297	0.01413
23137.57298	0.01404	26138.57297	0.01413
23138.57298	0.01403	26139.57297	0.01412
23139.57298	0.01402	26140.57297	0.01411
23140.57298	0.01401	26141.57297	0.01411
23141.57298	0.01402	26142.57297	0.0141
23142.57298	0.01401	26143.57297	0.01409
23143.57298	0.01402	26144.57297	0.0141
23144.57298	0.01403	26145.57297	0.01409
23145.57298	0.01402	26146.57297	0.01409
23146.57298	0.01403	26147.57297	0.01408
23147.57298	0.01402	26148.57297	0.01408
23148.57298	0.01403	26149.57297	0.01408
23149.57298	0.01403	26150.57297	0.01406
23150.57298	0.01406	26151.57297	0.01408
23151.57298	0.01407	26152.57297	0.01407
23152.57298	0.0141	26153.57297	0.01407
23153.57298	0.01414	26154.57297	0.01407
23154.57298	0.01416	26155.57297	0.01407
23155.57298	0.01417	26156.57297	0.01407
23156.57298	0.01416	26157.57297	0.01407
23157.57298	0.01414	26158.57297	0.01407
23158.57298	0.01415	26159.57297	0.01408
23159.57298	0.01415	26160.57297	0.01405
23160.57298	0.01413	26161.57297	0.01405
23161.57298	0.01409	26162.57297	0.01407
23162.57298	0.01405	26163.57297	0.01407
23163.57298	0.01402	26164.57297	0.01407
23164.57298	0.01399	26165.57297	0.0141
23165.57298	0.014	26166.57297	0.01414
23166.57298	0.01401	26167.57297	0.01415
23167.57298	0.01402	26168.57297	0.01419
23168.57298	0.01401	26169.57297	0.01421
23169.57298	0.01402	26170.57297	0.01418
23170.57298	0.01404	26171.57297	0.01419
23171.57298	0.01404	26172.57297	0.01419
23172.57298	0.01408	26173.57297	0.01419
23173.57298	0.01411	26174.57297	0.0142
23174.57298	0.01415	26175.57297	0.01421
23175.57298	0.01417	26176.57297	0.01425
23176.57298	0.01414	26177.57297	0.0142
23177.57298	0.01417	26178.57297	0.01422
23178.57298	0.01415	26179.57297	0.01423
23179.57298	0.01418	26180.57297	0.01422
23180.57298	0.01417	26181.57297	0.01422
23181.57298	0.01415	26182.57297	0.01421
23182.57298	0.01414	26183.57297	0.01421
23183.57298	0.01414	26184.57297	0.0142
23184.57298	0.01414	26185.57297	0.0142
23185.57298	0.01414	26186.57297	0.01419
23186.57298	0.01414	26187.57297	0.01417
23187.57298	0.01416	26188.57297	0.01415
23188.57298	0.01412	26189.57297	0.01414
23189.57298	0.01413	26190.57297	0.01414
23190.57298	0.01411	26191.57297	0.01414
23191.57298	0.01408	26192.57297	0.01418
23192.57298	0.01408	26193.57297	0.01414
23193.57298	0.01406	26194.57297	0.01414
23194.57298	0.01402	26195.57297	0.01415
23195.57298	0.014	26196.57297	0.01414
23196.57298	0.01401	26197.57297	0.01417
23197.57298	0.014	26198.57297	0.01418
23198.57298	0.01397	26199.57297	0.01418
23199.57298	0.01396	26200.57297	0.0142
23200.57298	0.01398	26201.57297	0.01419
23201.57298	0.014	26202.57297	0.01418
23202.57298	0.014	26203.57297	0.01422
23203.57298	0.014	26204.57297	0.01422
23204.57298	0.01401	26205.57297	0.01419
23205.57298	0.01402	26206.57297	0.01421
23206.57298	0.014	26207.57297	0.01422
23207.57298	0.014	26208.57297	0.01423
23208.57298	0.01402	26209.57297	0.01423
23209.57298	0.01401	26210.57297	0.01421
23210.57298	0.01401	26211.57297	0.01421
23211.57298	0.01401	26212.57297	0.01423
23212.57298	0.01401	26213.57297	0.01424
23213.57298	0.01397	26214.57297	0.01424
23214.57298	0.01403	26215.57297	0.01423
23215.57298	0.01404	26216.57297	0.01422
23216.57298	0.01402	26217.57297	0.01422
23217.57298	0.01405	26218.57297	0.01422
23218.57298	0.01405	26219.57297	0.01422
23219.57298	0.01407	26220.57297	0.01422
23220.57298	0.01404	26221.57297	0.01422
23221.57298	0.01404	26222.57297	0.01423
23222.57298	0.01407	26223.57297	0.01422
23223.57298	0.01407	26224.57297	0.01423
23224.57298	0.01411	26225.57297	0.01422
23225.57298	0.01412	26226.57297	0.01423
23226.57298	0.01411	26227.57297	0.01422
23227.57298	0.01413	26228.57297	0.01421
23228.57298	0.01413	26229.57297	0.01421
23229.57298	0.01415	26230.57297	0.0142
23230.57298	0.01417	26231.57297	0.01419
23231.57298	0.01415	26232.57297	0.01418
23232.57298	0.01417	26233.57297	0.01417
23233.57298	0.01416	26234.57297	0.01417
23234.57298	0.01418	26235.57297	0.01416
23235.57298	0.01416	26236.57297	0.01414
23236.57298	0.01416	26237.57297	0.01415
23237.57298	0.01415	26238.57297	0.01413
23238.57298	0.01414	26239.57297	0.01412
23239.57298	0.01415	26240.57297	0.01411
23240.57298	0.01414	26241.57297	0.01411
23241.57298	0.01413	26242.57297	0.01411
23242.57298	0.01412	26243.57297	0.0141
23243.57298	0.0141	26244.57297	0.0141
23244.57298	0.01407	26245.57297	0.0141
23245.57298	0.01405	26246.57297	0.0141
23246.57298	0.01403	26247.57297	0.0141
23247.57298	0.01402	26248.57297	0.01411
23248.57298	0.014	26249.57297	0.01411
23249.57298	0.01401	26250.57297	0.01411
23250.57298	0.014	26251.57297	0.01411
23251.57298	0.014	26252.57297	0.01411
23252.57298	0.01401	26253.57297	0.01409
23253.57298	0.01401	26254.57297	0.01411
23254.57298	0.01402	26255.57297	0.01409
23255.57298	0.01403	26256.57297	0.0141
23256.57298	0.01403	26257.57297	0.0141
23257.57298	0.01403	26258.57297	0.01411
23258.57298	0.01402	26259.57297	0.01411
23259.57298	0.01404	26260.57297	0.01413
23260.57298	0.01404	26261.57297	0.0141
23261.57298	0.01404	26262.57297	0.01411
23262.57298	0.01405	26263.57297	0.01408
23263.57298	0.01405	26264.57297	0.01412
23264.57298	0.01405	26265.57297	0.01406
23265.57298	0.01406	26266.57297	0.0141
23266.57298	0.01407	26267.57297	0.0141
23267.57298	0.01408	26268.57297	0.01413
23268.57298	0.01409	26269.57297	0.01412
23269.57298	0.01412	26270.57297	0.01412
23270.57298	0.01414	26271.57297	0.01412
23271.57298	0.01416	26272.57297	0.01413
23272.57298	0.01417	26273.57297	0.01414
23273.57298	0.01419	26274.57297	0.01412
23274.57298	0.0142	26275.57297	0.01412
23275.57298	0.01425	26276.57297	0.01413
23276.57298	0.0142	26277.57297	0.01411
23277.57298	0.01418	26278.57297	0.0141
23278.57298	0.01419	26279.57297	0.01408
23279.57298	0.01416	26280.57297	0.01409
23280.57298	0.01418	26281.57297	0.01411
23281.57298	0.01418	26282.57297	0.01408
23282.57298	0.01417	26283.57297	0.01408
23283.57298	0.01416	26284.57297	0.0141
23284.57298	0.01418	26285.57297	0.0141
23285.57298	0.01417	26286.57297	0.01409
23286.57298	0.01416	26287.57297	0.01408
23287.57298	0.01416	26288.57297	0.01409
23288.57298	0.01417	26289.57297	0.0141
23289.57298	0.01414	26290.57297	0.01407
23290.57298	0.01413	26291.57297	0.01407
23291.57298	0.01406	26292.57297	0.01408
23292.57298	0.0141	26293.57297	0.01409
23293.57298	0.01408	26294.57297	0.01407
23294.57298	0.01407	26295.57297	0.01406
23295.57298	0.01404	26296.57297	0.01407
23296.57298	0.01403	26297.57297	0.01407
23297.57298	0.01402	26298.57297	0.01406
23298.57298	0.01402	26299.57297	0.01407
23299.57298	0.01401	26300.57297	0.01405
23300.57298	0.014	26301.57297	0.01404
23301.57298	0.014	26302.57297	0.01405
23302.57298	0.014	26303.57297	0.01404
23303.57298	0.014	26304.57297	0.01406
23304.57298	0.01403	26305.57297	0.01406
23305.57298	0.01403	26306.57297	0.01402
23306.57298	0.01405	26307.57297	0.01406
23307.57298	0.01405	26308.57297	0.01406
23308.57298	0.01405	26309.57297	0.01405
23309.57298	0.01406	26310.57297	0.01405
23310.57298	0.01406	26311.57297	0.01407
23311.57298	0.01406	26312.57297	0.01407
23312.57298	0.01407	26313.57297	0.01408
23313.57298	0.01409	26314.57297	0.01408
23314.57298	0.0141	26315.57297	0.01407
23315.57298	0.01411	26316.57297	0.01408
23316.57298	0.01415	26317.57297	0.01408
23317.57298	0.01415	26318.57297	0.01407
23318.57298	0.01418	26319.57297	0.01407
23319.57298	0.01419	26320.57297	0.01408
23320.57298	0.01421	26321.57297	0.01408
23321.57298	0.01421	26322.57297	0.01407
23322.57298	0.01419	26323.57297	0.01407
23323.57298	0.01417	26324.57297	0.01407
23324.57298	0.01417	26325.57297	0.01407
23325.57298	0.01418	26326.57297	0.01407
23326.57298	0.01416	26327.57297	0.01406
23327.57298	0.01417	26328.57297	0.01405
23328.57298	0.01419	26329.57297	0.01406
23329.57298	0.01417	26330.57297	0.01405
23330.57298	0.01419	26331.57297	0.01405
23331.57298	0.01418	26332.57297	0.01406
23332.57298	0.01419	26333.57297	0.01406
23333.57298	0.01416	26334.57297	0.01406
23334.57298	0.01415	26335.57297	0.01405
23335.57298	0.01414	26336.57297	0.01406
23336.57298	0.01418	26337.57297	0.01407
23337.57298	0.01418	26338.57297	0.01406
23338.57298	0.01416	26339.57297	0.01407
23339.57298	0.01418	26340.57297	0.01407
23340.57298	0.01417	26341.57297	0.01407
23341.57298	0.01417	26342.57297	0.01408
23342.57298	0.01417	26343.57297	0.0141
23343.57298	0.01417	26344.57297	0.01409
23344.57298	0.01417	26345.57297	0.0141
23345.57298	0.01417	26346.57297	0.01411
23346.57298	0.01417	26347.57297	0.01413
23347.57298	0.01417	26348.57297	0.01415
23348.57298	0.01418	26349.57297	0.01417
23349.57298	0.01418	26350.57297	0.01419
23350.57298	0.01419	26351.57297	0.01421
23351.57298	0.01419	26352.57297	0.01422
23352.57298	0.0142	26353.57297	0.01422
23353.57298	0.0142	26354.57297	0.01425
23354.57298	0.0142	26355.57297	0.01421
23355.57298	0.01419	26356.57297	0.01423
23356.57298	0.01418	26357.57297	0.01423
23357.57298	0.01417	26358.57297	0.01423
23358.57298	0.01415	26359.57297	0.01423
23359.57298	0.01415	26360.57297	0.01426
23360.57298	0.01413	26361.57297	0.01425
23361.57298	0.01412	26362.57297	0.01424
23362.57298	0.01411	26363.57297	0.01425
23363.57298	0.01408	26364.57297	0.01422
23364.57298	0.01408	26365.57297	0.01421
23365.57298	0.01407	26366.57297	0.01424
23366.57298	0.01406	26367.57297	0.01425
23367.57298	0.01406	26368.57297	0.01429
23368.57298	0.01405	26369.57297	0.0142
23369.57298	0.01404	26370.57297	0.0142
23370.57298	0.01405	26371.57297	0.01419
23371.57298	0.01404	26372.57297	0.01419
23372.57298	0.01404	26373.57297	0.01418
23373.57298	0.01403	26374.57297	0.01415
23374.57298	0.01404	26375.57297	0.01414
23375.57298	0.01404	26376.57297	0.01414
23376.57298	0.01404	26377.57297	0.01412
23377.57298	0.01404	26378.57297	0.01411
23378.57298	0.01403	26379.57297	0.0141
23379.57298	0.01402	26380.57297	0.01408
23380.57298	0.01403	26381.57297	0.01406
23381.57298	0.01403	26382.57297	0.01407
23382.57298	0.014	26383.57297	0.01407
23383.57298	0.01403	26384.57297	0.01407
23384.57298	0.01401	26385.57297	0.01412
23385.57298	0.01403	26386.57297	0.01408
23386.57298	0.01399	26387.57297	0.01407
23387.57298	0.014	26388.57297	0.01412
23388.57298	0.014	26389.57297	0.01408
23389.57298	0.01397	26390.57297	0.01409
23390.57298	0.014	26391.57297	0.01409
23391.57298	0.014	26392.57297	0.01407
23392.57298	0.01402	26393.57297	0.01407
23393.57298	0.014	26394.57297	0.01404
23394.57298	0.01403	26395.57297	0.01404
23395.57298	0.01403	26396.57297	0.01407
23396.57298	0.01406	26397.57297	0.01407
23397.57298	0.01409	26398.57297	0.01407
23398.57298	0.01408	26399.57297	0.01409
23399.57298	0.01408	26400.57297	0.01407
23400.57298	0.01411	26401.57297	0.0141
23401.57298	0.01414	26402.57297	0.01411
23402.57298	0.01413	26403.57297	0.01404
23403.57298	0.01412	26404.57297	0.01414
23404.57298	0.01415	26405.57297	0.01409
23405.57298	0.01416	26406.57297	0.01408
23406.57298	0.01415	26407.57297	0.01406
23407.57298	0.01415	26408.57297	0.01408
23408.57298	0.01416	26409.57297	0.01407
23409.57298	0.01415	26410.57297	0.01408
23410.57298	0.01416	26411.57297	0.01408
23411.57298	0.01415	26412.57297	0.01405
23412.57298	0.01416	26413.57297	0.01406
23413.57298	0.01418	26414.57297	0.01404
23414.57298	0.01416	26415.57297	0.01407
23415.57298	0.01415	26416.57297	0.01407
23416.57298	0.01414	26417.57297	0.01408
23417.57298	0.01419	26418.57297	0.01406
23418.57298	0.01414	26419.57297	0.01408
23419.57298	0.01416	26420.57297	0.01409
23420.57298	0.01412	26421.57297	0.0141
23421.57298	0.01415	26422.57297	0.01409
23422.57298	0.01417	26423.57297	0.0141
23423.57298	0.01418	26424.57297	0.01408
23424.57298	0.01416	26425.57297	0.01409
23425.57298	0.01415	26426.57297	0.01407
23426.57298	0.01416	26427.57297	0.01409
23427.57298	0.01414	26428.57297	0.0141
23428.57298	0.01416	26429.57297	0.0141
23429.57298	0.01418	26430.57297	0.0141
23430.57298	0.01418	26431.57297	0.01411
23431.57298	0.01418	26432.57297	0.0141
23432.57298	0.01418	26433.57297	0.01411
23433.57298	0.01419	26434.57297	0.01409
23434.57298	0.0142	26435.57297	0.01413
23435.57298	0.01418	26436.57297	0.01411
23436.57298	0.01418	26437.57297	0.0141
23437.57298	0.01419	26438.57297	0.01409
23438.57298	0.01419	26439.57297	0.01412
23439.57298	0.01416	26440.57297	0.0141
23440.57298	0.01419	26441.57297	0.0141
23441.57298	0.01418	26442.57297	0.01408
23442.57298	0.01418	26443.57297	0.01407
23443.57298	0.01418	26444.57297	0.01409
23444.57298	0.01419	26445.57297	0.01409
23445.57298	0.01419	26446.57297	0.01411
23446.57298	0.01419	26447.57297	0.01406
23447.57298	0.01418	26448.57297	0.01409
23448.57298	0.01418	26449.57297	0.01408
23449.57298	0.01419	26450.57297	0.01406
23450.57298	0.01419	26451.57297	0.01408
23451.57298	0.01419	26452.57297	0.01408
23452.57298	0.01418	26453.57297	0.01407
23453.57298	0.01419	26454.57297	0.01407
23454.57298	0.01418	26455.57297	0.01413
23455.57298	0.01418	26456.57297	0.01407
23456.57298	0.01418	26457.57297	0.01407
23457.57298	0.01417	26458.57297	0.01407
23458.57298	0.01416	26459.57297	0.01409
23459.57298	0.01414	26460.57297	0.01407
23460.57298	0.01412	26461.57297	0.01407
23461.57298	0.01411	26462.57297	0.01409
23462.57298	0.0141	26463.57297	0.01408
23463.57298	0.01407	26464.57297	0.01406
23464.57298	0.01406	26465.57297	0.01405
23465.57298	0.01405	26466.57297	0.01404
23466.57298	0.01404	26467.57297	0.01407
23467.57298	0.01403	26468.57297	0.01401
23468.57298	0.01404	26469.57297	0.01406
23469.57298	0.01404	26470.57297	0.01406
23470.57298	0.01405	26471.57297	0.01406
23471.57298	0.014	26472.57297	0.01405
23472.57298	0.01405	26473.57297	0.01409
23473.57298	0.01403	26474.57297	0.01408
23474.57298	0.01404	26475.57297	0.01407
23475.57298	0.01404	26476.57297	0.01409
23476.57298	0.01401	26477.57297	0.0141
23477.57298	0.014	26478.57297	0.0141
23478.57298	0.014	26479.57297	0.01411
23479.57298	0.01399	26480.57297	0.01414
23480.57298	0.01397	26481.57297	0.01412
23481.57298	0.01398	26482.57297	0.01412
23482.57298	0.014	26483.57297	0.01412
23483.57298	0.01398	26484.57297	0.01414
23484.57298	0.01397	26485.57297	0.01413
23485.57298	0.01398	26486.57297	0.01411
23486.57298	0.01399	26487.57297	0.0141
23487.57298	0.014	26488.57297	0.01412
23488.57298	0.01399	26489.57297	0.01413
23489.57298	0.01398	26490.57297	0.01409
23490.57298	0.01399	26491.57297	0.01409
23491.57298	0.01399	26492.57297	0.0141
23492.57298	0.014	26493.57297	0.01412
23493.57298	0.01399	26494.57297	0.01407
23494.57298	0.014	26495.57297	0.01408
23495.57298	0.01399	26496.57297	0.01406
23496.57298	0.014	26497.57297	0.01408
23497.57298	0.01406	26498.57297	0.01406
23498.57298	0.014	26499.57297	0.01405
23499.57298	0.01399	26500.57297	0.01407
23500.57298	0.014	26501.57297	0.01406
23501.57298	0.014	26502.57297	0.01406
23502.57298	0.014	26503.57297	0.01404
23503.57298	0.014	26504.57297	0.01408
23504.57298	0.014	26505.57297	0.01404
23505.57298	0.01401	26506.57297	0.01407
23506.57298	0.014	26507.57297	0.01406
23507.57298	0.01401	26508.57297	0.01403
23508.57298	0.01399	26509.57297	0.01407
23509.57298	0.01401	26510.57297	0.01408
23510.57298	0.01399	26511.57297	0.01407
23511.57298	0.014	26512.57297	0.01403
23512.57298	0.01401	26513.57297	0.01407
23513.57298	0.01402	26514.57297	0.01408
23514.57298	0.01402	26515.57297	0.01409
23515.57298	0.014	26516.57297	0.01407
23516.57298	0.01402	26517.57297	0.0141
23517.57298	0.01401	26518.57297	0.0141
23518.57298	0.01402	26519.57297	0.01412
23519.57298	0.014	26520.57297	0.0141
23520.57298	0.01401	26521.57297	0.01416
23521.57298	0.01401	26522.57297	0.01418
23522.57298	0.01401	26523.57297	0.01422
23523.57298	0.01401	26524.57297	0.01419
23524.57298	0.01401	26525.57297	0.01421
23525.57298	0.014	26526.57297	0.01422
23526.57298	0.014	26527.57297	0.0142
23527.57298	0.014	26528.57297	0.01424
23528.57298	0.01402	26529.57297	0.01421
23529.57298	0.01403	26530.57297	0.01422
23530.57298	0.01402	26531.57297	0.01419
23531.57298	0.01402	26532.57297	0.0142
23532.57298	0.01402	26533.57297	0.01421
23533.57298	0.01396	26534.57297	0.01422
23534.57298	0.01398	26535.57297	0.01422
23535.57298	0.01402	26536.57297	0.01422
23536.57298	0.01407	26537.57297	0.01423
23537.57298	0.01404	26538.57297	0.01424
23538.57298	0.01402	26539.57297	0.01426
23539.57298	0.01407	26540.57297	0.0142
23540.57298	0.01405	26541.57297	0.01418
23541.57298	0.01408	26542.57297	0.01416
23542.57298	0.01411	26543.57297	0.01414
23543.57298	0.01411	26544.57297	0.01411
23544.57298	0.01414	26545.57297	0.0141
23545.57298	0.01415	26546.57297	0.01409
23546.57298	0.01416	26547.57297	0.01409
23547.57298	0.01417	26548.57297	0.01409
23548.57298	0.01418	26549.57297	0.01408
23549.57298	0.01419	26550.57297	0.01408
23550.57298	0.01418	26551.57297	0.01406
23551.57298	0.01418	26552.57297	0.01407
23552.57298	0.01417	26553.57297	0.01406
23553.57298	0.01416	26554.57297	0.0141
23554.57298	0.01416	26555.57297	0.01405
23555.57298	0.01416	26556.57297	0.01406
23556.57298	0.01416	26557.57297	0.01407
23557.57298	0.01416	26558.57297	0.01411
23558.57298	0.01417	26559.57297	0.01411
23559.57298	0.01417	26560.57297	0.01409
23560.57298	0.01415	26561.57297	0.0141
23561.57298	0.01415	26562.57297	0.0141
23562.57298	0.01415	26563.57297	0.01414
23563.57298	0.01415	26564.57297	0.01415
23564.57298	0.01415	26565.57297	0.01418
23565.57298	0.01414	26566.57297	0.01419
23566.57298	0.01415	26567.57297	0.01418
23567.57298	0.01416	26568.57297	0.0142
23568.57298	0.01415	26569.57297	0.01422
23569.57298	0.01414	26570.57297	0.01422
23570.57298	0.01414	26571.57297	0.0142
23571.57298	0.01415	26572.57297	0.01422
23572.57298	0.01414	26573.57297	0.01422
23573.57298	0.01414	26574.57297	0.01423
23574.57298	0.01414	26575.57297	0.01423
23575.57298	0.01414	26576.57297	0.01424
23576.57298	0.01413	26577.57297	0.01425
23577.57298	0.01413	26578.57297	0.01424
23578.57298	0.01412	26579.57297	0.01422
23579.57298	0.01413	26580.57297	0.0142
23580.57298	0.01411	26581.57297	0.01417
23581.57298	0.01411	26582.57297	0.01417
23582.57298	0.0141	26583.57297	0.01413
23583.57298	0.01412	26584.57297	0.01411
23584.57298	0.0141	26585.57297	0.01411
23585.57298	0.01411	26586.57297	0.01415
23586.57298	0.01409	26587.57297	0.01407
23587.57298	0.01412	26588.57297	0.0141
23588.57298	0.0141	26589.57297	0.01408
23589.57298	0.01407	26590.57297	0.01405
23590.57298	0.01403	26591.57297	0.01409
23591.57298	0.01409	26592.57297	0.0141
23592.57298	0.01403	26593.57297	0.01407
23593.57298	0.01407	26594.57297	0.01406
23594.57298	0.01408	26595.57297	0.01408
23595.57298	0.01404	26596.57297	0.01407
23596.57298	0.01405	26597.57297	0.01409
23597.57298	0.01405	26598.57297	0.0141
23598.57298	0.01406	26599.57297	0.01409
23599.57298	0.01403	26600.57297	0.0141
23600.57298	0.01403	26601.57297	0.01416
23601.57298	0.01404	26602.57297	0.01412
23602.57298	0.01401	26603.57297	0.01414
23603.57298	0.014	26604.57297	0.01414
23604.57298	0.01401	26605.57297	0.01419
23605.57298	0.014	26606.57297	0.01417
23606.57298	0.014	26607.57297	0.01418
23607.57298	0.01396	26608.57297	0.01418
23608.57298	0.01397	26609.57297	0.01418
23609.57298	0.014	26610.57297	0.01418
23610.57298	0.01398	26611.57297	0.0142
23611.57298	0.014	26612.57297	0.0142
23612.57298	0.01398	26613.57297	0.0142
23613.57298	0.01401	26614.57297	0.0142
23614.57298	0.014	26615.57297	0.01418
23615.57298	0.01399	26616.57297	0.01415
23616.57298	0.01401	26617.57297	0.01417
23617.57298	0.01402	26618.57297	0.01416
23618.57298	0.01402	26619.57297	0.0142
23619.57298	0.01402	26620.57297	0.01422
23620.57298	0.01403	26621.57297	0.01426
23621.57298	0.01402	26622.57297	0.01416
23622.57298	0.01403	26623.57297	0.01419
23623.57298	0.01401	26624.57297	0.01421
23624.57298	0.01404	26625.57297	0.01418
23625.57298	0.01405	26626.57297	0.01421
23626.57298	0.01406	26627.57297	0.01417
23627.57298	0.01408	26628.57297	0.01414
23628.57298	0.01407	26629.57297	0.01417
23629.57298	0.01411	26630.57297	0.01419
23630.57298	0.01409	26631.57297	0.01412
23631.57298	0.01407	26632.57297	0.01418
23632.57298	0.0141	26633.57297	0.01418
23633.57298	0.01412	26634.57297	0.01419
23634.57298	0.01413	26635.57297	0.01415
23635.57298	0.01411	26636.57297	0.01414
23636.57298	0.01412	26637.57297	0.01413
23637.57298	0.01414	26638.57297	0.01414
23638.57298	0.01414	26639.57297	0.01413
23639.57298	0.01416	26640.57297	0.01414
23640.57298	0.01417	26641.57297	0.01411
23641.57298	0.01414	26642.57297	0.01411
23642.57298	0.01414	26643.57297	0.01411
23643.57298	0.01415	26644.57297	0.01413
23644.57298	0.01415	26645.57297	0.0141
23645.57298	0.01416	26646.57297	0.01411
23646.57298	0.01416	26647.57297	0.01412
23647.57298	0.01416	26648.57297	0.01406
23648.57298	0.01417	26649.57297	0.01409
23649.57298	0.01417	26650.57297	0.01406
23650.57298	0.01418	26651.57297	0.01408
23651.57298	0.01418	26652.57297	0.01406
23652.57298	0.01418	26653.57297	0.01408
23653.57298	0.01418	26654.57297	0.01406
23654.57298	0.01418	26655.57297	0.01407
23655.57298	0.01417	26656.57297	0.01408
23656.57298	0.01418	26657.57297	0.01408
23657.57298	0.01418	26658.57297	0.01408
23658.57298	0.01417	26659.57297	0.01407
23659.57298	0.01418	26660.57297	0.01407
23660.57298	0.01416	26661.57297	0.01407
23661.57298	0.01416	26662.57297	0.01407
23662.57298	0.01416	26663.57297	0.01407
23663.57298	0.01416	26664.57297	0.01408
23664.57298	0.01415	26665.57297	0.01411
23665.57298	0.01415	26666.57297	0.01412
23666.57298	0.01414	26667.57297	0.01414
23667.57298	0.01418	26668.57297	0.01416
23668.57298	0.01414	26669.57297	0.01418
23669.57298	0.01415	26670.57297	0.01419
23670.57298	0.01414	26671.57297	0.01422
23671.57298	0.01416	26672.57297	0.01422
23672.57298	0.01412	26673.57297	0.01423
23673.57298	0.0141	26674.57297	0.01423
23674.57298	0.01407	26675.57297	0.01423
23675.57298	0.01408	26676.57297	0.01423
23676.57298	0.01406	26677.57297	0.01423
23677.57298	0.01403	26678.57297	0.01423
23678.57298	0.01403	26679.57297	0.01423
23679.57298	0.01402	26680.57297	0.01422
23680.57298	0.01396	26681.57297	0.01422
23681.57298	0.01399	26682.57297	0.01423
23682.57298	0.01401	26683.57297	0.01423
23683.57298	0.01396	26684.57297	0.01422
23684.57298	0.01398	26685.57297	0.01422
23685.57298	0.01402	26686.57297	0.01421
23686.57298	0.01398	26687.57297	0.01418
23687.57298	0.01401	26688.57297	0.01416
23688.57298	0.01401	26689.57297	0.01414
23689.57298	0.014	26690.57297	0.01411
23690.57298	0.014	26691.57297	0.01414
23691.57298	0.01401	26692.57297	0.01409
23692.57298	0.01402	26693.57297	0.01407
23693.57298	0.01403	26694.57297	0.01406
23694.57298	0.01402	26695.57297	0.01408
23695.57298	0.01401	26696.57297	0.01407
23696.57298	0.01404	26697.57297	0.01405
23697.57298	0.01405	26698.57297	0.01407
23698.57298	0.01407	26699.57297	0.01404
23699.57298	0.01407	26700.57297	0.01407
23700.57298	0.01409	26701.57297	0.01405
23701.57298	0.01409	26702.57297	0.01406
23702.57298	0.01411	26703.57297	0.01406
23703.57298	0.0141	26704.57297	0.01404
23704.57298	0.01411	26705.57297	0.01405
23705.57298	0.01414	26706.57297	0.01401
23706.57298	0.01414	26707.57297	0.01405
23707.57298	0.01414	26708.57297	0.01407
23708.57298	0.01415	26709.57297	0.01411
23709.57298	0.01417	26710.57297	0.01412
23710.57298	0.01417	26711.57297	0.01415
23711.57298	0.01416	26712.57297	0.01415
23712.57298	0.01417	26713.57297	0.01419
23713.57298	0.01416	26714.57297	0.01418
23714.57298	0.01417	26715.57297	0.01419
23715.57298	0.01415	26716.57297	0.0142
23716.57298	0.01415	26717.57297	0.01421
23717.57298	0.01416	26718.57297	0.01421
23718.57298	0.01414	26719.57297	0.0142
23719.57298	0.01413	26720.57297	0.01421
23720.57298	0.01414	26721.57297	0.01424
23721.57298	0.01413	26722.57297	0.01421
23722.57298	0.01413	26723.57297	0.01419
23723.57298	0.01413	26724.57297	0.01421
23724.57298	0.01413	26725.57297	0.01419
23725.57298	0.01419	26726.57297	0.0142
23726.57298	0.01412	26727.57297	0.01419
23727.57298	0.01413	26728.57297	0.01422
23728.57298	0.01412	26729.57297	0.01419
23729.57298	0.01417	26730.57297	0.01421
23730.57298	0.01409	26731.57297	0.01422
23731.57298	0.01409	26732.57297	0.01422
23732.57298	0.0141	26733.57297	0.01429
23733.57298	0.01409	26734.57297	0.01422
23734.57298	0.01407	26735.57297	0.01424
23735.57298	0.01408	26736.57297	0.01422
23736.57298	0.01401	26737.57297	0.01425
23737.57298	0.01403	26738.57297	0.01424
23738.57298	0.014	26739.57297	0.01424
23739.57298	0.01406	26740.57297	0.01424
23740.57298	0.01399	26741.57297	0.01426
23741.57298	0.014	26742.57297	0.01422
23742.57298	0.014	26743.57297	0.01421
23743.57298	0.01398	26744.57297	0.01421
23744.57298	0.014	26745.57297	0.01422
23745.57298	0.014	26746.57297	0.01414
23746.57298	0.014	26747.57297	0.01415
23747.57298	0.014	26748.57297	0.01415
23748.57298	0.01402	26749.57297	0.01414
23749.57298	0.01402	26750.57297	0.01413
23750.57298	0.01402	26751.57297	0.01414
23751.57298	0.01402	26752.57297	0.01409
23752.57298	0.01404	26753.57297	0.01412
23753.57298	0.01403	26754.57297	0.01411
23754.57298	0.01404	26755.57297	0.0141
23755.57298	0.01404	26756.57297	0.0141
23756.57298	0.01405	26757.57297	0.01409
23757.57298	0.01405	26758.57297	0.01409
23758.57298	0.01407	26759.57297	0.01408
23759.57298	0.01408	26760.57297	0.01409
23760.57298	0.0141	26761.57297	0.01409
23761.57298	0.01413	26762.57297	0.01407
23762.57298	0.01415	26763.57297	0.01409
23763.57298	0.01415	26764.57297	0.01408
23764.57298	0.01417	26765.57297	0.01409
23765.57298	0.01418	26766.57297	0.01408
23766.57298	0.01419	26767.57297	0.01409
23767.57298	0.01417	26768.57297	0.01408
23768.57298	0.01416	26769.57297	0.01409
23769.57298	0.01416	26770.57297	0.01409
23770.57298	0.01415	26771.57297	0.01409
23771.57298	0.01417	26772.57297	0.01408
23772.57298	0.01414	26773.57297	0.01407
23773.57298	0.01415	26774.57297	0.01407
23774.57298	0.01415	26775.57297	0.01407
23775.57298	0.01414	26776.57297	0.01408
23776.57298	0.01417	26777.57297	0.01407
23777.57298	0.01412	26778.57297	0.01408
23778.57298	0.01409	26779.57297	0.01407
23779.57298	0.01407	26780.57297	0.01407
23780.57298	0.01404	26781.57297	0.01405
23781.57298	0.01403	26782.57297	0.01406
23782.57298	0.01404	26783.57297	0.01405
23783.57298	0.01399	26784.57297	0.01406
23784.57298	0.014	26785.57297	0.01405
23785.57298	0.01398	26786.57297	0.01405
[truncated: 48,404 more rows]
