# Supplementary material for: Using resistor network models to predict the transport properties of solid-state battery composites
Source: Nat Commun. 2025 Feb 6;16:1411. doi: 10.1038/s41467-025-56514-5 (PMC11803108; doi:10.1038/s41467-025-56514-5)
Supplement: Supplementary file 3 — Source data [file 41467_2025_56514_MOESM3_ESM.zip › SourceData_SI/FigS14a.csv]

xlabel: I/mA
ylabel: V/mV
x (Data_NCM)	y (Data_NCM)	x (Ohmslaw_NCM)	y (Ohmslaw_NCM)	x (Data_NCMvolfrac_80)	y (Data_NCMvolfrac_80)	y (Ohmslaw_NCMvolfrac_80)	x (Data_NCMvolfrac_60)	y (Data_NCMvolfrac_60)	y (Ohmslaw_NCMvolfrac_60)	x (Data_NCMvolfrac_40)	y (Data_NCMvolfrac_40)	y (Ohmslaw_NCMvolfrac_40)	x (Data_NCMvolfrac_20)	y (Data_NCMvolfrac_20)	y (Ohmslaw_NCMvolfrac_20)
-0.20301	-4.76897	-1.67	-39.90871	-0.38214	-9.86547	-10.29729	-0.16042	-9.74959	-10.46047	0.01514	5.06941	5.45259	9.21E-04	5.29451	5.03913
0.42264	10.32	-1.25136	-29.90436	-0.7472	-19.77679	-20.13469	-0.31173	-19.64078	-20.32672	-0.03047	-10.02228	-10.97164	-9.56E-04	-4.76112	-5.2276
-0.82837	-19.68	-0.83273	-19.90001	0.2027	5.23017	5.46212	0.08433	5.31593	5.49881	0.04422	15.01461	15.92671	0.00185	10.31624	10.12046
1.26	30.29	-0.41409	-9.89566	0.57594	15.13236	15.51967	0.23972	15.22445	15.63131	-0.05791	-19.91865	-20.85705	-0.0028	-14.64577	-15.30605
-1.67	-39.61	0.00455	0.1087	0.93747	25.19039	25.26171	0.388	25.28679	25.30045	0.07033	25.10397	25.32755	0.00367	20.22165	20.09648
2.09773	50.27	0.42319	10.11305	1.84612	50.16361	49.74686	0.76231	50.29296	49.70774	0.13619	50.11153	49.04585	-0.0046	-24.67768	-25.13804
		0.84182	20.1174										0.00912	50.26201	49.89456
		1.26046	30.12175
		1.6791	40.1261
		2.09773	50.13045
