# Supplementary material for: Using resistor network models to predict the transport properties of solid-state battery composites
Source: Nat Commun. 2025 Feb 6;16:1411. doi: 10.1038/s41467-025-56514-5 (PMC11803108; doi:10.1038/s41467-025-56514-5)
Supplement: Supplementary file 3 — Source data [file 41467_2025_56514_MOESM3_ESM.zip › SourceData_SI/FigS14b.csv]

xlabel: I/mA
ylabel: V/mV
x (Data_NCMvolfrac_80)	y (Data_NCMvolfrac_80)	y (Ohmslaw_NCMvolfrac_80)	x (Data_NCMvolfrac_60)	y (Data_NCMvolfrac_60)	y (Ohmslaw_NCMvolfrac_60)	x (Data_NCMvolfrac_40)	y (Data_NCMvolfrac_40)	y (Ohmslaw_NCMvolfrac_40)	x (Data_NCMvolfrac_20)	y (Data_NCMvolfrac_20)	y (Ohmslaw_NCMvolfrac_20)
7.83E-06	5.05445	5.83038	6.79E-04	5.22033	4.29597	0.01413	5.01407	4.61163	0.03172	5.2507	5.49786
1.16E-05	10.09319	8.63474	0.00148	10.25024	9.33101	-0.01655	-4.9687	-5.4018	-0.02542	-4.7049	-4.40641
1.91E-05	14.99326	14.24167	0.00226	15.12762	14.30754	0.02978	10.02864	9.72313	0.05856	10.26483	10.1511
2.60E-05	20.03299	19.33809	0.00309	20.15057	19.54728	-0.04551	-14.81928	-14.85898	-0.08284	-14.54647	-14.35938
3.92E-05	25.08026	29.16238	0.00393	25.18117	24.86316	0.0598	19.9355	19.5221	0.11559	20.15747	20.03626
4.91E-05	30.11357	36.53711	0.00477	30.20893	30.20413	-0.0756	-24.8646	-24.67961	-0.14565	-24.57015	-25.24531
5.71E-05	50.09951	42.54145	0.00806	50.14052	51.00564	0.15393	49.96302	50.25222	0.28856	50.23345	50.01715
6.71E-05		50
