# Supplementary material for: Using resistor network models to predict the transport properties of solid-state battery composites
Source: Nat Commun. 2025 Feb 6;16:1411. doi: 10.1038/s41467-025-56514-5 (PMC11803108; doi:10.1038/s41467-025-56514-5)
Supplement: Supplementary file 3 — Source data [file 41467_2025_56514_MOESM3_ESM.zip › SourceData_SI/FigS14c.csv]

xlabel: I/mA
ylabel: V/mV
x (Data_1wt%VGCF)	y (Data_1wt%VGCF)	y (Ohmslaw_1wt%VGCF)	x (Data_2wt%VGCF)	y (Data_2wt%VGCF)	y (Ohmslaw_2wt%VGCF)	x (Data_3wt%VGCF)	y (Data_3wt%VGCF)	y (Ohmslaw_3wt%VGCF)	x (Data_4wt%VGCF)	y (Data_4wt%VGCF)	y (Ohmslaw_4wt%VGCF)	x (Data_4wt%VGCF)	y (Data_4wt%VGCF)	y (Ohmslaw_4wt%VGCF)
4.51E-01	5.20175	5.20105	-8.26E+00	-9.78468	-9.98177	-10.29105	-9.7745	-9.94113	-7.92602	-9.8733	-9.92985	3.09516	5.20157	5.15389
-8.38E-01	-9.89281	-9.67196	-16.49281	-19.67779	-19.92172	-20.5776	-19.66017	-19.87792	-15.8963	-19.7759	-19.91514	-5.98547	-9.89147	-9.96668
1.31E+00	15.10735	15.10399	4.22882	5.28955	5.10801	5.27383	5.2956	5.09451	4.1088	5.22366	5.14757	9.06958	15.10919	15.10217
-1.72E+00	-19.80098	-19.90414	12.47008	15.19352	15.06264	15.58322	15.20727	15.05336	12.1016	15.12948	15.16108	-11.94853	-19.79825	-19.89604
2.16E+00	25.16249	24.97259	20.83032	25.25118	25.161	26.05906	25.26887	25.173	20.135	25.18484	25.22544	15.10773	25.16266	25.15657
4.35E+00	50.14038	50.2375	41.58688	50.26594	50.23291	52.03331	50.26865	50.26407	39.96023	50.15161	50.0628	30.08543	50.14035	50.09662
