# Supplementary material for: Using resistor network models to predict the transport properties of solid-state battery composites
Source: Nat Commun. 2025 Feb 6;16:1411. doi: 10.1038/s41467-025-56514-5 (PMC11803108; doi:10.1038/s41467-025-56514-5)
Supplement: Supplementary file 3 — Source data [file 41467_2025_56514_MOESM3_ESM.zip › SourceData_SI/FigS14d.csv]

xlabel: I/mA
ylabel: V/mV
x (Data_1wt%VGCF)	y (Data_1wt%VGCF)	y (Ohmslaw_1wt%VGCF)	x (Data_2wt%VGCF)	y (Data_2wt%VGCF)	y (Ohmslaw_2wt%VGCF)	x (Data_3wt%VGCF)	y (Data_3wt%VGCF)	y (Ohmslaw_3wt%VGCF)	x (Data_4wt%VGCF)	y (Data_4wt%VGCF)	y (Ohmslaw_4wt%VGCF)	x (Data_4wt%VGCF)	y (Data_4wt%VGCF)	y (Ohmslaw_4wt%VGCF)
1.01E-02	5.192	4.96702	9.15E-03	5.08031	5.50053	0.01126	5.29828	6.39508	0.00977	5.06241	7.93931	0.0024	5.18456	4.85759
2.03E-02	10.21802	10.03438	0.01743	10.12181	10.4753	0.02011	10.32613	11.42479	0.0152	10.10152	12.34865	0.00485	10.21322	9.81331
3.08E-02	15.09895	15.20015	0.02536	15.01013	15.23602	0.0281	15.19976	15.96436	0.02033	14.99821	16.51414	0.00724	15.09599	14.65261
4.15E-02	20.11889	20.50641	0.03356	20.03535	20.16894	0.03637	20.22714	20.66328	0.02566	20.03937	20.84747	0.00975	20.1169	19.7331
5.16E-02	25.16259	25.48862	0.04168	25.06799	25.04295	0.04467	25.26127	25.37704	0.03099	25.08115	25.17177	0.01228	25.14945	24.86196
6.07E-02	30.17794	29.97317	0.04973	30.10587	29.88463	0.0528	30.28355	29.99344	0.0364	30.11693	29.56436	0.01482	30.17621	29.99916
0.10119	50.13795	49.96388	0.08319	50.08955	49.99129	0.08723	50.26475	49.55808	0.0597	50.1095	48.49243	0.02507	50.13658	50.76774
0		0	0		0	0		0	0		0	0		0
