# Supplementary material for: Using resistor network models to predict the transport properties of solid-state battery composites
Source: Nat Commun. 2025 Feb 6;16:1411. doi: 10.1038/s41467-025-56514-5 (PMC11803108; doi:10.1038/s41467-025-56514-5)
Supplement: Supplementary file 3 — Source data [file 41467_2025_56514_MOESM3_ESM.zip › SourceData_SI/FigS15.csv]

xlabel: T/K
ylabel: D/m^2*s^-1
LPSCl										NCMvolfrac_20										NCMvolfrac_40										NCMvolfrac_60										NCMvolfrac_80
x (sample1)	y (sample1)	yerr (sample1)	x (sample2)	y (sample2)	yerr (sample2)	x (sample3)	y (sample3)	yerr (sample3)		x (sample1)	y (sample1)	yerr (sample1)	x (sample2)	y (sample2)	yerr (sample2)	x (sample3)	y (sample3)	yerr (sample3)		x (sample1)	y (sample1)	yerr (sample1)	x (sample2)	y (sample2)	yerr (sample2)	x (sample3)	y (sample3)	yerr (sample3)		x (sample1)	y (sample1)	yerr (sample1)	x (sample2)	y (sample2)	yerr (sample2)	x (sample3)	y (sample3)	yerr (sample3)		x (sample1)	y (sample1)	yerr (sample1)	x (sample2)	y (sample2)	yerr (sample2)	x (sample3)	y (sample3)	yerr (sample3)
173.1534	2.51E-07	7.70E-09	173.146	2.64E-07	1.02E-08					173.1565	2.72E-07	1.97E-08	173.15725	2.62E-07	4.05E-09	173.14425	2.86E-07	1.63E-08		173.1455	3.25E-07	5.47E-09	173.1522	2.87E-07	6.98E-09	173.159	2.93E-07	7.89E-09		173.158	2.72E-07	2.38E-08	173.157	2.86E-07	3.76E-09	173.1465	2.75E-07	1.56E-08		173.161	2.79E-07	2.96E-09				173.153	4.01E-07	1.12E-08
198.14833	2.32E-07	1.98E-09	198.1502	2.48E-07	1.05E-08	198.146	2.51E-07	1.11E-08		198.147	2.54E-07	6.94E-09	198.14567	2.41E-07	9.34E-09	198.15533	2.61E-07	7.11E-09		198.151	2.76E-07	3.67E-09	198.14067	2.61E-07	3.88E-09	198.14975	2.62E-07	2.00E-08		198.151	2.68E-07	1.97E-09	198.15533	2.62E-07	3.61E-09	198.1536	2.53E-07	8.52E-09		198.15567	2.56E-07	2.56E-09				198.1506	3.57E-07	9.35E-09
223.145	2.17E-07	1.19E-09	223.1432	2.41E-07	2.93E-09	223.1576	2.36E-07	9.15E-09		223.15133	2.41E-07	6.42E-09	223.15367	2.27E-07	3.88E-09	223.1444	2.43E-07	1.04E-08		223.133	2.75E-07	0.00E+00	223.14133	2.49E-07	2.62E-09	223.1538	2.44E-07	6.12E-09		223.171	2.40E-07	0.00E+00	223.14367	2.38E-07	8.42E-10	223.1578	2.47E-07	7.31E-09		223.153	2.33E-07	9.82E-10	223.1435	2.70E-07	1.27E-10	223.1544	3.22E-07	4.04E-09
248.143	2.05E-07	7.41E-10	248.147	2.29E-07	5.73E-10	248.1512	2.20E-07	2.92E-09					248.15067	2.15E-07	2.40E-09	248.1476	2.23E-07	4.80E-09		248.15167	2.44E-07	1.27E-08	248.14833	2.28E-07	1.09E-09	248.1508	2.26E-07	1.75E-09		248.151	2.29E-07	9.02E-09	248.146	2.19E-07	3.13E-10	248.1534	2.42E-07	3.11E-09		248.14933	2.16E-07	8.64E-10	248.148	2.46E-07	6.19E-09	248.1484	2.97E-07	2.58E-09
273.14633	1.94E-07	1.78E-09	273.1492	2.15E-07	3.73E-09	273.1494	2.08E-07	3.77E-09		273.14967	2.16E-07	5.76E-09	273.15	2.03E-07	4.43E-10	273.148	2.07E-07	2.31E-09		273.14967	2.33E-07	5.42E-09	273.14767	2.13E-07	3.31E-10	273.1496	2.11E-07	2.91E-09		273.14967	2.15E-07	1.61E-09	273.14333	2.05E-07	8.10E-10	273.1482	2.24E-07	1.41E-09		273.15067	2.02E-07	6.90E-10	273.14833	2.27E-07	1.32E-09	273.15	2.79E-07	2.40E-09
298.158	1.82E-07	6.61E-10	298.1566	2.04E-07	5.97E-09	298.1535	1.94E-07	4.65E-09		298.151	2.01E-07	2.42E-09	298.154	1.84E-07	7.14E-10	298.1574	1.92E-07	4.61E-09		298.1565	2.12E-07	4.55E-09	298.15567	1.96E-07	1.32E-09	298.1528	1.90E-07	2.07E-09		298.15167	1.95E-07	6.13E-10	298.15933	1.89E-07	2.31E-10	298.1588	2.02E-07	2.06E-09		298.15433	1.83E-07	1.07E-09	298.15933	1.99E-07	2.92E-09	298.1522	2.39E-07	4.02E-09
323.149	1.70E-07	1.65E-10	323.1488	1.86E-07	4.10E-09	323.1496	1.85E-07	3.63E-09		323.1488	1.99E-07	5.87E-10	323.15	1.64E-07	7.54E-10	323.149	1.71E-07	2.50E-09		323.1486	2.11E-07	1.48E-09	323.14933	1.87E-07	1.70E-09	323.1498	1.80E-07	9.20E-10		323.15	1.67E-07	8.76E-10	323.14833	1.76E-07	7.53E-10	323.149	1.93E-07	1.71E-09		323.15	1.65E-07	1.05E-09	323.14867	1.65E-07	7.13E-10	323.1504	1.75E-07	4.20E-09
348.14667	1.69E-07	5.56E-10	348.14975	1.83E-07	2.25E-09	348.1495	1.92E-07	2.01E-09		348.1494	2.12E-07	8.85E-11	348.15	1.69E-07	1.45E-09	348.1482	1.75E-07	2.55E-09		348.15	2.16E-07	9.14E-10	348.149	1.89E-07	2.06E-09	348.15	1.81E-07	9.92E-10		348.1492	1.62E-07	1.37E-10	348.147	1.65E-07	9.34E-10	348.1488	1.83E-07	1.35E-09		348.15	1.57E-07	3.16E-10	348.147	1.70E-07	1.14E-09	348.1494	1.50E-07	1.77E-09
373.14767	1.76E-07	8.15E-10	373.15025	1.90E-07	4.60E-09	373.1494	1.94E-07	1.33E-09		373.1506	2.05E-07	5.67E-10	373.15033	1.84E-07	1.32E-09	373.1484	1.82E-07	1.77E-09		373.1498	2.09E-07	2.02E-09	373.14767	1.99E-07	1.26E-09	373.1496	1.84E-07	2.06E-09		373.15	1.57E-07	3.52E-10	373.14667	1.64E-07	1.05E-10	373.1484	1.80E-07	1.98E-09		373.14967	1.55E-07	2.51E-10	373.147	1.64E-07	3.26E-10	373.1502	1.40E-07	1.22E-09
[truncated: 9 more columns]
