# Supplementary material for: Using resistor network models to predict the transport properties of solid-state battery composites
Source: Nat Commun. 2025 Feb 6;16:1411. doi: 10.1038/s41467-025-56514-5 (PMC11803108; doi:10.1038/s41467-025-56514-5)
Supplement: Supplementary file 3 — Source data [file 41467_2025_56514_MOESM3_ESM.zip › SourceData_SI/FigS16a.csv]

xlabel: T/K
ylabel: D/m^2*s^-1
x (VGCF_1wt%)	y (VGCF_1wt%)	yerr (VGCF_1wt%)	x (VGCF_2wt%)	y (VGCF_2wt%)	yerr (VGCF_2wt%)	x (VGCF_3wt%)	y (VGCF_3wt%)	yerr (VGCF_3wt%)	x (VGCF_4wt%)	y (VGCF_4wt%)	yerr (VGCF_4wt%)	x (VGCF_5wt%)	y (VGCF_5wt%)	yerr (VGCF_5wt%)
173.1418	3.10E-07	4.61E-09	173.1518	3.12E-07	5.32E-09	173.1494	3.64E-07	1.00E-08	173.1524	2.74E-07	5.66E-09	173.1515	2.32E-07	7.43E-09
198.14233	2.76E-07	1.01E-09	198.14467	2.88E-07	5.97E-10	198.15267	3.33E-07	2.57E-09	198.145	2.54E-07	3.14E-09	198.14933	2.14E-07	1.90E-09
223.14767	2.56E-07	2.45E-09	223.15733	2.63E-07	2.53E-09	223.154	3.11E-07	2.08E-09	223.14967	2.34E-07	1.91E-09	223.136	2.09E-07	6.35E-09
248.14833	2.39E-07	2.20E-09	248.14633	2.48E-07	7.43E-10	248.15167	2.92E-07	1.03E-09	248.14967	2.20E-07	1.72E-09	248.15	1.95E-07	1.72E-09
273.14567	2.23E-07	9.39E-10	273.14533	2.31E-07	9.21E-10	273.14867	2.72E-07	3.82E-10	273.14967	2.06E-07	7.17E-10	273.146	1.84E-07	1.62E-09
298.15967	2.06E-07	3.52E-10	298.16	2.15E-07	5.37E-10	298.154	2.49E-07	1.04E-09	298.15467	1.91E-07	2.01E-09	298.159	1.72E-07	1.88E-09
323.14633	1.95E-07	1.64E-09	323.14733	2.00E-07	6.98E-10	323.15	2.30E-07	9.61E-11	323.15	1.82E-07	5.33E-10	323.14867	1.63E-07	2.04E-09
348.146	2.02E-07	1.76E-09	348.14633	2.00E-07	3.87E-10	348.15033	2.33E-07	1.09E-09	348.15033	1.84E-07	5.65E-10	348.147	1.58E-07	6.52E-10
373.14667	2.14E-07	4.52E-10	373.146	2.07E-07	1.37E-09	373.15	2.44E-07	8.79E-10	373.15033	1.89E-07	6.32E-10	373.147	1.61E-07	6.60E-10
