# Supplementary material for: Using resistor network models to predict the transport properties of solid-state battery composites
Source: Nat Commun. 2025 Feb 6;16:1411. doi: 10.1038/s41467-025-56514-5 (PMC11803108; doi:10.1038/s41467-025-56514-5)
Supplement: Supplementary file 3 — Source data [file 41467_2025_56514_MOESM3_ESM.zip › SourceData_SI/FigS16b.csv]

xlabel: T/K
ylabel: kappa/W*m^-1*K^-1
x (VGCF_1wt%)	y (VGCF_1wt%)	x (VGCF_2wt%)	y (VGCF_2wt%)	x (VGCF_3wt%)	y (VGCF_3wt%)	x (VGCF_4wt%)	y (VGCF_4wt%)	x (VGCF_5wt%)	y (VGCF_5wt%)
173.1418	0.47	173.1518	4.68E-01	173.1494	5.43E-01	173.1524	3.92E-01	173.1515	2.75E-01
198.14233	0.47	198.14467	4.83E-01	198.15267	5.54E-01	198.145	4.06E-01	198.14933	2.82E-01
223.14767	0.47	223.15733	4.79E-01	223.154	5.64E-01	223.14967	4.06E-01	223.136	3.00E-01
248.14833	0.47	248.14633	4.84E-01	248.15167	5.64E-01	248.14967	4.07E-01	248.15	2.98E-01
273.14567	0.46	273.14533	4.73E-01	273.14867	5.53E-01	273.14967	4.02E-01	273.146	2.96E-01
298.15967	0.45	298.16	4.59E-01	298.154	5.28E-01	298.15467	3.87E-01	298.159	2.87E-01
323.14633	0.44	323.14733	4.41E-01	323.15	5.03E-01	323.15	3.82E-01	323.14867	2.82E-01
348.146	0.47	348.14633	4.54E-01	348.15033	5.24E-01	348.15033	3.96E-01	348.147	2.80E-01
373.14667	0.51	373.146	4.81E-01	373.15	5.63E-01	373.15033	4.17E-01	373.147	2.92E-01
