# Supplementary material for: Using resistor network models to predict the transport properties of solid-state battery composites
Source: Nat Commun. 2025 Feb 6;16:1411. doi: 10.1038/s41467-025-56514-5 (PMC11803108; doi:10.1038/s41467-025-56514-5)
Supplement: Supplementary file 3 — Source data [file 41467_2025_56514_MOESM3_ESM.zip › SourceData_SI/FigS18a.csv]

xlabel: NCM_volfrac / %
ylabel: rho
x	y (rho_geo / g*cm^-3)	yerr (rho_geo / g*cm^-3)	y (rho_theo / g*cm^-3)	y (rho_rel / %)	yerr (rho_rel / %)
0	1.63433	0.01193	1.86	87.86738	0.64142
20	2.06233	0.04549	2.444	84.38352	1.86129
40	2.38733	0.12524	3.028	78.84192	4.13597
60	2.80233	0.10986	3.612	77.58398	3.04154
80	3.13333	0.02804	4.196	74.67429	0.66829
100	3.38233	0.08127	4.78	70.76011	1.70015
