# Supplementary material for: Using resistor network models to predict the transport properties of solid-state battery composites
Source: Nat Commun. 2025 Feb 6;16:1411. doi: 10.1038/s41467-025-56514-5 (PMC11803108; doi:10.1038/s41467-025-56514-5)
Supplement: Supplementary file 3 — Source data [file 41467_2025_56514_MOESM3_ESM.zip › SourceData_SI/FigS18b.csv]

xlabel: VGCF_weightfrac / %
ylabel: rho / g*cm^-3
x	y (rho_geo)	yerr (rho_geo)
0	2.38733	0.12524
1	2.567
2	2.529
3	2.514
4	2.409
5	1.991
