# Supplementary material for: Using resistor network models to predict the transport properties of solid-state battery composites
Source: Nat Commun. 2025 Feb 6;16:1411. doi: 10.1038/s41467-025-56514-5 (PMC11803108; doi:10.1038/s41467-025-56514-5)
Supplement: Supplementary file 3 — Source data [file 41467_2025_56514_MOESM3_ESM.zip › SourceData_SI/FigS19.csv]

xlabel: 2*theta / �
ylabel: arb. units.
LPSCl_beforeLFA					LPSCl_afterLFA					NCMvolfrac_20_beforeLFA					NCMvolfrac_20_afterLFA					NCMvolfrac_40_beforeLFA					NCMvolfrac_40_afterLFA
x	y (Data)	y (Fit)	y (Difference)		x	y (Data)	y (Fit)	y (Difference)		x	y (Data)	y (Fit)	y (Difference)		x	y (Data)	y (Fit)	y (Difference)		x	y (Data)	y (Fit)	y (Difference)		x	y (Data)	y (Fit)	y (Difference)
10	482	457.23017	24.76983		10	490	481.01387	8.98613		10	804	836.78927	-32.78927		10	1050	988.50396	61.49604		10	1160	1141.40422	18.59578		10	854	875.32572	-21.32572
10.015	471	455.9377	15.0623		10.015	481	479.95616	1.04384		10.015	819	835.38665	-16.38665		10.015	1024	987.85918	36.14082		10.015	1147	1140.01168	6.98832		10.015	851	874.51044	-23.51044
10.03	460	454.6578	5.3422		10.03	457	478.91221	-21.91221		10.03	842	833.99822	8.00178		10.03	1041	987.22279	53.77721		10.03	1114	1138.63242	-24.63242		10.03	896	873.70369	22.29631
10.045	446	453.3904	-7.3904		10.045	454	477.88194	-23.88194		10.045	803	832.62391	-29.62391		10.045	942	986.59475	-44.59474		10.045	1086	1137.26635	-51.26635		10.045	865	872.90542	-7.90542
10.06	441	452.13543	-11.13543		10.06	474	476.86526	-2.86526		10.06	794	831.26363	-37.26363		10.06	1004	985.975	18.025		10.06	1105	1135.91342	-30.91342		10.06	848	872.11559	-24.11559
10.075	446	450.89283	-4.89283		10.075	472	475.8621	-3.8621		10.075	795	829.91731	-34.91731		10.075	1025	985.3635	39.6365		10.075	1101	1134.57354	-33.57354		10.075	847	871.33415	-24.33414
10.09	433	449.66253	-16.66253		10.09	454	474.87238	-20.87238		10.09	799	828.58486	-29.58486		10.09	1003	984.7602	18.2398		10.09	1086	1133.24666	-47.24666		10.09	846	870.56105	-24.56104
10.105	410	448.44447	-38.44447		10.105	462	473.89602	-11.89602		10.105	786	827.26622	-41.26622		10.105	983	984.16505	-1.16505		10.105	1093	1131.93271	-38.93271		10.105	817	869.79624	-52.79624
10.12	431	447.23859	-16.23859		10.12	464	472.93294	-8.93294		10.12	832	825.9613	6.0387		10.12	959	983.578	-24.578		10.12	1121	1130.6316	-9.6316		10.12	839	869.03969	-30.03969
10.135	419	446.04482	-27.04482		10.135	465	471.98307	-6.98307		10.135	820	824.67003	-4.67003		10.135	960	982.999	-22.999		10.135	1106	1129.34328	-23.34328		10.135	826	868.29135	-42.29135
10.15	402	444.8631	-42.8631		10.15	457	471.04631	-14.04631		10.15	784	823.39233	-39.39233		10.15	960	982.428	-22.428		10.15	1093	1128.06768	-35.06768		10.15	831	867.55116	-36.55116
10.165	394	443.69337	-49.69337		10.165	460	470.1226	-10.1226		10.165	803	822.12812	-19.12812		10.165	958	981.86495	-23.86495		10.165	1081	1126.80473	-45.80473		10.165	852	866.8191	-14.81909
10.18	441	442.53555	-1.53555		10.18	463	469.21187	-6.21187		10.18	810	820.87733	-10.87733		10.18	938	981.30981	-43.30981		10.18	1077	1125.55435	-48.55435		10.18	802	866.0951	-64.0951
10.195	447	441.38959	5.61041		10.195	449	468.31402	-19.31402		10.195	760	819.63988	-59.63988		10.195	992	980.76252	11.23748		10.195	1070	1124.31649	-54.31649		10.195	798	865.37912	-67.37912
10.21	418	440.25543	-22.25543		10.21	442	467.42898	-25.42898		10.21	761	818.41569	-57.41569		10.21	1015	980.22305	34.77695		10.21	1090	1123.09107	-33.09107		10.21	835	864.67113	-29.67113
10.225	425	439.133	-14.133		10.225	436	466.55669	-30.55669		10.225	784	817.2047	-33.2047		10.225	973	979.69133	-6.69133		10.225	1119	1121.87803	-2.87803		10.225	790	863.97107	-73.97107
10.24	443	438.02224	4.97776		10.24	470	465.69705	4.30295		10.24	823	816.00682	6.99318		10.24	961	979.16733	-18.16733		10.24	1085	1120.6773	-35.6773		10.24	833	863.27891	-30.27891
10.255	405	436.92309	-31.92309		10.255	473	464.85	8.15		10.255	802	814.82198	-12.82198		10.255	972	978.65099	-6.65099		10.255	1086	1119.48881	-33.48881		10.255	848	862.59459	-14.59459
10.27	404	435.83548	-31.83548		10.27	458	464.01546	-6.01546		10.27	802	813.65011	-11.6501		10.27	980	978.14227	1.85773		10.27	1069	1118.3125	-49.3125		10.27	853	861.91807	-8.91807
10.285	411	434.75936	-23.75936		10.285	460	463.19335	-3.19335		10.285	778	812.49112	-34.49112		10.285	962	977.64112	-15.64112		10.285	1049	1117.1483	-68.1483		10.285	845	861.24932	-16.24932
10.3	405	433.69466	-28.69466		10.3	467	462.38361	4.61639		10.3	810	811.34496	-1.34496		10.3	972	977.1475	-5.1475		10.3	1014	1115.99614	-101.99615		10.3	863	860.58827	2.41173
10.315	401	432.64132	-31.64132		10.315	454	461.58614	-7.58614		10.315	777	810.21154	-33.21154		10.315	993	976.66135	16.33865		10.315	1082	1114.85596	-32.85597		10.315	859	859.9349	-0.9349
10.33	406	431.59928	-25.59928		10.33	458	460.80089	-2.80089		10.33	786	809.09079	-23.09079		10.33	956	976.18264	-20.18264		10.33	1121	1113.7277	7.2723		10.33	860	859.28916	0.71084
10.345	417	430.56848	-13.56848		10.345	429	460.02777	-31.02777		10.345	772	807.98264	-35.98264		10.345	922	975.71131	-53.71131		10.345	1100	1112.61128	-12.61128		10.345	850	858.651	-8.651
10.36	398	429.54885	-31.54885		10.36	456	459.26671	-3.26671		10.36	806	806.88701	-0.88701		10.36	993	975.24732	17.75268		10.36	1100	1111.50664	-11.50664		10.36	882	858.02038	23.97962
10.375	398	428.54035	-30.54035		10.375	474	458.51764	15.48236		10.375	769	805.80384	-36.80383		10.375	980	974.79062	5.20938		10.375	1123	1110.41371	12.58629		10.375	891	857.39726	33.60274
10.39	409	427.5429	-18.5429		10.39	459	457.78048	1.21952		10.39	723	804.73304	-81.73304		10.39	964	974.34117	-10.34117		10.39	1154	1109.33244	44.66756		10.39	903	856.7816	46.2184
10.405	433	426.55645	6.44355		10.405	445	457.05517	-12.05516		10.405	786	803.67455	-17.67455		10.405	982	973.89892	8.10108		10.405	1090	1108.26275	-18.26275		10.405	881	856.17335	24.82665
10.42	424	425.58094	-1.58094		10.42	448	456.34162	-8.34162		10.42	810	802.6283	7.3717		10.42	980	973.46383	6.53617		10.42	1103	1107.20459	-4.20459		10.42	851	855.57246	-4.57246
10.435	427	424.6163	2.3837		10.435	433	455.63977	-22.63977		10.435	780	801.59421	-21.59421		10.435	947	973.03585	-26.03585		10.435	1062	1106.15789	-44.15789		10.435	865	854.97891	10.02109
10.45	413	423.66249	-10.66249		10.45	421	454.94954	-33.94954		10.45	804	800.57222	3.42778		10.45	951	972.61494	-21.61494		10.45	1041	1105.12258	-64.12258		10.45	856	854.39264	1.60736
10.465	445	422.71943	22.28057		10.465	449	454.27086	-5.27086		10.465	773	799.56225	-26.56225		10.465	995	972.20105	22.79895		10.465	1050	1104.0986	-54.0986		10.465	860	853.81361	6.18639
10.48	419	421.78707	-2.78707		10.48	433	453.60366	-20.60366		10.48	767	798.56423	-31.56423		10.48	965	971.79414	-6.79414		10.48	1062	1103.08589	-41.08589		10.48	832	853.24179	-21.24179
10.495	382	420.86536	-38.86536		10.495	459	452.94788	6.05212		10.495	814	797.57809	16.42191		10.495	953	971.39416	-18.39416		10.495	1046	1102.08438	-56.08438		10.495	832	852.67712	-20.67712
10.51	383	419.95422	-36.95422		10.51	458	452.30343	5.69657		10.51	789	796.60376	-7.60376		10.51	963	971.00107	-8.00107		10.51	1048	1101.09401	-53.09401		10.51	841	852.11957	-11.11957
10.525	418	419.05361	-1.05361		10.525	438	451.67024	-13.67024		10.525	773	795.64118	-22.64118		10.525	996	970.61482	25.38518		10.525	1104	1100.11472	3.88528		10.525	825	851.5691	-26.5691
10.54	427	418.16347	8.83653		10.54	451	451.04826	-0.04826		10.54	812	794.69026	17.30974		10.54	990	970.23538	19.76462		10.54	1095	1099.14645	-4.14645		10.54	834	851.02566	-17.02566
10.555	395	417.28374	-22.28374		10.555	438	450.4374	-12.43739		10.555	791	793.75095	-2.75095		10.555	967	969.86269	-2.86269		10.555	1077	1098.18913	-21.18913		10.555	826	850.48922	-24.48922
10.57	406	416.41435	-10.41435		10.57	461	449.83759	11.16241		10.57	788	792.82318	-4.82318		10.57	988	969.49672	18.50329		10.57	1118	1097.24271	20.75729		10.57	861	849.95973	11.04027
10.585	403	415.55526	-12.55526		10.585	441	449.24877	-8.24877		10.585	815	791.90687	23.09313		10.585	974	969.13741	4.86259		10.585	1097	1096.30711	0.69289		10.585	840	849.43715	-9.43715
10.6	416	414.7064	1.2936		10.6	452	448.67087	3.32913		10.6	797	791.00195	5.99805		10.6	968	968.78474	-0.78474		10.6	1098	1095.38228	2.61772		10.6	825	848.92144	-23.92144
10.615	414	413.86772	0.13228		10.615	480	448.10382	31.89618		10.615	758	790.10837	-32.10837		10.615	942	968.43865	-26.43865		10.615	1049	1094.46816	-45.46816		10.615	815	848.41257	-33.41257
10.63	393	413.03916	-20.03916		10.63	459	447.54755	11.45245		10.63	749	789.22604	-40.22604		10.63	972	968.0991	3.9009		10.63	1119	1093.56468	25.43532		10.63	841	847.91048	-6.91048
10.645	384	412.22067	-28.22067		10.645	491	447.00199	43.99801		10.645	778	788.35491	-10.35491		10.645	1007	967.76605	39.23395		10.645	1072	1092.67179	-20.67179		10.645	854	847.41514	6.58486
10.66	419	411.41219	7.58782		10.66	436	446.46707	-10.46707		10.66	817	787.4949	29.5051		10.66	979	967.43945	11.56055		10.66	1037	1091.78942	-54.78942		10.66	814	846.92652	-32.92652
10.675	391	410.61365	-19.61365		10.675	443	445.94273	-2.94273		10.675	763	786.64595	-23.64595		10.675	963	967.11928	-4.11928		10.675	1050	1090.91752	-40.91752		10.675	876	846.44456	29.55544
10.69	427	409.82501	17.17499		10.69	487	445.42889	41.57111		10.69	799	785.80799	13.19201		10.69	985	966.80547	18.19453		10.69	1085	1090.05602	-5.05602		10.69	893	845.96923	47.03077
10.705	409	409.04621	-0.04621		10.705	465	444.9255	20.0745		10.705	827	784.98096	42.01904		10.705	963	966.498	-3.498		10.705	1063	1089.20486	-26.20486		10.705	848	845.5005	2.4995
10.72	411	408.27719	2.72281		10.72	432	444.43248	-12.43248		10.72	822	784.16478	37.83522		10.72	1007	966.19681	40.80319		10.72	1077	1088.36399	-11.36399		10.72	854	845.03831	8.96169
10.735	372	407.51791	-35.51791		10.735	417	443.94976	-26.94976		10.735	790	783.3594	6.6406		10.735	905	965.90187	-60.90187		10.735	1089	1087.53333	1.46667		10.735	799	844.58264	-45.58264
10.75	385	406.76829	-21.76829		10.75	427	443.47728	-16.47728		10.75	776	782.56474	-6.56474		10.75	948	965.61314	-17.61314		10.75	1086	1086.71285	-0.71285		10.75	878	844.13344	33.86656
10.765	389	406.02829	-17.02829		10.765	445	443.01498	1.98502		10.765	790	781.78075	8.21925		10.765	987	965.33058	21.66942		10.765	1052	1085.90246	-33.90246		10.765	870	843.69067	26.30933
10.78	411	405.29785	5.70215		10.78	458	442.56279	15.43722		10.78	736	781.00735	-45.00735		10.78	967	965.05414	1.94586		10.78	1003	1085.10213	-82.10213		10.78	845	843.25429	1.74571
10.795	371	404.57693	-33.57692		10.795	423	442.12063	-19.12063		10.795	800	780.24448	19.75552		10.795	954	964.78378	-10.78378		10.795	1048	1084.31178	-36.31178		10.795	845	842.82428	2.17572
10.81	386	403.86545	-17.86545		10.81	432	441.68845	-9.68845		10.81	757	779.49207	-22.49207		10.81	944	964.51947	-20.51947		10.81	1046	1083.53136	-37.53136		10.81	867	842.40058	24.59942
10.825	385	403.16337	-18.16337		10.825	448	441.26619	6.73381		10.825	742	778.75007	-36.75007		10.825	991	964.26115	26.73885		10.825	1095	1082.76081	12.23919		10.825	854	841.98315	12.01685
10.84	409	402.47064	6.52936		10.84	437	440.85376	-3.85376		10.84	737	778.01841	-41.01841		10.84	918	964.0088	-46.0088		10.84	1080	1082.00007	-2.00007		10.84	835	841.57197	-6.57197
10.855	397	401.7872	-4.7872		10.855	428	440.45112	-12.45112		10.855	752	777.29701	-25.29701		10.855	967	963.76238	3.23762		10.855	1067	1081.24908	-14.24908		10.855	830	841.16699	-11.16699
10.87	427	401.11299	25.88701		10.87	461	440.0582	20.9418		10.87	733	776.58583	-43.58583		10.87	929	963.52183	-34.52183		10.87	1085	1080.5078	4.4922		10.87	826	840.76818	-14.76818
10.885	389	400.44797	-11.44797		10.885	415	439.67493	-24.67493		10.885	740	775.88479	-35.88479		10.885	984	963.28713	20.71287		10.885	1061	1079.77615	-18.77615		10.885	855	840.37549	14.62451
10.9	384	399.79208	-15.79208		10.9	441	439.30125	1.69875		10.9	790	775.19383	14.80617		10.9	1020	963.05823	56.94177		10.9	1080	1079.05408	0.94592		10.9	824	839.98889	-15.98889
10.915	375	399.14526	-24.14526		10.915	458	438.9371	19.0629		10.915	804	774.51289	29.48711		10.915	965	962.83509	2.16491		10.915	1116	1078.34154	37.65846		10.915	863	839.60834	23.39167
10.93	377	398.50747	-21.50747		10.93	429	438.5824	-9.5824		10.93	777	773.84191	3.15809		10.93	946	962.61768	-16.61768		10.93	1081	1077.63846	3.36154		10.93	838	839.2338	-1.2338
10.945	395	397.87865	-2.87865		10.945	451	438.23711	12.76289		10.945	785	773.18082	11.81918		10.945	916	962.40595	-46.40595		10.945	1072	1076.9448	-4.9448		10.945	809	838.86524	-29.86524
10.96	404	397.25874	6.74126		10.96	439	437.90115	1.09885		10.96	763	772.52957	-9.52957		10.96	942	962.19987	-20.19987		10.96	1121	1076.26049	44.73951		10.96	800	838.50262	-38.50262
10.975	390	396.6477	-6.6477		10.975	429	437.57447	-8.57447		10.975	761	771.88808	-10.88808		10.975	984	961.9994	22.0006		10.975	1152	1075.58548	76.41452		10.975	831	838.1459	-7.1459
10.99	401	396.04548	4.95452		10.99	449	437.257	11.743		10.99	795	771.2563	23.7437		10.99	978	961.80449	16.19551		10.99	1088	1074.91972	13.08028		10.99	833	837.79504	-4.79504
11.005	400	395.45202	4.54798		11.005	473	436.94867	36.05133		11.005	778	770.63417	7.36583		11.005	1014	961.61512	52.38488		11.005	1061	1074.26314	-13.26314		11.005	799	837.45002	-38.45001
11.02	389	394.86726	-5.86726		11.02	458	436.64944	21.35056		11.02	741	770.02162	-29.02162		11.02	965	961.43124	3.56876		11.02	1056	1073.61569	-17.61569		11.02	824	837.11078	-13.11078
11.035	384	394.29117	-10.29117		11.035	470	436.35923	33.64077		11.035	765	769.4186	-4.4186		11.035	987	961.25281	25.74719		11.035	1110	1072.97732	37.02268		11.035	876	836.7773	39.2227
11.05	402	393.72368	8.27632		11.05	465	436.07799	28.92201		11.05	785	768.82504	16.17496		11.05	967	961.0798	5.9202		11.05	1087	1072.34796	14.65204		11.05	869	836.44954	32.55046
11.065	397	393.16474	3.83526		11.065	436	435.80565	0.19435		11.065	771	768.24088	2.75912		11.065	987	960.91217	26.08783		11.065	1083	1071.72758	11.27242		11.065	827	836.12746	-9.12746
11.08	391	392.61431	-1.61431		11.08	453	435.54215	17.45785		11.08	808	767.66606	40.33394		11.08	953	960.74988	-7.74988		11.08	1054	1071.1161	-17.1161		11.08	837	835.81103	1.18897
11.095	388	392.07233	-4.07233		11.095	424	435.28744	-11.28744		11.095	727	767.10053	-40.10053		11.095	950	960.59289	-10.59289		11.095	1012	1070.51348	-58.51348		11.095	820	835.50021	-15.50021
11.11	361	391.53876	-30.53876		11.11	451	435.04145	15.95855		11.11	719	766.54421	-47.54421		11.11	919	960.44117	-41.44117		11.11	989	1069.91967	-80.91967		11.11	782	835.19497	-53.19497
11.125	388	391.01353	-3.01353		11.125	441	434.80412	6.19588		11.125	755	765.99706	-10.99706		11.125	996	960.29468	35.70532		11.125	1118	1069.3346	48.6654		11.125	825	834.89526	-9.89526
11.14	394	390.49661	3.50339		11.14	459	434.5754	24.4246		11.14	791	765.45902	25.54098		11.14	980	960.15338	19.84662		11.14	1091	1068.75822	22.24178		11.14	814	834.60106	-20.60106
11.155	422	389.98794	32.01206		11.155	460	434.35522	25.64478		11.155	742	764.93002	-22.93001		11.155	926	960.01723	-34.01723		11.155	1072	1068.19049	3.80951		11.155	853	834.31233	18.68767
11.17	367	389.48747	-22.48747		11.17	447	434.14353	12.85647		11.17	764	764.41	-0.41		11.17	937	959.88621	-22.88621		11.17	1061	1067.63134	-6.63134		11.17	820	834.02903	-14.02903
11.185	375	388.99515	-13.99515		11.185	442	433.94026	8.05974		11.185	804	763.89891	40.10109		11.185	980	959.76026	20.23974		11.185	1052	1067.08072	-15.08072		11.185	881	833.75113	47.24887
11.2	427	388.51093	38.48907		11.2	418	433.74535	-15.74535		11.2	791	763.39669	27.60331		11.2	990	959.63937	30.36063		11.2	1076	1066.53859	9.46141		11.2	881	833.47859	47.52141
11.215	409	388.03477	20.96523		11.215	438	433.55876	4.44124		11.215	740	762.90328	-22.90328		11.215	970	959.52348	10.47652		11.215	1064	1066.00488	-2.00488		11.215	882	833.21138	48.78862
11.23	395	387.56661	7.43339		11.23	478	433.38042	44.61958		11.23	759	762.41862	-3.41862		11.23	978	959.41257	18.58743		11.23	1125	1065.47955	59.52045		11.23	904	832.94946	71.05054
11.245	393	387.1064	5.8936		11.245	450	433.21026	16.78974		11.245	780	761.94265	18.05735		11.245	987	959.30659	27.69341		11.245	1083	1064.96254	18.03746		11.245	813	832.69281	-19.69281
11.26	407	386.6541	20.3459		11.26	485	433.04825	51.95175		11.26	774	761.47533	12.52468		11.26	998	959.20552	38.79448		11.26	1109	1064.4538	44.5462		11.26	856	832.44138	23.55862
11.275	401	386.20965	14.79035		11.275	483	432.89431	50.10569		11.275	785	761.01658	23.98342		11.275	1010	959.10931	50.89069		11.275	1148	1063.95327	84.04673		11.275	910	832.19514	77.80486
11.29	379	385.77302	-6.77302		11.29	447	432.74839	14.25161		11.29	818	760.56635	57.43365		11.29	1013	959.01794	53.98206		11.29	1134	1063.46092	70.53908		11.29	897	831.95406	65.04594
11.305	387	385.34414	1.65586		11.305	418	432.61043	-14.61043		11.305	847	760.1246	86.8754		11.305	1042	958.93137	83.06864		11.305	1068	1062.97667	5.02333		11.305	860	831.7181	28.2819
11.32	426	384.92297	41.07703		11.32	424	432.48038	-8.48038		11.32	768	759.69125	8.30875		11.32	1031	958.84955	72.15045		11.32	1107	1062.50049	44.49951		11.32	859	831.48723	27.51277
11.335	422	384.50947	37.49053		11.335	423	432.35818	-9.35818		11.335	806	759.26625	46.73375		11.335	1001	958.77246	42.22754		11.335	1088	1062.03232	25.96768		11.335	849	831.26141	17.73859
11.35	373	384.10358	-11.10358		11.35	415	432.24378	-17.24378		11.35	762	758.84956	3.15044		11.35	925	958.70007	-33.70007		11.35	1074	1061.57211	12.42789		11.35	812	831.04062	-19.04062
11.365	389	383.70526	5.29474		11.365	447	432.13711	14.86289		11.365	762	758.4411	3.5589		11.365	940	958.63233	-18.63233		11.365	1077	1061.11981	15.88019		11.365	863	830.82481	32.17519
11.38	378	383.31447	-5.31446		11.38	448	432.03812	15.96188		11.38	815	758.04083	56.95917		11.38	984	958.56921	25.43079		11.38	1104	1060.67537	43.32463		11.38	868	830.61396	37.38604
11.395	400	382.93114	17.06886		11.395	459	431.94677	27.05324		11.395	872	757.64869	114.35131		11.395	990	958.51068	31.48932		11.395	1094	1060.23873	33.76127		11.395	853	830.40804	22.59196
11.41	424	382.55524	41.44476		11.41	437	431.86298	5.13702		11.41	839	757.26463	81.73537		11.41	987	958.45671	28.54329		11.41	1102	1059.80985	42.19015		11.41	842	830.207	11.793
11.425	419	382.18672	36.81328		11.425	453	431.78671	21.2133		11.425	755	756.88859	-1.88859		11.425	988	958.40726	29.59274		11.425	1084	1059.38868	24.61132		11.425	878	830.01081	47.98919
11.44	410	381.82554	28.17446		11.44	442	431.71789	10.28211		11.44	776	756.52051	19.47949		11.44	986	958.36229	27.63771		11.44	1066	1058.97517	7.02483		11.44	845	829.81945	15.18055
11.455	400	381.47164	18.52836		11.455	465	431.65649	33.34351		11.455	729	756.16035	-27.16035		11.455	958	958.32178	-0.32178		11.455	1105	1058.56926	46.43074		11.455	828	829.63288	-1.63288
11.47	406	381.12498	24.87502		11.47	473	431.60244	41.39756		11.47	744	755.80804	-11.80804		11.47	968	958.28569	9.71431		11.47	1069	1058.17091	10.82909		11.47	839	829.45107	9.54893
11.485	385	380.78551	4.21449		11.485	459	431.55569	27.44431		11.485	783	755.46354	27.53646		11.485	935	958.25398	-23.25398		11.485	1111	1057.78007	53.21993		11.485	841	829.27398	11.72602
11.5	389	380.45319	8.54681		11.5	460	431.51618	28.48382		11.5	784	755.12678	28.87322		11.5	936	958.22663	-22.22663		11.5	1072	1057.39669	14.60331		11.5	816	829.10159	-13.10159
11.515	384	380.12798	3.87202		11.515	460	431.48387	28.51614		11.515	771	754.79773	16.20227		11.515	949	958.2036	-9.2036		11.515	1097	1057.02072	39.97928		11.515	884	828.93386	55.06614
11.53	360	379.80982	-19.80982		11.53	447	431.45869	15.54131		11.53	740	754.47631	-14.47631		11.53	969	958.18485	10.81515		11.53	1063	1056.65211	6.34789		11.53	874	828.77075	45.22925
11.545	397	379.49867	17.50133		11.545	440	431.44059	8.55941		11.545	797	754.16249	42.83751		11.545	991	958.17036	32.82964		11.545	1116	1056.29081	59.70919		11.545	828	828.61225	-0.61225
11.56	377	379.19448	-2.19448		11.56	462	431.42953	30.57047		11.56	794	753.8562	40.1438		11.56	966	958.16009	7.83991		11.56	1064	1055.93678	8.06322		11.56	823	828.45831	-5.4583
11.575	403	378.89722	24.10278		11.575	419	431.42545	-12.42545		11.575	754	753.5574	0.44261		11.575	940	958.15401	-18.15401		11.575	1043	1055.58996	-12.58996		11.575	832	828.3089	3.6911
11.59	387	378.60683	8.39317		11.59	420	431.42829	-11.42829		11.59	792	753.26602	38.73398		11.59	926	958.15209	-32.15209		11.59	1084	1055.25031	28.74969		11.59	888	828.16399	59.83601
11.605	365	378.32327	-13.32327		11.605	447	431.43801	15.56199		11.605	794	752.98203	41.01797		11.605	896	958.15429	-62.15429		11.605	1060	1054.91778	5.08222		11.605	858	828.02356	29.97644
11.62	383	378.0465	4.9535		11.62	444	431.45455	12.54545		11.62	763	752.70537	10.29463		11.62	977	958.16059	18.83942		11.62	1116	1054.59232	61.40768		11.62	785	827.88757	-42.88757
11.635	393	377.77647	15.22353		11.635	451	431.47786	19.52214		11.635	801	752.43598	48.56402		11.635	961	958.17094	2.82906		11.635	1088	1054.27389	33.72611		11.635	828	827.75598	0.24402
11.65	430	377.51313	52.48687		11.65	435	431.5079	3.49211		11.65	729	752.17381	-23.17381		11.65	947	958.18533	-11.18533		11.65	1003	1053.96244	-50.96244		11.65	809	827.62877	-18.62877
11.665	416	377.25645	38.74355		11.665	440	431.54459	8.45541		11.665	786	751.91882	34.08118		11.665	966	958.20371	7.79629		11.665	1076	1053.65791	22.34209		11.665	843	827.50591	15.49409
11.68	420	377.00638	42.99362		11.68	451	431.58791	19.41209		11.68	791	751.67095	39.32905		11.68	943	958.22606	-15.22606		11.68	1114	1053.36027	60.63973		11.68	787	827.38737	-40.38737
11.695	406	376.76287	29.23713		11.695	451	431.63779	19.36221		11.695	769	751.43016	17.56985		11.695	962	958.25234	3.74766		11.695	1113	1053.06947	59.93053		11.695	844	827.27311	16.72689
11.71	389	376.52588	12.47412		11.71	458	431.69419	26.30581		11.71	749	751.19638	-2.19638		11.71	931	958.28253	-27.28253		11.71	1091	1052.78546	38.21454		11.71	859	827.16311	31.8369
11.725	390	376.29538	13.70462		11.725	422	431.75705	-9.75705		11.725	746	750.96957	-4.96957		11.725	947	958.31659	-11.31659		11.725	1107	1052.50819	54.49181		11.725	841	827.05733	13.94267
11.74	410	376.0713	33.9287		11.74	442	431.82633	10.17367		11.74	764	750.74968	13.25032		11.74	1014	958.35449	55.64551		11.74	1059	1052.23761	6.76239		11.74	880	826.95574	53.04426
11.755	370	375.85362	-5.85362		11.755	449	431.90197	17.09803		11.755	759	750.53666	8.46334		11.755	993	958.39621	34.6038		11.755	1055	1051.97369	3.02631		11.755	860	826.85832	33.14168
11.77	395	375.64229	19.35771		11.77	457	431.98393	25.01607		11.77	736	750.33046	-14.33046		11.77	987	958.4417	28.5583		11.77	1061	1051.71638	9.28362		11.77	840	826.76503	13.23497
11.785	414	375.43726	38.56274		11.785	445	432.07215	12.92785		11.785	746	750.13103	-4.13103		11.785	1001	958.49094	42.50906		11.785	1071	1051.46562	19.53438		11.785	826	826.67585	-0.67585
11.8	445	375.2385	69.7615		11.8	435	432.16659	2.83341		11.8	772	749.93833	22.06167		11.8	974	958.54391	15.45609		11.8	1032	1051.22138	-19.22138		11.8	882	826.59074	55.40926
11.815	392	375.04596	16.95404		11.815	430	432.2672	-2.2672		11.815	789	749.75229	39.24771		11.815	944	958.60056	-14.60056		11.815	1081	1050.98361	30.01639		11.815	823	826.50968	-3.50968
11.83	389	374.8596	14.1404		11.83	442	432.37392	9.62608		11.83	769	749.57288	19.42713		11.83	939	958.66087	-19.66087		11.83	1064	1050.75226	13.24774		11.83	838	826.43263	11.56737
11.845	362	374.67937	-12.67937		11.845	438	432.48672	5.51328		11.845	780	749.40004	30.59997		11.845	958	958.72482	-0.72482		11.845	1080	1050.5273	29.4727		11.845	833	826.35957	6.64043
11.86	376	374.50524	1.49476		11.86	412	432.60554	-20.60553		11.86	771	749.23372	21.76628		11.86	973	958.79236	14.20764		11.86	1089	1050.30866	38.69134		11.86	818	826.29047	-8.29047
11.875	396	374.33716	21.66284		11.875	440	432.73033	7.26968		11.875	816	749.07388	66.92612		11.875	971	958.86353	12.13647		11.875	1071	1050.09632	20.90368		11.875	827	826.22537	0.77463
11.89	372	374.17509	-2.17509		11.89	480	432.86104	47.13896		11.89	789	748.92047	40.07953		11.89	930	958.93858	-28.93858		11.89	1057	1049.89022	7.10978		11.89	824	826.16435	-2.16435
11.905	384	374.019	9.981		11.905	448	432.99763	15.00237		11.905	768	748.77345	19.22655		11.905	944	959.01753	-15.01753		11.905	1066	1049.69032	16.30968		11.905	824	826.1074	-2.1074
11.92	405	373.86883	31.13117		11.92	424	433.14006	-9.14006		11.92	718	748.63275	-30.63275		11.92	932	959.10038	-27.10038		11.92	1002	1049.49658	-47.49658		11.92	817	826.05449	-9.05449
11.935	358	373.72455	-15.72455		11.935	461	433.28826	27.71174		11.935	764	748.49834	15.50166		11.935	967	959.18712	7.81288		11.935	1055	1049.30896	5.69104		11.935	820	826.00562	-6.00562
11.95	380	373.58611	6.41389		11.95	458	433.4422	24.5578		11.95	768	748.37017	19.62983		11.95	1000	959.27777	40.72223		11.95	1068	1049.1274	18.8726		11.95	831	825.96079	5.03921
11.965	389	373.45348	15.54652		11.965	445	433.60184	11.39817		11.965	774	748.24819	25.75181		11.965	978	959.37233	18.62767		11.965	1069	1048.95187	20.04813		11.965	847	825.91998	21.08002
11.98	394	373.32662	20.67338		11.98	458	433.76711	24.23289		11.98	746	748.13236	-2.13235		11.98	923	959.47081	-36.4708		11.98	1076	1048.78232	27.21768		11.98	851	825.8832	25.11681
11.995	385	373.20548	11.79452		11.995	460	433.93798	26.06202		11.995	769	748.02262	20.97738		11.995	920	959.57322	-39.57322		11.995	1045	1048.61871	-3.61871		11.995	845	825.85044	19.14956
12.01	387	373.09003	13.90997		12.01	439	434.11439	4.88561		12.01	790	747.91893	42.08107		12.01	989	959.6796	29.3204		12.01	1040	1048.461	-8.461		12.01	866	825.82172	40.17828
12.025	427	372.98021	54.01979		12.025	470	434.29638	35.70362		12.025	786	747.82125	38.17875		12.025	978	959.78997	18.21003		12.025	1109	1048.30914	60.69086		12.025	885	825.79705	59.20295
12.04	404	372.87601	31.12399		12.04	470	434.48427	35.51573		12.04	819	747.72953	71.27047		12.04	995	959.90438	35.09562		12.04	1145	1048.16309	96.83691		12.04	849	825.77645	23.22355
12.055	413	372.77737	40.22264		12.055	465	434.67812	30.32188		12.055	775	747.64372	27.35629		12.055	1013	960.02286	52.97714		12.055	1138	1048.02282	89.97718		12.055	884	825.75997	58.24003
12.07	395	372.68425	22.31575		12.07	445	434.87793	10.12208		12.07	739	747.56377	-8.56377		12.07	969	960.14549	8.85451		12.07	1103	1047.88826	55.11174		12.07	831	825.74764	5.25236
12.085	361	372.59661	-11.59661		12.085	437	435.08367	1.91633		12.085	765	747.48965	17.51035		12.085	956	960.27234	-4.27234		12.085	1092	1047.7594	44.2406		12.085	823	825.73955	-2.73955
12.1	390	372.51443	17.48557		12.1	434	435.29537	-1.29537		12.1	779	747.42131	31.57869		12.1	915	960.40352	-45.40351		12.1	1071	1047.63617	23.36383		12.1	841	825.73579	15.26421
12.115	401	372.43765	28.56236		12.115	426	435.51303	-9.51302		12.115	777	747.35869	29.64131		12.115	960	960.53913	-0.53913		12.115	1146	1047.51855	98.48145		12.115	890	825.73651	64.26349
12.13	408	372.36623	35.63377		12.13	444	435.73665	8.26335		12.13	773	747.30177	25.69824		12.13	984	960.67936	23.32064		12.13	1107	1047.40648	59.59352		12.13	885	825.74192	59.25808
12.145	427	372.30015	54.69985		12.145	477	435.96627	41.03374		12.145	738	747.25048	-9.25048		12.145	952	960.8244	-8.8244		12.145	1082	1047.29993	34.70007		12.145	844	825.75236	18.24764
12.16	422	372.23935	49.76065		12.16	453	436.2019	16.7981		12.16	751	747.20479	3.79521		12.16	941	960.97452	-19.97452		12.16	1086	1047.19886	38.80114		12.16	800	825.76838	-25.76838
12.175	416	372.18381	43.81619		12.175	462	436.4436	25.5564		12.175	784	747.16466	36.83534		12.175	930	961.13011	-31.13011		12.175	1116	1047.10322	68.89678		12.175	801	825.79102	-24.79102
12.19	403	372.13348	30.86652		12.19	457	436.69141	20.30859		12.19	779	747.13003	31.86997		12.19	956	961.29168	-5.29168		12.19	1086	1047.01298	38.98702		12.19	889	825.82262	63.17738
12.205	401	372.08832	28.91168		12.205	434	436.9454	-2.9454		12.205	768	747.10087	20.89913		12.205	973	961.45998	11.54002		12.205	1039	1046.92809	-7.92809		12.205	843	825.87268	17.12732
12.22	388	372.0483	15.9517		12.22	452	437.20566	14.79434		12.22	785	747.07713	37.92287		12.22	1000	961.6362	38.3638		12.22	1085	1046.84851	38.15149		12.22	900	825.93496	74.06504
12.235	420	372.01338	47.98662		12.235	483	437.4723	45.52771		12.235	796	747.05877	48.94124		12.235	965	961.82236	3.17764		12.235	1113	1046.77421	66.22579		12.235	858	825.95736	32.04264
12.25	387	371.98352	15.01649		12.25	475	437.74545	37.25455		12.25	814	747.04574	66.95426		12.25	972	962.0225	9.9775		12.25	1100	1046.70514	53.29486		12.25	881	825.98303	55.01697
12.265	409	371.95868	37.04132		12.265	464	438.02529	25.97471		12.265	770	747.038	22.962		12.265	976	962.2477	13.7523		12.265	1087	1046.64126	40.35874		12.265	847	826.01192	20.98808
12.28	382	371.93882	10.06118		12.28	442	438.31206	3.68794		12.28	777	747.03551	29.96449		12.28	1044	962.57883	81.42117		12.28	1157	1046.58253	110.41747		12.28	878	826.04403	51.95597
12.295	418	371.92392	46.07608		12.295	471	438.60605	32.39395		12.295	778	747.03823	30.96177		12.295	1008	962.74817	45.25183		12.295	1126	1046.52891	79.47109		12.295	892	826.07932	65.92068
12.31	435	371.91392	63.08608		12.31	485	438.90766	46.09234		12.31	847	747.04611	99.95389		12.31	1003	962.91582	40.08419		12.31	1140	1046.48037	93.51963		12.31	863	826.11778	36.88222
12.325	432	371.9088	60.0912		12.325	489	439.21744	49.78256		12.325	832	747.05911	84.94089		12.325	1028	963.08628	64.91372		12.325	1125	1046.43686	78.56314		12.325	858	826.15936	31.84064
12.34	436	371.90852	64.09148		12.34	482	439.53614	42.46386		12.34	839	747.07719	91.92281		12.34	1000	963.25953	36.74047		12.34	1083	1046.39835	36.60165		12.34	864	826.20406	37.79594
12.355	421	371.91304	49.08696		12.355	477	439.8649	37.1351		12.355	813	747.1003	65.8997		12.355	958	963.43556	-5.43556		12.355	1072	1046.36479	25.63521		12.355	865	826.25184	38.74816
12.37	404	371.92232	32.07768		12.37	469	440.20551	28.79449		12.37	765	747.12841	17.87159		12.37	974	963.61433	10.38567		12.37	1136	1046.33614	89.66386		12.37	911	826.30268	84.69732
12.385	374	371.93632	2.06368		12.385	449	440.5611	8.4389		12.385	783	747.16148	35.83852		12.385	975	963.79582	11.20418		12.385	1089	1046.31238	42.68762		12.385	852	826.35656	25.64344
12.4	397	371.95502	25.04498		12.4	439	440.93817	-1.93817		12.4	750	747.19945	2.80055		12.4	956	963.98002	-7.98001		12.4	1121	1046.29345	74.70655		12.4	841	826.41345	14.58655
12.415	406	371.97837	34.02163		12.415	475	441.35651	33.64349		12.415	770	747.2423	22.7577		12.415	914	964.16688	-50.16688		12.415	1084	1046.27932	37.72068		12.415	840	826.47332	13.52668
12.43	402	372.00634	29.99366		12.43	446	441.89728	4.10272		12.43	775	747.28997	27.71003		12.43	948	964.35641	-16.35641		12.43	1074	1046.26996	27.73004		12.43	816	826.53616	-10.53616
12.445	388	372.0389	15.9611		12.445	474	442.22301	31.77699		12.445	750	747.34243	2.65757		12.445	986	964.54856	21.45144		12.445	1127	1046.26532	80.73468		12.445	839	826.60193	12.39807
12.46	378	372.076	5.924		12.46	451	442.5531	8.4469		12.46	804	747.39964	56.60036		12.46	996	964.74332	31.25668		12.46	1156	1046.26536	109.73464		12.46	887	826.67061	60.32939
12.475	404	372.11761	31.88239		12.475	467	442.88752	24.11248		12.475	786	747.46156	38.53844		12.475	939	964.94066	-25.94066		12.475	1085	1046.27006	38.72994		12.475	819	826.74219	-7.74219
12.49	396	372.1637	23.8363		12.49	461	443.22624	17.77376		12.49	740	747.52815	-7.52815		12.49	904	965.14057	-61.14057		12.49	1066	1046.27945	19.72055		12.49	811	826.81663	-15.81663
12.505	394	372.21423	21.78577		12.505	417	443.56921	-26.56921		12.505	753	747.59936	5.40064		12.505	935	965.34301	-30.34301		12.505	1065	1046.29358	18.70642		12.505	837	826.89391	10.10609
12.52	395	372.26916	22.73084		12.52	435	443.9164	-8.9164		12.52	781	747.67516	33.32484		12.52	972	965.54797	6.45203		12.52	1055	1046.31242	8.68758		12.52	843	826.97402	16.02599
12.535	406	372.32847	33.67153		12.535	422	444.26778	-22.26778		12.535	789	747.75551	41.24449		12.535	930	965.75543	-35.75543		12.535	1066	1046.33595	19.66405		12.535	788	827.05691	-39.05691
12.55	395	372.39211	22.60789		12.55	424	444.6233	-20.62329		12.55	756	747.84036	8.15964		12.55	973	965.96536	7.03464		12.55	1088	1046.36414	41.63586		12.55	799	827.14258	-28.14258
12.565	383	372.46005	10.53995		12.565	442	444.98292	-2.98292		12.565	711	747.92968	-36.92968		12.565	1005	966.17774	38.82226		12.565	1103	1046.39698	56.60302		12.565	814	827.231	-13.231
12.58	401	372.53226	28.46774		12.58	463	445.34662	17.65338		12.58	719	748.02344	-29.02343		12.58	990	966.39255	23.60745		12.58	1045	1046.43443	-1.43443		12.58	806	827.32214	-21.32214
12.595	383	372.60871	10.39129		12.595	409	445.71436	-36.71436		12.595	729	748.12158	-19.12158		12.595	936	966.60977	-30.60977		12.595	1037	1046.4765	-9.4765		12.595	805	827.41598	-22.41598
12.61	385	372.68935	12.31066		12.61	407	446.0861	-39.0861		12.61	726	748.22407	-22.22407		12.61	932	966.82937	-34.82937		12.61	1000	1046.52316	-46.52316		12.61	860	827.5125	32.4875
12.625	377	372.77415	4.22585		12.625	442	446.4618	-4.4618		12.625	753	748.33087	4.66913		12.625	1019	967.05135	51.94865		12.625	1071	1046.57441	24.4256		12.625	873	827.61168	45.38832
12.64	360	372.86308	-12.86308		12.64	458	446.84144	11.15856		12.64	773	748.44195	24.55805		12.64	1003	967.27566	35.72434		12.64	1162	1046.63022	115.36978		12.64	897	827.7135	69.2865
12.655	351	372.95611	-21.95611		12.655	443	447.22497	-4.22497		12.655	757	748.55727	8.44273		12.655	1008	967.50231	40.49769		12.655	1086	1046.69062	39.30938		12.655	854	827.81792	26.18208
12.67	385	373.0532	11.9468		12.67	431	447.61237	-16.61237		12.67	791	748.67685	42.32315		12.67	1028	967.73126	60.26875		12.67	1102	1046.75559	55.24441		12.67	884	827.92494	56.07506
12.685	353	373.15432	-20.15432		12.685	459	448.00359	10.99641		12.685	803	748.80082	54.19918		12.685	926	967.96249	-41.96249		12.685	1046	1046.82515	-0.82515		12.685	849	828.03452	20.96548
12.7	375	373.25944	1.74056		12.7	445	448.39861	-3.3986		12.7	793	748.92914	44.07086		12.7	1004	968.19598	35.80402		12.7	1095	1046.89932	48.10068		12.7	844	828.14665	15.85335
12.715	390	373.36852	16.63148		12.715	445	448.79738	-3.79738		12.715	756	749.0618	6.93821		12.715	978	968.43172	9.56828		12.715	1077	1046.97813	30.02187		12.715	838	828.2613	9.7387
12.73	402	373.48153	28.51847		12.73	448	449.19988	-1.19988		12.73	784	749.19877	34.80123		12.73	999	968.66968	30.33032		12.73	1051	1047.06162	3.93838		12.73	833	828.37845	4.62155
12.745	412	373.59843	38.40157		12.745	449	449.60608	-0.60608		12.745	773	749.34004	23.65996		12.745	978	968.90985	9.09015		12.745	1014	1047.14987	-33.14987		12.745	843	828.49808	14.50192
12.76	410	373.7192	36.2808		12.76	460	450.01593	9.98407		12.76	789	749.4856	39.5144		12.76	952	969.15221	-17.15221		12.76	1103	1047.24297	55.75703		12.76	866	828.62017	37.37983
12.775	381	373.84379	7.15621		12.775	466	450.42942	15.57058		12.775	779	749.63544	29.36456		12.775	943	969.39673	-26.39673		12.775	1050	1047.34106	2.65894		12.775	834	828.74469	5.25531
12.79	406	373.97219	32.02781		12.79	450	450.8465	-0.8465		12.79	789	749.78953	39.21047		12.79	947	969.64339	-22.64339		12.79	1113	1047.44435	65.55565		12.79	842	828.87163	13.12837
12.805	424	374.10435	49.89565		12.805	468	451.26714	16.73286		12.805	811	749.94789	61.05211		12.805	936	969.89219	-33.89219		12.805	1120	1047.55315	72.44685		12.805	894	829.00097	64.99903
12.82	395	374.24024	20.75976		12.82	463	451.69131	11.30869		12.82	777	750.1105	26.8895		12.82	963	970.14309	-7.14309		12.82	1104	1047.66796	56.33204		12.82	868	829.13267	38.86733
12.835	372	374.37984	-2.37984		12.835	449	452.11899	-3.11899		12.835	745	750.27738	-5.27738		12.835	980	970.39609	9.60391		12.835	1085	1047.78967	37.21033		12.835	842	829.26673	12.73327
12.85	355	374.5231	-19.5231		12.85	455	452.55013	2.44987		12.85	792	750.44852	41.55148		12.85	978	970.65116	7.34884		12.85	1103	1047.92014	55.07986		12.85	838	829.40312	8.59688
12.865	420	374.67001	45.33		12.865	467	452.98471	14.01529		12.865	795	750.62395	44.37605		12.865	1016	970.90828	45.09172		12.865	1094	1048.0648	45.9352		12.865	847	829.54182	17.45818
12.88	460	374.82052	85.17948		12.88	451	453.4227	-2.4227		12.88	748	750.8037	-2.8037		12.88	1056	971.16744	84.83256		12.88	1109	1048.25234	60.74766		12.88	852	829.68281	22.31719
12.895	428	374.9749	53.02511		12.895	447	453.86407	-6.86406		12.895	769	750.9878	18.0122		12.895	1003	971.42862	31.57138		12.895	1143	1048.37515	94.62485		12.895	863	829.82607	33.17393
12.91	426	375.13331	50.86669		12.91	482	454.30878	27.69122		12.91	810	751.17629	58.82371		12.91	985	971.69181	13.30819		12.91	1099	1048.50163	50.49837		12.91	845	829.97158	15.02842
12.925	381	375.29577	5.70423		12.925	466	454.75681	11.24319		12.925	801	751.36926	49.63074		12.925	991	971.95698	19.04302		12.925	1096	1048.63174	47.36826		12.925	846	830.11932	15.88068
12.94	401	375.46228	25.53773		12.94	451	455.20813	-4.20813		12.94	834	751.5668	82.4332		12.94	1017	972.22411	44.77589		12.94	1109	1048.76545	60.23455		12.94	882	830.26927	51.73073
12.955	403	375.63285	27.36715		12.955	471	455.6627	15.3373		12.955	804	751.76902	52.23098		12.955	974	972.4932	1.5068		12.955	1104	1048.90274	55.09726		12.955	859	830.42141	28.57859
12.97	401	375.80751	25.19249		12.97	490	456.12051	33.87949		12.97	808	751.97612	56.02388		12.97	978	972.76423	5.23577		12.97	1106	1049.04356	56.95644		12.97	867	830.57571	36.42429
12.985	407	375.98629	31.01371		12.985	435	456.58152	-21.58152		12.985	749	752.18833	-3.18833		12.985	925	973.03717	-48.03717		12.985	1081	1049.18789	31.81211		12.985	822	830.73217	-8.73217
13	358	376.16921	-18.16921		13	443	457.04571	-14.04571		13	744	752.406	-8.406		13	883	973.31202	-90.31202		13	1060	1049.3357	10.6643		13	808	830.89076	-22.89076
13.015	348	376.35632	-28.35632		13.015	441	457.51304	-16.51304		13.015	736	752.62967	-16.62967		13.015	907	973.58875	-66.58875		13.015	1030	1049.48695	-19.48695		13.015	823	831.05146	-8.05146
13.03	364	376.54767	-12.54767		13.03	429	457.98349	-28.98349		13.03	713	752.8602	-39.8602		13.03	948	973.86736	-25.86736		13.03	1088	1049.64162	38.35838		13.03	815	831.21425	-16.21425
13.045	383	376.74332	6.25668		13.045	451	458.45703	-7.45703		13.045	727	753.09912	-26.09912		13.045	918	974.14782	-56.14782		13.045	1040	1049.79967	-9.79967		13.045	760	831.37911	-71.37911
13.06	373	376.94337	-3.94337		13.06	447	458.93364	-11.93364		13.06	754	753.34974	0.65026		13.06	900	974.43013	-74.43013		13.06	1019	1049.96108	-30.96108		13.06	816	831.54603	-15.54603
13.075	360	377.14789	-17.14789		13.075	452	459.41328	-7.41328		13.075	744	753.62318	-9.62318		13.075	920	974.71426	-54.71426		13.075	1080	1050.12581	29.87419		13.075	819	831.71498	-12.71498
13.09	373	377.35703	-4.35703		13.09	418	459.89594	-41.89594		13.09	764	753.93948	10.06052		13.09	917	975.0002	-58.0002		13.09	1037	1050.29383	-13.29383		13.09	811	831.88596	-20.88596
13.105	412	377.57093	34.42907		13.105	433	460.38159	-27.38159		13.105	761	754.16945	6.83055		13.105	905	975.28795	-70.28795		13.105	1030	1050.46512	-20.46512		13.105	823	832.05893	-9.05893
13.12	389	377.78978	11.21022		13.12	450	460.8702	-10.8702		13.12	751	754.40265	-3.40264		13.12	954	975.57748	-21.57748		13.12	1061	1050.63964	10.36036		13.12	822	832.23388	-10.23388
13.135	374	378.01384	-4.01384		13.135	441	461.36175	-20.36175		13.135	735	754.63902	-19.63902		13.135	993	975.86877	17.13123		13.135	1045	1050.81736	-5.81736		13.135	827	832.41079	-5.41079
13.15	349	378.24343	-29.24343		13.15	400	461.85621	-61.85621		13.15	704	754.87856	-50.87856		13.15	950	976.16183	-26.16183		13.15	1011	1050.99826	-39.99826		13.15	759	832.58965	-73.58965
13.165	370	378.47898	-8.47898		13.165	416	462.35356	-46.35356		13.165	749	755.12123	-6.12123		13.165	926	976.45663	-50.45663		13.165	1041	1051.1823	-10.1823		13.165	780	832.77044	-52.77044
13.18	387	378.72109	8.27892		13.18	407	462.85378	-55.85378		13.18	749	755.36699	-6.36699		13.18	959	976.75317	-17.75317		13.18	1037	1051.36947	-14.36947		13.18	823	832.95313	-9.95313
13.195	365	378.9706	-13.9706		13.195	426	463.35684	-37.35684		13.195	730	755.61583	-25.61583		13.195	958	977.05142	-19.05142		13.195	1014	1051.55972	-37.55972		13.195	802	833.13772	-31.13772
13.21	367	379.22883	-12.22883		13.21	431	463.86272	-32.86272		13.21	736	755.8677	-19.8677		13.21	933	977.35138	-44.35138		13.21	1032	1051.75302	-19.75302		13.21	807	833.32418	-26.32418
13.225	384	379.49791	4.50209		13.225	446	464.3714	-18.3714		13.225	734	756.12258	-22.12258		13.225	908	977.65304	-69.65304		13.225	1032	1051.94936	-19.94936		13.225	810	833.5125	-23.5125
13.24	385	379.78191	5.21809		13.24	457	464.88286	-7.88286		13.24	781	756.38044	24.61956		13.24	933	977.95638	-44.95638		13.24	1061	1052.14871	8.85129		13.24	826	833.70266	-7.70266
13.255	351	380.09077	-29.09077		13.255	439	465.39708	-26.39707		13.255	749	756.64126	-7.64125		13.255	933	978.2614	-45.2614		13.255	1055	1052.35103	2.64897		13.255	833	833.89465	-0.89465
13.27	350	380.48267	-30.48267		13.27	456	465.91402	-9.91402		13.27	740	756.90499	-16.90499		13.27	938	978.56808	-40.56808		13.27	1017	1052.55629	-35.55629		13.27	815	834.08844	-19.08844
13.285	348	380.81426	-32.81426		13.285	445	466.43369	-21.43369		13.285	715	757.17162	-42.17162		13.285	924	978.87641	-54.87641		13.285	964	1052.76448	-88.76448		13.285	771	834.28402	-63.28402
13.3	380	381.06265	-1.06265		13.3	459	466.95605	-7.95604		13.3	742	757.44112	-15.44112		13.3	936	979.18638	-43.18638		13.3	1014	1052.97556	-38.97556		13.3	810	834.48138	-24.48138
13.315	396	381.31398	14.68602		13.315	458	467.48108	-9.48108		13.315	749	757.71346	-8.71346		13.315	945	979.49799	-34.49799		13.315	1055	1053.18951	1.81049		13.315	825	834.6805	-9.6805
13.33	381	381.56822	-0.56822		13.33	464	468.00877	-4.00877		13.33	728	757.98861	-29.98861		13.33	951	979.81122	-28.81122		13.33	1011	1053.40629	-42.40629		13.33	813	834.88136	-21.88136
13.345	395	381.82535	13.17465		13.345	448	468.5391	-20.5391		13.345	714	758.26654	-44.26654		13.345	938	980.12607	-42.12607		13.345	988	1053.62589	-65.62589		13.345	798	835.08395	-37.08395
13.36	367	382.08534	-15.08534		13.36	443	469.07206	-26.07206		13.36	750	758.54724	-8.54723		13.36	927	980.44253	-53.44253		13.36	1031	1053.84827	-22.84827		13.36	810	835.28826	-25.28825
13.375	373	382.34818	-9.34818		13.375	419	469.60762	-50.60761		13.375	729	758.83066	-29.83066		13.375	891	980.76058	-89.76058		13.375	1028	1054.07341	-26.07341		13.375	820	835.49426	-15.49426
13.39	355	382.61385	-27.61385		13.39	461	470.14576	-9.14576		13.39	757	759.11678	-2.11678		13.39	905	981.08023	-76.08023		13.39	1014	1054.30129	-40.30129		13.39	812	835.70194	-23.70194
13.405	370	382.88232	-12.88232		13.405	437	470.68648	-33.68648		13.405	734	759.40559	-25.40559		13.405	961	981.40146	-20.40146		13.405	1041	1054.53188	-13.53188		13.405	828	835.91129	-7.91129
13.42	356	383.15357	-27.15357		13.42	431	471.22976	-40.22976		13.42	708	759.69705	-51.69705		13.42	927	981.72428	-54.72428		13.42	1010	1054.76515	-44.76515		13.42	787	836.12229	-49.12229
13.435	360	383.42759	-23.42759		13.435	443	471.77558	-28.77558		13.435	750	759.99113	-9.99113		13.435	941	982.04866	-41.04866		13.435	1032	1055.00107	-23.00107		13.435	829	836.33494	-7.33494
13.45	370	383.70435	-13.70435		13.45	436	472.32394	-36.32394		13.45	765	760.28782	4.71218		13.45	952	982.37462	-30.37462		13.45	1033	1055.23963	-22.23963		13.45	788	836.54921	-48.54921
13.465	385	383.98384	1.01616		13.465	470	472.87481	-2.87481		13.465	727	760.58709	-33.58709		13.465	921	982.70214	-61.70213		13.465	1030	1055.4808	-25.4808		13.465	809	836.76509	-27.76509
13.48	382	384.26603	-2.26603		13.48	437	473.42818	-36.42818		13.48	724	760.8889	-36.8889		13.48	910	983.03121	-73.03121		13.48	1024	1055.72455	-31.72455		13.48	832	836.98257	-4.98257
13.495	389	384.55091	4.44909		13.495	452	473.98405	-21.98405		13.495	743	761.19325	-18.19325		13.495	919	983.36184	-64.36184		13.495	1020	1055.97087	-35.97087		13.495	797	837.20163	-40.20163
13.51	381	384.83845	-3.83845		13.51	453	474.54241	-21.5424		13.51	749	761.5001	-12.5001		13.51	933	983.69403	-50.69403		13.51	988	1056.21971	-68.21971		13.51	793	837.42227	-44.42226
13.525	384	385.12865	-1.12865		13.525	453	475.10323	-22.10323		13.525	792	761.80943	30.19057		13.525	964	984.02776	-20.02776		13.525	1040	1056.47107	-16.47107		13.525	801	837.64446	-36.64446
13.54	379	385.42148	-6.42148		13.54	453	475.66652	-22.66652		13.54	757	762.12122	-5.12122		13.54	966	984.36305	-18.36305		13.54	1071	1056.72492	14.27508		13.54	803	837.8682	-34.8682
13.555	356	385.71693	-29.71693		13.555	467	476.23227	-9.23227		13.555	754	762.43545	-8.43545		13.555	959	984.69988	-25.69988		13.555	1068	1056.98124	11.01876		13.555	802	838.09348	-36.09348
13.57	377	386.01497	-9.01497		13.57	482	476.80047	5.19953		13.57	802	762.75209	39.24791		13.57	963	985.03826	-22.03826		13.57	1113	1057.24	55.76		13.57	839	838.32028	0.67972
13.585	399	386.31561	12.68439		13.585	443	477.37111	-34.37111		13.585	785	763.07112	21.92888		13.585	1023	985.37819	37.62182		13.585	1045	1057.50118	-12.50118		13.585	806	838.54859	-32.54859
13.6	400	386.61881	13.38119		13.6	448	477.9442	-29.9442		13.6	762	763.39251	-1.39251		13.6	994	985.71966	8.28034		13.6	1122	1057.76476	64.23524		13.6	846	838.7784	7.2216
13.615	396	386.92456	9.07544		13.615	441	478.51971	-37.51971		13.615	741	763.71626	-22.71626		13.615	983	986.06269	-3.06269		13.615	1066	1058.03072	7.96928		13.615	838	839.0097	-1.0097
13.63	378	387.23286	-9.23286		13.63	450	479.09766	-29.09766		13.63	740	764.04233	-24.04233		13.63	970	986.40727	-16.40727		13.63	1058	1058.29903	-0.29903		13.63	851	839.24248	11.75753
13.645	380	387.54368	-7.54368		13.645	493	479.67804	13.32196		13.645	750	764.37072	-14.37071		13.645	906	986.75341	-80.75341		13.645	1003	1058.56968	-55.56968		13.645	842	839.47672	2.52328
13.66	390	387.85701	2.14299		13.66	423	480.26085	-57.26085		13.66	727	764.70138	-37.70138		13.66	932	987.10111	-55.10111		13.66	1033	1058.84264	-25.84264		13.66	810	839.71243	-29.71243
13.675	405	388.17285	16.82715		13.675	431	480.84608	-49.84608		13.675	760	765.03432	-5.03432		13.675	984	987.45038	-3.45038		13.675	1078	1059.1179	18.8821		13.675	856	839.94958	16.05042
13.69	373	388.49117	-15.49117		13.69	434	481.43375	-47.43375		13.69	741	765.3695	-24.3695		13.69	947	987.80122	-40.80122		13.69	1077	1059.39543	17.60457		13.69	810	840.18818	-30.18818
13.705	377	388.81197	-11.81197		13.705	442	482.02386	-40.02386		13.705	723	765.70692	-42.70692		13.705	978	988.15365	-10.15364		13.705	1035	1059.67522	-24.67522		13.705	787	840.42821	-53.42821
13.72	394	389.13524	4.86476		13.72	469	482.6164	-13.6164		13.72	766	766.04654	-0.04654		13.72	996	988.50766	7.49234		13.72	1048	1059.95724	-11.95724		13.72	874	840.66966	33.33034
13.735	364	389.46097	-25.46097		13.735	473	483.2114	-10.21139		13.735	769	766.38836	2.61164		13.735	945	988.86328	-43.86328		13.735	993	1060.24148	-67.24148		13.735	799	840.91253	-41.91253
13.75	354	389.78915	-35.78915		13.75	449	483.80884	-34.80884		13.75	784	766.73236	17.26764		13.75	988	989.22051	-1.22051		13.75	1023	1060.52791	-37.52791		13.75	815	841.1568	-26.1568
13.765	386	390.11976	-4.11976		13.765	475	484.40875	-9.40875		13.765	774	767.07852	6.92148		13.765	970	989.57937	-19.57937		13.765	1033	1060.81653	-27.81653		13.765	820	841.40248	-21.40248
13.78	412	390.45281	21.54719		13.78	433	485.01113	-52.01113		13.78	787	767.42683	19.57317		13.78	950	989.93986	-39.93986		13.78	1073	1061.10731	11.89269		13.78	834	841.64956	-7.64956
13.795	411	390.78828	20.21172		13.795	423	485.616	-62.616		13.795	757	767.77727	-10.77727		13.795	952	990.30201	-38.30201		13.795	1021	1061.40024	-40.40024		13.795	826	841.89802	-15.89802
13.81	384	391.12618	-7.12618		13.81	415	486.22337	-71.22337		13.81	740	768.12982	-28.12982		13.81	931	990.66582	-59.66582		13.81	1004	1061.6953	-57.6953		13.81	798	842.14787	-44.14787
13.825	384	391.46649	-7.46649		13.825	468	486.83326	-18.83326		13.825	742	768.48448	-26.48448		13.825	985	991.03133	-6.03133		13.825	1081	1061.99247	19.00753		13.825	816	842.3991	-26.3991
13.84	396	391.80922	4.19078		13.84	450	487.44569	-37.44569		13.84	748	768.84122	-20.84122		13.84	935	991.39854	-56.39854		13.84	1061	1062.29174	-1.29174		13.84	799	842.65171	-43.65171
13.855	382	392.15435	-10.15435		13.855	453	488.06067	-35.06067		13.855	716	769.20005	-53.20004		13.855	984	991.76749	-7.76749		13.855	1054	1062.59309	-8.59309		13.855	829	842.90569	-13.90569
13.87	350	392.50189	-42.50189		13.87	455	488.67823	-33.67823		13.87	756	769.56093	-13.56093		13.87	957	992.13818	-35.13818		13.87	1052	1062.89652	-10.89652		13.87	809	843.16104	-34.16104
13.885	389	392.85185	-3.85184		13.885	485	489.2984	-4.2984		13.885	712	769.92388	-57.92388		13.885	956	992.51065	-36.51065		13.885	1042	1063.202	-21.202		13.885	817	843.41776	-26.41776
13.9	397	393.2042	3.7958		13.9	480	489.92121	-9.92121		13.9	739	770.28887	-31.28887		13.9	1014	992.88493	21.11507		13.9	1079	1063.50953	15.49047		13.9	881	843.67584	37.32416
13.915	363	393.55898	-30.55898		13.915	464	490.54668	-26.54668		13.915	745	770.65589	-25.65589		13.915	1010	993.26104	16.73896		13.915	1068	1063.81908	4.18092		13.915	850	843.93529	6.06471
13.93	391	393.91616	-2.91616		13.93	431	491.17484	-60.17484		13.93	702	771.02495	-69.02495		13.93	978	993.63902	-15.63902		13.93	1069	1064.13066	4.86934		13.93	826	844.19611	-18.19611
13.945	370	394.27576	-24.27576		13.945	446	491.80575	-45.80575		13.945	712	771.39602	-59.39602		13.945	967	994.0189	-27.0189		13.945	994	1064.44425	-70.44425		13.945	841	844.4583	-3.4583
13.96	394	394.63779	-0.63779		13.96	448	492.43942	-44.43942		13.96	721	771.76911	-50.76911		13.96	926	994.40071	-68.40071		13.96	1008	1064.75983	-56.75983		13.96	820	844.72186	-24.72186
13.975	378	395.00226	-17.00226		13.975	481	493.07592	-12.07592		13.975	757	772.14421	-15.14421		13.975	957	994.7845	-37.7845		13.975	1065	1065.07741	-0.07741		13.975	808	844.98679	-36.98679
13.99	371	395.36916	-24.36916		13.99	458	493.71527	-35.71527		13.99	744	772.52131	-28.52131		13.99	954	995.1703	-41.1703		13.99	1069	1065.39696	3.60304		13.99	821	845.25309	-24.25309
14.005	391	395.73852	-4.73852		14.005	439	494.35755	-55.35754		14.005	770	772.90042	-2.90042		14.005	1004	995.55816	8.44184		14.005	1038	1065.7185	-27.7185		14.005	803	845.52078	-42.52078
14.02	381	396.11035	-15.11035		14.02	460	495.00278	-35.00278		14.02	755	773.28153	-18.28153		14.02	1022	995.94814	26.05186		14.02	1058	1066.042	-8.042		14.02	813	845.78986	-32.78986
14.035	398	396.48466	1.51534		14.035	476	495.65105	-19.65105		14.035	804	773.66464	30.33536		14.035	1004	996.34027	7.65973		14.035	1044	1066.36746	-22.36746		14.035	837	846.06034	-9.06034
14.05	372	396.86147	-24.86147		14.05	479	496.3024	-17.3024		14.05	765	774.04975	-9.04975		14.05	945	996.73461	-51.73461		14.05	1025	1066.69489	-41.69489		14.05	812	846.33222	-34.33222
14.065	350	397.2408	-47.2408		14.065	494	496.95691	-2.95691		14.065	775	774.43687	0.56313		14.065	963	997.13123	-34.13123		14.065	1064	1067.02426	-3.02426		14.065	815	846.60551	-31.60551
14.08	381	397.62267	-16.62267		14.08	476	497.61465	-21.61465		14.08	811	774.826	36.174		14.08	996	997.53018	-1.53018		14.08	1029	1067.3556	-38.3556		14.08	832	846.88023	-14.88023
14.095	398	398.0071	-0.0071		14.095	473	498.2757	-25.2757		14.095	734	775.21715	-41.21714		14.095	1021	997.93153	23.06847		14.095	1029	1067.68888	-38.68888		14.095	823	847.15639	-24.15639
14.11	391	398.39413	-7.39413		14.11	473	498.94013	-25.94013		14.11	751	775.61031	-24.61031		14.11	970	998.33536	-28.33536		14.11	1010	1068.02412	-58.02412		14.11	799	847.434	-48.434
14.125	403	398.78378	4.21622		14.125	487	499.60805	-12.60805		14.125	794	776.00552	17.99448		14.125	982	998.74173	-16.74173		14.125	1054	1068.36131	-14.36131		14.125	844	847.71308	-3.71308
14.14	399	399.17608	-0.17608		14.14	486	500.27953	-14.27953		14.14	764	776.40276	-12.40276		14.14	996	999.15073	-3.15073		14.14	1038	1068.70046	-30.70046		14.14	864	847.99364	16.00636
14.155	379	399.57107	-20.57107		14.155	489	500.9547	-11.9547		14.155	771	776.80207	-5.80207		14.155	997	999.56245	-2.56245		14.155	1056	1069.04158	-13.04158		14.155	841	848.27571	-7.27571
14.17	389	399.96879	-10.96879		14.17	450	501.63366	-51.63366		14.17	754	777.20345	-23.20345		14.17	974	999.97698	-25.97697		14.17	985	1069.38467	-84.38467		14.17	789	848.55932	-59.55931
14.185	377	400.36929	-23.36929		14.185	450	502.31652	-52.31652		14.185	776	777.60693	-1.60693		14.185	1009	1000.39442	8.60558		14.185	1036	1069.72974	-33.72974		14.185	806	848.84453	-42.84453
14.2	378	400.7726	-22.7726		14.2	465	503.00341	-38.00341		14.2	788	778.01252	9.98748		14.2	1067	1000.81505	66.18495		14.2	1029	1070.07679	-41.07679		14.2	843	849.13142	-6.13142
14.215	364	401.17878	-37.17878		14.215	494	503.69447	-9.69447		14.215	757	778.42025	-21.42025		14.215	965	1001.23901	-36.23901		14.215	1026	1070.42585	-44.42585		14.215	819	849.42004	-30.42004
14.23	356	401.58789	-45.58789		14.23	514	504.38984	9.61016		14.23	796	778.83014	17.16986		14.23	999	1001.66645	-2.66645		14.23	1056	1070.77693	-14.77693		14.23	835	849.71041	-14.71041
14.245	386	401.99999	-15.99999		14.245	527	505.08968	21.91032		14.245	802	779.24223	22.75777		14.245	995	1002.09751	-7.09751		14.245	1058	1071.13005	-13.13005		14.245	849	850.00259	-1.00259
14.26	388	402.41514	-14.41514		14.26	506	505.79416	0.20584		14.26	846	779.65655	66.34345		14.26	1023	1002.53235	20.46765		14.26	1134	1071.48522	62.51478		14.26	876	850.29663	25.70337
14.275	369	402.83341	-33.83341		14.275	501	506.50345	-5.50345		14.275	785	780.07314	4.92686		14.275	1011	1002.97114	8.02886		14.275	1086	1071.84247	14.15753		14.275	916	850.59259	65.40741
14.29	404	403.25487	0.74513		14.29	539	507.21774	31.78226		14.29	814	780.49203	33.50797		14.29	1039	1003.41408	35.58592		14.29	1097	1072.20182	24.79818		14.29	906	850.89053	55.10947
14.305	418	403.67963	14.32038		14.305	499	507.93725	-8.93724		14.305	762	780.91327	-18.91327		14.305	1029	1003.86134	25.13866		14.305	1118	1072.5633	45.4367		14.305	843	851.19053	-8.19053
14.32	422	404.10775	17.89225		14.32	474	508.66218	-34.66218		14.32	734	781.33692	-47.33692		14.32	985	1004.31317	-19.31317		14.32	1050	1072.92695	-22.92695		14.32	822	851.49266	-29.49266
14.335	416	404.53934	11.46066		14.335	495	509.39278	-14.39278		14.335	797	781.76303	15.23697		14.335	1028	1004.76979	23.23021		14.335	1123	1073.2928	49.7072		14.335	842	851.79702	-9.79702
14.35	398	404.97451	-6.97451		14.35	517	510.1293	6.8707		14.35	749	782.19165	-33.19165		14.35	1003	1005.23146	-2.23146		14.35	1091	1073.66089	17.33911		14.35	848	852.10373	-4.10373
14.365	399	405.41337	-6.41337		14.365	532	510.87202	21.12798		14.365	784	782.62286	1.37714		14.365	1045	1005.69847	39.30153		14.365	1058	1074.03126	-16.03126		14.365	893	852.4129	40.5871
14.38	408	405.85604	2.14396		14.38	489	511.62122	-22.62122		14.38	808	783.05672	24.94328		14.38	1010	1006.17113	3.82887		14.38	1109	1074.40397	34.59603		14.38	878	852.72471	25.27529
14.395	405	406.30266	-1.30266		14.395	493	512.37723	-19.37723		14.395	766	783.49332	-17.49332		14.395	1018	1006.6498	11.3502		14.395	1046	1074.77906	-28.77906		14.395	889	853.03937	35.96063
14.41	399	406.75338	-7.75338		14.41	499	513.14037	-14.14037		14.41	769	783.93274	-14.93274		14.41	1034	1007.13487	26.86513		14.41	1072	1075.1566	-3.1566		14.41	873	853.35714	19.64286
14.425	412	407.20834	4.79166		14.425	509	513.91103	-4.91103		14.425	772	784.37507	-12.37507		14.425	1021	1007.62681	13.37319		14.425	1092	1075.53664	16.46336		14.425	841	853.67847	-12.67847
14.44	375	407.66772	-32.66772		14.44	498	514.68959	-16.68959		14.44	800	784.82042	15.17958		14.44	1016	1008.12616	7.87384		14.44	1079	1075.91927	3.08073		14.44	847	854.00412	-7.00412
14.455	372	408.13171	-36.13171		14.455	524	515.47649	8.52351		14.455	783	785.26891	-2.26891		14.455	1001	1008.63355	-7.63355		14.455	1082	1076.30456	5.69544		14.455	839	854.33607	-15.33607
14.47	376	408.6005	-32.6005		14.47	506	516.27217	-10.27217		14.47	789	785.72065	3.27935		14.47	970	1009.14985	-39.14985		14.47	1070	1076.6926	-6.6926		14.47	876	854.68809	21.31191
14.485	377	409.07432	-32.07432		14.485	520	517.07714	2.92286		14.485	776	786.17578	-10.17577		14.485	993	1009.67621	-16.67621		14.485	1054	1077.08348	-23.08348		14.485	823	855.01532	-32.01532
14.5	370	409.55339	-39.55339		14.5	505	517.89194	-12.89194		14.5	790	786.63444	3.36556		14.5	1011	1010.21455	0.78545		14.5	1028	1077.4773	-49.4773		14.5	868	855.34538	12.65462
14.515	419	410.03797	8.96203		14.515	510	518.71714	-8.71714		14.515	797	787.0968	9.9032		14.515	1014	1010.7689	3.2311		14.515	1065	1077.87417	-12.87417		14.515	843	855.67857	-12.67857
14.53	422	410.52835	11.47165		14.53	509	519.55339	-10.55339		14.53	755	787.56303	-32.56303		14.53	973	1011.36105	-38.36105		14.53	1072	1078.27423	-6.27423		14.53	789	856.01505	-67.01505
14.545	382	411.02483	-29.02483		14.545	538	520.40138	17.59863		14.545	793	788.03333	4.96667		14.545	981	1011.9382	-30.9382		14.545	1079	1078.67762	0.32238		14.545	823	856.35501	-33.35501
14.56	411	411.52773	-0.52773		14.56	503	521.26183	-18.26183		14.56	798	788.50791	9.49209		14.56	1025	1012.4956	12.5044		14.56	1071	1079.08446	-8.08446		14.56	834	856.69862	-22.69862
14.575	414	412.03742	1.96258		14.575	486	522.13558	-36.13558		14.575	771	788.98699	-17.98699		14.575	982	1013.06356	-31.06356		14.575	1074	1079.49495	-5.49495		14.575	833	857.0461	-24.0461
14.59	449	412.55429	36.44571		14.59	471	523.02351	-52.02351		14.59	805	789.47083	15.52917		14.59	1057	1013.6428	43.3572		14.59	1098	1079.90925	18.09075		14.59	871	857.39767	13.60233
14.605	396	413.07877	-17.07877		14.605	537	523.92658	13.07342		14.605	732	789.95971	-57.95971		14.605	1051	1014.23409	36.76591		14.605	1051	1080.32756	-29.32756		14.605	852	857.75358	-5.75358
14.62	389	413.61135	-24.61135		14.62	524	524.84586	-0.84586		14.62	763	790.45394	-27.45394		14.62	1027	1014.8383	12.1617		14.62	1082	1080.75011	1.24989		14.62	861	858.1141	2.8859
14.635	413	414.15252	-1.15252		14.635	556	525.78251	30.2175		14.635	817	790.95386	26.04614		14.635	1029	1015.45636	13.54364		14.635	1104	1081.17713	22.82287		14.635	829	858.47953	-29.47953
14.65	417	414.70287	2.29713		14.65	516	526.73778	-10.73778		14.65	768	791.45983	-23.45983		14.65	998	1016.0893	-18.0893		14.65	1067	1081.6089	-14.6089		14.65	815	858.85017	-43.85017
14.665	357	415.26302	-58.26302		14.665	535	527.7131	7.2869		14.665	796	791.97228	4.02772		14.665	1011	1016.73826	-5.73826		14.665	1112	1082.04571	29.95429		14.665	855	859.2264	-4.2264
14.68	416	415.83366	0.16634		14.68	538	528.70999	9.29001		14.68	773	792.49165	-19.49165		14.68	1050	1017.40446	32.59554		14.68	1096	1082.48788	13.51212		14.68	844	859.60861	-15.60861
14.695	450	416.41555	33.58445		14.695	521	529.73015	-8.73015		14.695	823	793.01845	29.98155		14.695	1060	1018.0893	41.9107		14.695	1109	1082.93577	26.06423		14.695	861	859.99721	1.00279
14.71	429	417.00953	11.99047		14.71	517	530.77547	-13.77547		14.71	792	793.55325	-1.55325		14.71	993	1018.79429	-25.79429		14.71	1064	1083.3898	-19.3898		14.71	851	860.39269	-9.39269
14.725	404	417.61655	-13.61655		14.725	501	531.84802	-30.84802		14.725	819	794.09667	24.90333		14.725	968	1019.52111	-51.52111		14.725	1037	1083.8504	-46.8504		14.725	828	860.79557	-32.79557
14.74	406	418.23764	-12.23764		14.74	512	532.95012	-20.95012		14.74	829	794.64942	34.35058		14.74	1053	1020.27164	32.72836		14.74	997	1084.31807	-87.31807		14.74	876	861.20643	14.79357
14.755	384	418.87395	-34.87395		14.755	476	534.08436	-58.08436		14.755	809	795.21227	13.78774		14.755	1072	1021.04798	50.95202		14.755	1066	1084.79337	-18.79337		14.755	862	861.62591	0.37409
14.77	408	419.52679	-11.52679		14.77	478	535.25359	-57.25359		14.77	783	795.7861	-12.7861		14.77	1018	1021.85244	-3.85244		14.77	1081	1085.27693	-4.27693		14.77	854	862.05474	-8.05474
14.785	404	420.19759	-16.19759		14.785	492	536.46107	-44.46107		14.785	755	796.37191	-41.37191		14.785	1029	1022.68765	6.31235		14.785	1094	1085.76945	8.23055		14.785	858	862.4937	-4.4937
14.8	397	420.88799	-23.88799		14.8	522	537.7104	-15.7104		14.8	796	796.97081	-0.97081		14.8	1031	1023.55655	7.44345		14.8	1053	1086.2717	-33.2717		14.8	839	862.94369	-23.94369
14.815	400	421.59982	-21.59982		14.815	537	539.00567	-2.00567		14.815	778	797.58408	-19.58408		14.815	1043	1024.46247	18.53753		14.815	1092	1086.7846	5.2154		14.815	880	863.4057	16.5943
14.83	437	422.33515	14.66485		14.83	544	540.35152	3.64848		14.83	770	798.21316	-28.21316		14.83	1006	1025.40916	-19.40916		14.83	1094	1087.30914	6.69086		14.83	882	863.88087	18.11913
14.845	426	423.09634	2.90366		14.845	528	541.75319	-13.75319		14.845	769	798.85969	-29.85969		14.845	984	1026.4009	-42.4009		14.845	1092	1087.84648	4.15352		14.845	834	864.37045	-30.37045
14.86	431	423.88606	7.11394		14.86	526	543.21669	-17.21669		14.86	813	799.52557	13.47443		14.86	1009	1027.44258	-18.44258		14.86	1050	1088.39793	-38.39793		14.86	862	864.87588	-2.87587
14.875	429	424.70738	4.29262		14.875	541	544.74887	-3.74887		14.875	776	800.213	-24.213		14.875	1013	1028.5398	-15.5398		14.875	1048	1088.96501	-40.96501		14.875	857	865.39877	-8.39877
14.89	421	425.56383	-4.56383		14.89	555	546.35767	8.64233		14.89	813	800.92451	12.07549		14.89	1028	1029.69905	-1.69905		14.89	1060	1089.54945	-29.54945		14.89	855	865.94098	-10.94098
14.905	449	426.45949	22.54051		14.905	560	548.05226	11.94774		14.905	784	801.66307	-17.66307		14.905	1030	1030.92782	-0.92782		14.905	1027	1090.15328	-63.15328		14.905	870	866.50462	3.49538
14.92	436	427.39911	8.60089		14.92	535	549.84356	-14.84356		14.92	770	802.43218	-32.43218		14.92	1040	1032.2349	7.7651		14.92	1044	1090.77884	-46.77884		14.92	869	867.09212	1.90788
14.935	422	428.38822	-6.38822		14.935	559	551.74429	7.25571		14.935	796	803.23598	-7.23598		14.935	1055	1033.63058	21.36942		14.935	1082	1091.42891	-9.42891		14.935	869	867.70628	1.29372
14.95	428	429.43336	-1.43336		14.95	565	553.76932	11.23068		14.95	752	804.07944	-52.07944		14.95	1035	1035.1271	-0.1271		14.95	1041	1092.10676	-51.10676		14.95	892	868.35035	23.64965
14.965	386	430.54232	-44.54231		14.965	556	555.93637	0.06363		14.965	746	804.96854	-58.96854		14.965	1024	1036.73906	-12.73906		14.965	1044	1092.81629	-48.81629		14.965	838	869.02813	-31.02813
14.98	411	431.72438	-20.72438		14.98	558	558.26678	-0.26678		14.98	790	805.91065	-15.91065		14.98	993	1038.48413	-45.48413		14.98	1052	1093.56221	-41.56221		14.98	865	869.74408	-4.74408
14.995	405	432.99083	-27.99083		14.995	553	560.7865	-7.7865		14.995	808	806.91486	1.08514		14.995	1002	1040.38388	-38.38388		14.995	1045	1094.35025	-49.35025		14.995	876	870.50347	5.49653
15.01	420	434.35548	-14.35548		15.01	577	563.52754	13.47246		15.01	800	807.99269	-7.99269		15.01	1060	1042.465	17.535		15.01	1077	1095.18746	-18.18746		15.01	908	871.31258	36.68742
15.025	429	435.8355	-6.8355		15.025	559	566.52994	-7.52994		15.025	806	809.1589	-3.1589		15.025	1086	1044.76108	41.23892		15.025	1069	1096.0827	-27.0827		15.025	920	872.17897	47.82103
15.04	456	437.45257	18.54743		15.04	581	569.84466	11.15534		15.04	842	810.43299	31.56701		15.04	1112	1047.31525	64.68475		15.04	1088	1097.04722	-9.04722		15.04	919	873.11183	45.88817
15.055	462	439.23459	22.76541		15.055	620	573.53824	46.46176		15.055	883	811.84147	71.15853		15.055	1105	1050.18469	54.81531		15.055	1165	1098.09568	66.90432		15.055	945	874.12242	70.87758
15.07	465	441.21834	23.78166		15.07	613	577.70142	35.29858		15.07	875	813.42346	61.57654		15.07	1152	1053.45063	98.54937		15.07	1089	1099.24774	-10.24774		15.07	865	875.2248	-10.2248
15.085	463	443.45372	19.54628		15.085	649	582.47056	66.52945		15.085	830	815.25118	14.74882		15.085	1130	1057.24423	72.75577		15.085	1079	1100.53176	-21.53176		15.085	856	876.43671	-20.4367
15.1	484	446.01178	37.98822		15.1	620	588.0875	31.9125		15.1	867	817.5138	49.48621		15.1	1107	1061.81294	45.18706		15.1	1095	1101.99713	-6.99713		15.1	917	877.78108	39.21892
15.115	542	449.00802	92.99198		15.115	649	595.05014	53.94987		15.115	916	820.76922	95.23078		15.115	1126	1067.65903	58.34097		15.115	1182	1103.75949	78.24051		15.115	947	879.28868	67.71132
15.13	545	452.70604	92.29396		15.13	715	604.39781	110.60219		15.13	887	826.38025	60.61975		15.13	1176	1075.7448	100.2552		15.13	1148	1106.1295	41.8705		15.13	907	881.00401	25.99599
15.145	555	457.91995	97.08005		15.145	743	618.0491	124.9509		15.145	875	836.69568	38.30432		15.145	1289	1087.64848	201.35152		15.145	1168	1109.84708	58.15292		15.145	893	883.00066	9.99934
15.16	598	466.96181	131.03819		15.16	756	638.86827	117.13173		15.16	875	854.17359	20.82641		15.16	1272	1105.42865	166.57135		15.16	1186	1116.25584	69.74416		15.16	952	885.41837	66.58163
15.175	599	484.46363	114.53638		15.175	810	669.97311	140.02689		15.175	913	879.59078	33.40922		15.175	1297	1130.93193	166.06807		15.175	1168	1127.03254	40.96746		15.175	951	888.53461	62.46539
15.19	589	515.91646	73.08354		15.19	856	713.14179	142.85822		15.19	932	911.59447	20.40553		15.19	1310	1164.76367	145.23633		15.19	1226	1143.27832	82.72168		15.19	977	892.86051	84.13949
15.205	678	563.36446	114.63554		15.205	890	767.79559	122.20441		15.205	938	948.26617	-10.26617		15.205	1303	1206.13089	96.86911		15.205	1177	1164.75655	12.24345		15.205	936	899.19868	36.80132
15.22	675	623.90356	51.09644		15.22	927	832.01322	94.98678		15.22	1006	988.38572	17.61428		15.22	1412	1253.74477	158.25523		15.22	1201	1190.36053	10.63947		15.22	1030	908.54973	121.45027
15.235	702	693.48039	8.51961		15.235	974	904.02	69.98		15.235	1062	1031.56391	30.43609		15.235	1420	1306.59792	113.40208		15.235	1212	1219.06053	-7.06053		15.235	1027	921.75878	105.24122
15.25	780	769.795	10.205		15.25	1026	982.87321	43.12679		15.25	1044	1077.88295	-33.88295		15.25	1490	1364.21985	125.78015		15.25	1233	1250.33643	-17.33643		15.25	988	939.06632	48.93368
15.265	829	852.32727	-23.32727		15.265	1119	1068.31172	50.68828		15.265	1052	1127.62318	-75.62318		15.265	1515	1426.61029	88.38971		15.265	1288	1284.11351	3.88649		15.265	995	960.12273	34.87727
15.28	879	941.43476	-62.43476		15.28	1188	1160.63357	27.36643		15.28	1123	1181.16627	-58.16627		15.28	1610	1494.08415	115.91585		15.28	1343	1320.5636	22.4364		15.28	1058	984.42036	73.57964
15.295	991	1037.8275	-46.8275		15.295	1293	1260.58682	32.41318		15.295	1171	1238.98208	-67.98208		15.295	1648	1567.16131	80.83869		15.295	1356	1359.98267	-3.98267		15.295	1114	1011.6168	102.3832
15.31	1047	1142.4319	-95.4319		15.31	1386	1369.0847	16.9153		15.31	1261	1301.64137	-40.64137		15.31	1695	1646.52568	48.47432		15.31	1372	1402.75393	-30.75393		15.31	1100	1041.63453	58.36547
15.325	1161	1256.39695	-95.39695		15.325	1447	1487.27438	-40.27438		15.325	1246	1369.83884	-123.83884		15.325	1791	1733.03112	57.96888		15.325	1356	1449.35181	-93.35181		15.325	1144	1074.63308	69.36692
15.34	1248	1381.14222	-133.14222		15.34	1541	1616.57732	-75.57732		15.34	1333	1444.42605	-111.42605		15.34	1875	1827.7345	47.2655		15.34	1378	1500.36228	-122.36228		15.34	1198	1110.95203	87.04797
15.355	1299	1518.43245	-219.43245		15.355	1587	1758.75997	-171.75997		15.355	1398	1526.45764	-128.45765		15.355	1997	1931.94968	65.05032		15.355	1429	1556.51453	-127.51453		15.355	1173	1151.08003	21.91997
15.37	1402	1670.48522	-268.48522		15.37	1790	1916.03782	-126.03782		15.37	1513	1617.25654	-104.25654		15.37	2047	2047.32643	-0.32643		15.37	1554	1618.72679	-64.72679		15.37	1244	1195.66082	48.33918
15.385	1609	1840.12704	-231.12704		15.385	1937	2091.22691	-154.22691		15.385	1567	1718.50807	-151.50807		15.385	2173	2175.96556	-2.96556		15.385	1587	1688.1731	-101.1731		15.385	1292	1245.53131	46.46869
15.4	1800	2031.02437	-231.02437		15.4	2117	2287.96886	-170.96886		15.4	1682	1832.39929	-150.39929		15.4	2332	2320.59123	11.40877		15.4	1661	1766.38317	-105.38317		15.4	1344	1301.79135	42.20865
15.415	2000	2248.03596	-248.03596		15.415	2312	2511.07796	-199.07796		15.415	1838	1961.83251	-123.83251		15.415	2443	2484.82026	-41.82026		15.415	1771	1855.39721	-84.39721		15.415	1359	1365.91987	-6.91987
15.43	2283	2497.77151	-214.77151		15.43	2599	2767.10751	-168.10751		15.43	1947	2110.76659	-163.76659		15.43	2632	2673.61271	-41.61271		15.43	1838	1958.01793	-120.01793		15.43	1420	1439.97741	-19.97741
15.445	2649	2789.52412	-140.52412		15.445	2897	3065.35842	-168.35842		15.445	2135	2284.79589	-149.79589		15.445	2836	2894.1011	-58.1011		15.445	1907	2078.25157	-171.25157		15.445	1507	1526.99338	-19.99338
15.46	3073	3136.94355	-63.94355		15.46	3359	3419.87814	-60.87814		15.46	2430	2492.22139	-62.22139		15.46	3201	3157.25046	43.74954		15.46	2231	2222.17066	8.82934		15.46	1641	1631.7388	9.2612
15.475	3374	3561.40575	-187.40575		15.475	3786	3853.60227	-67.60227		15.475	2749	2746.32193	2.67807		15.475	3404	3481.06357	-77.06357		15.475	2370	2399.84357	-29.84357		15.475	1753	1762.07429	-9.07429
15.49	4090	4100.07612	-10.07612		15.49	4512	4405.57842	106.42158		15.49	3023	3070.89409	-47.89409		15.49	3901	3895.01481	5.98519		15.49	2626	2629.7467	-3.7467		15.49	1978	1930.25006	47.74994
15.505	4852	4827.0041	24.9959		15.505	5205	5136.15504	68.84496		15.505	3435	3512.79473	-77.79473		15.505	4368	4439.6642	-71.6642		15.505	2993	2945.91499	47.08501		15.505	2120	2150.7677	-30.7677
15.52	5928	5890.6136	37.3864		15.52	6073	6106.65667	-33.65667		15.52	4156	4154.6716	1.3284		15.52	4994	5144.43041	-150.43041		15.52	3355	3395.80427	-40.80427		15.52	2261	2428.15159	-167.15159
15.535	7783	7476.5373	306.4627		15.535	7496	7295.54175	200.45825		15.535	5146	5068.47017	77.52983		15.535	5888	5965.07988	-77.07988		15.535	4025	3991.31157	33.68843		15.535	2658	2731.85609	-73.85609
15.55	9966	9427.0281	538.9719		15.55	8572	8458.3922	113.6078		15.55	6253	6113.72028	139.27972		15.55	6693	6704.22819	-11.22819		15.55	4666	4594.83065	71.16935		15.55	2969	2971.6325	-2.6325
15.565	11072	10631.0495	440.95047		15.565	9305	9049.46959	255.53041		15.565	6961	6714.15065	246.84935		15.565	7117	6987.26433	129.73567		15.565	4931	4855.58511	75.41489		15.565	3033	3002.84478	30.15522
15.58	9526	9462.38185	63.61815		15.58	8506	8423.31037	82.68963		15.58	6273	6124.10521	148.89479		15.58	6404	6429.68683	-25.68683		15.58	4507	4413.30928	93.69072		15.58	2715	2718.30782	-3.30782
15.595	6534	6192.00504	341.99496		15.595	6643	6577.67494	65.32506		15.595	4679	4429.60133	249.39867		15.595	4980	5125.47155	-145.47155		15.595	3559	3392.48322	166.51678		15.595	2204	2219.24746	-15.24746
15.61	3405	3169.50601	235.49399		15.61	4428	4441.29464	-13.29464		15.61	2899	2704.98807	194.01193		15.61	3587	3698.13451	-111.13451		15.61	2457	2368.848	88.152		15.61	1758	1731.0831	26.9169
15.625	1703	1532.64553	170.35447		15.625	2763	2788.27167	-25.27167		15.625	1724	1634.19226	89.80774		15.625	2636	2603.1802	32.8198		15.625	1764	1698.78475	65.21525		15.625	1426	1377.07635	48.92365
15.64	992	922.22227	69.77773		15.64	1811	1789.90148	21.09852		15.64	1272	1168.20056	103.79944		15.64	2002	1930.33758	71.66242		15.64	1464	1376.84941	87.15059		15.64	1239	1166.32504	72.67496
15.655	744	727.15891	16.84109		15.655	1370	1282.59683	87.40317		15.655	1053	1006.53943	46.46057		15.655	1642	1576.24918	65.75082		15.655	1306	1251.79541	54.20459		15.655	1086	1056.653	29.347
15.67	623	648.35408	-25.35408		15.67	1112	1043.04581	68.95419		15.67	1007	947.80337	59.19663		15.67	1485	1401.99868	83.00132		15.67	1202	1204.08093	-2.08093		15.67	1042	1001.97866	40.02134
15.685	569	602.43753	-33.43753		15.685	911	921.51026	-10.51026		15.685	910	918.2024	-8.2024		15.685	1309	1311.03774	-2.03774		15.685	1165	1181.05423	-16.05423		15.685	956	972.54907	-16.54907
15.7	552	570.88689	-18.88689		15.7	825	848.43957	-23.43957		15.7	868	898.85068	-30.85068		15.7	1318	1255.89047	62.10953		15.7	1170	1166.55916	3.44084		15.7	951	954.24255	-3.24255
15.715	518	547.97632	-29.97632		15.715	776	797.83909	-21.83909		15.715	870	884.93844	-14.93844		15.715	1223	1217.65841	5.34159		15.715	1172	1156.22037	15.77963		15.715	921	941.5047	-20.5047
15.73	497	530.81128	-33.81128		15.73	723	760.18264	-37.18264		15.73	866	874.56587	-8.56587		15.73	1196	1189.12964	6.87036		15.73	1162	1148.5029	13.4971		15.73	874	932.28772	-58.28772
15.745	492	517.63383	-25.63383		15.745	755	731.17843	23.82157		15.745	814	866.65411	-52.65411		15.745	1202	1167.06356	34.93644		15.745	1167	1142.60365	24.39635		15.745	897	924.7244	-27.7244
15.76	477	507.31277	-30.31277		15.76	728	708.35387	19.64613		15.76	881	860.51837	20.48163		15.76	1220	1149.62243	70.37757		15.76	1171	1138.01564	32.98436		15.76	881	918.75284	-37.75284
15.775	435	499.09279	-64.09279		15.775	698	690.08848	7.91152		15.775	872	855.72234	16.27766		15.775	1129	1135.60685	-6.60685		15.775	1113	1134.39904	-21.39904		15.775	884	913.96763	-29.96763
15.79	442	492.45376	-50.45376		15.79	718	675.26348	42.73652		15.79	870	851.99611	18.00389		15.79	1151	1124.18629	26.81371		15.79	1113	1131.51893	-18.51893		15.79	931	910.08565	20.91435
15.805	472	487.02784	-15.02784		15.805	716	663.08404	52.91596		15.805	878	848.80254	29.19746		15.805	1135	1114.76807	20.23193		15.805	1159	1129.20916	29.79084		15.805	908	906.90355	1.09645
15.82	500	482.54883	17.45117		15.82	678	652.9728	25.0272		15.82	878	846.19262	31.80738		15.82	1138	1106.91988	31.08012		15.82	1130	1127.35026	2.64974		15.82	890	904.27222	-14.27222
15.835	479	478.8201	0.1799		15.835	682	644.50214	37.49786		15.835	856	844.04537	11.95463		15.835	1163	1100.32039	62.67961		15.835	1157	1125.85582	31.14418		15.835	892	902.08029	-10.08029
15.85	473	475.69384	-2.69384		15.85	717	637.34987	79.65013		15.85	841	842.26982	-1.26982		15.85	1133	1094.7267	38.2733		15.85	1104	1124.66482	-20.66482		15.85	845	900.24324	-55.24324
15.865	445	473.05709	-28.05709		15.865	677	631.26946	45.73054		15.865	808	840.79647	-32.79647		15.865	1129	1089.95246	39.04754		15.865	1104	1123.74093	-19.74093		15.865	823	898.69599	-75.69599
15.88	438	470.82233	-32.82233		15.88	690	626.06963	63.93037		15.88	803	839.57147	-36.57147		15.88	1161	1085.85273	75.14727		15.88	1123	1123.09988	-0.09988		15.88	925	897.38775	27.61225
15.895	448	468.92087	-20.92087		15.895	719	621.60009	97.39991		15.895	849	838.55256	10.44744		15.895	1167	1082.31337	84.68663		15.895	1129	1122.80807	6.19193		15.895	968	896.27843	71.72157
15.91	457	467.29815	-10.29815		15.91	664	617.74143	46.25857		15.91	857	837.70625	19.29375		15.91	1186	1079.24354	106.75646		15.91	1127	1122.22348	4.77652		15.91	928	895.33603	32.66397
15.925	455	465.9104	-10.91039		15.925	666	614.39778	51.60222		15.925	807	837.0057	-30.0057		15.925	1118	1076.57014	41.42986		15.925	1164	1121.7489	42.2511		15.925	897	894.53475	2.46525
15.94	442	464.72213	-22.72213		15.94	676	611.49142	64.50858		15.94	848	836.42924	11.57076		15.94	1118	1074.23387	43.76613		15.94	1122	1121.36777	0.63223		15.94	888	893.85361	-5.85361
15.955	455	463.70435	-8.70435		15.955	663	608.95881	54.04119		15.955	826	835.95928	-9.95928		15.955	1124	1072.18613	51.81387		15.955	1127	1121.06657	5.93343		15.955	898	893.2754	4.7246
15.97	431	462.83318	-31.83318		15.97	642	606.74758	35.25242		15.97	870	835.58151	34.41849		15.97	1152	1070.38686	81.61314		15.97	1146	1120.8341	25.1659		15.97	955	892.7859	62.2141
15.985	476	462.08877	13.91123		15.985	653	604.81426	48.18574		15.985	816	835.28438	-19.28438		15.985	1106	1068.80272	37.19728		15.985	1112	1120.6611	-8.6611		15.985	872	892.37326	-20.37326
16	438	461.45454	-23.45454		16	611	603.12249	7.87751		16	788	835.05882	-47.05882		16	1049	1067.40585	-18.40585		16	1045	1120.53979	-75.53979		16	874	892.02757	-18.02757
16.015	455	460.91655	-5.91655		16.015	622	601.6417	20.3583		16.015	809	834.89877	-25.89877		16.015	1089	1066.17274	22.82726		16.015	1077	1120.46363	-43.46363		16.015	885	891.74045	-6.74045
16.03	433	460.46297	-27.46297		16.03	596	600.34599	-4.34599		16.03	840	834.80535	5.19465		16.03	1108	1065.08352	42.91648		16.03	1115	1120.42708	-5.42708		16.03	834	891.50481	-57.50481
16.045	432	460.08376	-28.08376		16.045	617	599.21334	17.78666		16.045	787	834.78782	-47.78782		16.045	1043	1064.12125	-21.12125		16.045	1093	1120.42543	-27.42543		16.045	824	891.3146	-67.3146
16.06	434	459.77032	-25.77032		16.06	630	598.22491	31.7751		16.06	771	834.74386	-63.74386		16.06	1069	1063.27141	5.72859		16.06	1056	1120.45463	-64.45463		16.06	850	891.16465	-41.16465
16.075	409	459.51526	-50.51526		16.075	625	597.36449	27.63551		16.075	811	834.73571	-23.73571		16.075	1088	1062.52155	25.47845		16.075	1070	1120.51122	-50.51122		16.075	892	891.0505	0.9495
16.09	405	459.31219	-54.31219		16.09	631	596.61811	34.38189		16.09	843	834.75943	8.24057		16.09	1078	1061.86088	16.13912		16.09	1085	1120.59219	-35.59219		16.09	908	890.96828	17.03172
16.105	432	459.15558	-27.15558		16.105	584	595.97364	-11.97364		16.105	801	834.8116	-33.8116		16.105	1076	1061.28007	14.71993		16.105	1069	1120.69494	-51.69494		16.105	858	890.91466	-32.91466
16.12	397	459.0406	-62.0406		16.12	603	595.42051	7.57949		16.12	846	834.88925	11.11075		16.12	1091	1060.77096	30.22904		16.12	1089	1120.81721	-31.81721		16.12	864	890.88671	-26.88671
16.135	402	458.96303	-56.96303		16.135	639	594.94949	44.05051		16.135	839	834.98976	4.01024		16.135	1078	1060.32644	17.67356		16.135	1105	1120.95699	-15.95699		16.135	907	890.88189	16.11811
16.15	413	458.91919	-45.91919		16.15	631	594.5525	36.44751		16.15	814	835.11085	-21.11085		16.15	1068	1059.94026	8.05974		16.15	1036	1121.11257	-85.11257		16.15	836	890.89795	-54.89795
16.165	417	458.9058	-41.9058		16.165	612	594.22239	17.77761		16.165	803	835.25052	-32.25052		16.165	1081	1059.60693	21.39307		16.165	1037	1121.2824	-84.2824		16.165	866	890.93294	-24.93294
16.18	417	458.91999	-41.91999		16.18	626	593.95288	32.04712		16.18	794	835.40698	-41.40698		16.18	1053	1059.32159	-6.32159		16.18	1057	1121.46513	-64.46513		16.18	870	890.98509	-20.98509
16.195	418	458.95922	-40.95922		16.195	649	593.7384	55.2616		16.195	809	835.57866	-26.57866		16.195	1029	1059.07995	-30.07995		16.195	1096	1121.65957	-25.65957		16.195	870	891.05288	-21.05288
16.21	416	459.02122	-43.02122		16.21	629	593.57399	35.42601		16.21	802	835.76417	-33.76417		16.21	1068	1058.87819	9.12181		16.21	1070	1121.86464	-51.86464		16.21	880	891.13494	-11.13494
16.225	394	459.10398	-65.10397		16.225	637	593.45526	43.54474		16.225	786	835.96226	-49.96226		16.225	1051	1058.71291	-7.71291		16.225	1070	1122.0794	-52.0794		16.225	877	891.23004	-14.23004
16.24	434	459.20568	-25.20568		16.24	620	593.37825	26.62175		16.24	810	836.17181	-26.17181		16.24	1114	1058.58108	55.41892		16.24	1084	1122.30301	-38.30301		16.24	877	891.3371	-14.3371
16.255	466	459.32472	6.67528		16.255	602	593.33946	8.66054		16.255	843	836.39184	6.60816		16.255	1100	1058.47998	41.52002		16.255	1068	1122.5347	-54.5347		16.255	859	891.45514	-32.45514
16.27	462	459.45965	2.54035		16.27	587	593.33571	-6.33571		16.27	818	836.62144	-18.62144		16.27	1092	1058.40719	33.59281		16.27	1114	1122.77379	-8.77379		16.27	870	891.5833	-21.58329
16.285	453	459.60916	-6.60916		16.285	538	593.36416	-55.36416		16.285	804	836.85982	-32.85982		16.285	1083	1058.36051	24.63949		16.285	1093	1123.01968	-30.01968		16.285	870	891.72078	-21.72078
16.3	427	459.77209	-32.77209		16.3	554	593.42225	-39.42225		16.3	843	837.10625	5.89375		16.3	1031	1058.33798	-27.33798		16.3	1074	1123.27181	-49.27181		16.3	843	891.86689	-48.86689
16.315	403	459.94736	-56.94736		16.315	555	593.50767	-38.50767		16.315	815	837.36007	-22.36007		16.315	1000	1058.33782	-58.33782		16.315	1039	1123.52969	-84.52969		16.315	861	892.02098	-31.02098
16.33	433	460.13402	-27.13402		16.33	574	593.61832	-19.61832		16.33	811	837.62071	-26.62071		16.33	1005	1058.35844	-53.35844		16.33	1091	1123.79287	-32.79287		16.33	905	892.1825	12.81751
16.345	422	460.3312	-38.3312		16.345	559	593.75231	-34.75231		16.345	801	837.88761	-36.88761		16.345	1020	1058.39837	-38.39837		16.345	1071	1124.06095	-53.06095		16.345	898	892.35091	5.64909
16.36	416	460.5381	-44.5381		16.36	529	593.90791	-64.90791		16.36	810	838.1603	-28.1603		16.36	1005	1058.45631	-53.45631		16.36	1045	1124.33354	-79.33354		16.36	891	892.52575	-1.52575
16.375	446	460.75401	-14.75401		16.375	565	594.08356	-29.08356		16.375	823	838.43833	-15.43833		16.375	1055	1058.53107	-3.53107		16.375	1051	1124.61033	-73.61033		16.375	870	892.70659	-22.70659
16.39	470	460.97827	9.02173		16.39	564	594.27783	-30.27783		16.39	810	838.72131	-28.72131		16.39	1087	1058.62156	28.37844		16.39	1078	1124.89101	-46.89101		16.39	844	892.89306	-48.89306
16.405	446	461.21029	-15.21029		16.405	563	594.48943	-31.48943		16.405	813	839.00886	-26.00886		16.405	1055	1058.7268	-3.7268		16.405	1059	1125.1753	-66.1753		16.405	880	893.0848	-13.0848
16.42	426	461.4495	-35.4495		16.42	588	594.71716	-6.71716		16.42	837	839.30066	-2.30066		16.42	1054	1058.8459	-4.8459		16.42	1086	1125.46296	-39.46296		16.42	880	893.28149	-13.28149
16.435	458	461.69543	-3.69543		16.435	591	594.95994	-3.95994		16.435	816	839.59639	-23.59639		16.435	1029	1058.97803	-29.97803		16.435	1078	1125.75375	-47.75375		16.435	872	893.48286	-21.48285
16.45	425	461.9476	-36.9476		16.45	559	595.21678	-36.21678		16.45	801	839.89579	-38.89579		16.45	1007	1059.12247	-52.12247		16.45	1063	1126.04746	-63.04746		16.45	827	893.68862	-66.68862
16.465	430	462.2056	-32.2056		16.465	559	595.48677	-36.48677		16.465	811	840.19859	-29.19859		16.465	1063	1059.27852	3.72148		16.465	1099	1126.34392	-27.34392		16.465	835	893.89856	-58.89856
16.48	431	462.46905	-31.46905		16.48	584	595.76908	-11.76908		16.48	791	840.50458	-49.50457		16.48	994	1059.44558	-65.44558		16.48	1095	1126.64294	-31.64294		16.48	819	894.11246	-75.11245
16.495	411	462.73759	-51.73759		16.495	551	596.06294	-45.06294		16.495	792	840.81352	-48.81352		16.495	994	1059.62308	-65.62308		16.495	1066	1126.94436	-60.94436		16.495	848	894.33011	-46.33011
16.51	432	463.01089	-31.01089		16.51	536	596.36765	-60.36765		16.51	815	841.12524	-26.12524		16.51	1037	1059.81052	-22.81052		16.51	1065	1127.24806	-62.24806		16.51	858	894.55135	-36.55135
16.525	441	463.28867	-22.28867		16.525	533	596.68258	-63.68258		16.525	766	841.43954	-75.43954		16.525	1055	1060.00742	-5.00742		16.525	1086	1127.55389	-41.55389		16.525	896	894.77601	1.22399
16.54	463	463.57064	-0.57064		16.54	558	597.00712	-39.00712		16.54	810	841.75628	-31.75628		16.54	1008	1060.21337	-52.21337		16.54	1159	1127.86174	31.13826		16.54	858	895.00395	-37.00395
16.555	445	463.85657	-18.85657		16.555	547	597.34074	-50.34074		16.555	813	842.07531	-29.07531		16.555	1043	1060.42798	-17.42798		16.555	1052	1128.1715	-76.1715		16.555	850	895.23505	-45.23505
16.57	437	464.1462	-27.1462		16.57	586	597.68294	-11.68294		16.57	834	842.39648	-8.39648		16.57	1071	1060.6509	10.3491		16.57	1105	1128.48308	-23.48308		16.57	891	895.46918	-4.46918
16.585	435	464.43935	-29.43935		16.585	593	598.03327	-5.03327		16.585	834	842.71968	-8.71968		16.585	1060	1060.88183	-0.88183		16.585	1084	1128.79639	-44.79639		16.585	913	895.70625	17.29375
16.6	450	464.7358	-14.7358		16.6	571	598.3913	-27.3913		16.6	863	843.0448	19.9552		16.6	1078	1061.12047	16.87953		16.6	1124	1129.11135	-5.11135		16.6	932	895.94616	36.05384
16.615	428	465.03539	-37.03539		16.615	564	598.75666	-34.75666		16.615	804	843.37173	-39.37173		16.615	991	1061.36657	-70.36657		16.615	1123	1129.4279	-6.4279		16.615	855	896.18884	-41.18884
16.63	456	465.33795	-9.33795		16.63	535	599.12899	-64.12899		16.63	848	843.70039	4.29961		16.63	1043	1061.61991	-18.61991		16.63	1107	1129.74598	-22.74598		16.63	875	896.4342	-21.4342
16.645	462	465.64334	-3.64334		16.645	534	599.50798	-65.50798		16.645	829	844.03069	-15.03069		16.645	1015	1061.88029	-46.88029		16.645	1108	1130.06552	-22.06552		16.645	879	896.6822	-17.6822
16.66	432	465.95142	-33.95141		16.66	545	599.89334	-54.89334		16.66	818	844.36256	-26.36256		16.66	1012	1062.14752	-50.14752		16.66	1143	1130.38648	12.61352		16.66	873	896.93279	-23.93279
16.675	443	466.26206	-23.26206		16.675	547	600.28481	-53.28481		16.675	818	844.69595	-26.69595		16.675	979	1062.42147	-83.42147		16.675	1090	1130.70884	-40.70884		16.675	849	897.18591	-48.18591
16.69	444	466.57516	-22.57516		16.69	575	600.68215	-25.68215		16.69	813	845.03078	-32.03078		16.69	1001	1062.70199	-61.70199		16.69	1101	1131.03254	-30.03254		16.69	889	897.44154	-8.44154
16.705	447	466.89063	-19.89063		16.705	575	601.08516	-26.08516		16.705	811	845.36702	-34.36702		16.705	1031	1062.98898	-31.98898		16.705	1081	1131.35757	-50.35757		16.705	891	897.69966	-6.69966
16.72	481	467.20837	13.79163		16.72	620	601.49363	18.50637		16.72	821	845.70462	-24.70462		16.72	1122	1063.28235	58.71765		16.72	1115	1131.6839	-16.6839		16.72	882	897.96025	-15.96025
16.735	426	467.52831	-41.52831		16.735	635	601.90741	33.09259		16.735	769	846.04355	-77.04355		16.735	1091	1063.58202	27.41798		16.735	1033	1132.01152	-99.01152		16.735	834	898.22329	-64.22329
16.75	432	467.85038	-35.85038		16.75	570	602.32636	-32.32636		16.75	808	846.38379	-38.38379		16.75	1084	1063.88796	20.11204		16.75	1066	1132.34043	-66.34043		16.75	897	898.4888	-1.48879
16.765	456	468.17452	-12.17452		16.765	565	602.75035	-37.75035		16.765	821	846.72531	-25.72531		16.765	1044	1064.20013	-20.20013		16.765	1118	1132.67061	-14.67061		16.765	867	898.75676	-31.75676
16.78	456	468.5007	-12.5007		16.78	569	603.17928	-34.17928		16.78	826	847.06809	-21.06809		16.78	1089	1064.51851	24.48149		16.78	1035	1133.00208	-98.00208		16.78	888	899.02721	-11.02721
16.795	456	468.82886	-12.82886		16.795	571	603.61307	-32.61307		16.795	797	847.41214	-50.41214		16.795	1080	1064.84312	15.15688		16.795	1085	1133.33483	-48.33483		16.795	952	899.30016	52.69984
16.81	464	469.15899	-5.15899		16.81	596	604.05165	-8.05165		16.81	772	847.75746	-75.75746		16.81	1034	1065.17397	-31.17397		16.81	1084	1133.66889	-49.66889		16.81	919	899.57564	19.42436
16.825	470	469.49106	0.50894		16.825	594	604.49499	-10.49499		16.825	803	848.10404	-45.10404		16.825	1082	1065.51111	16.48889		16.825	1091	1134.00427	-43.00427		16.825	907	899.85369	7.14632
16.84	464	469.82507	-5.82507		16.84	611	604.94307	6.05693		16.84	812	848.4519	-36.4519		16.84	1070	1065.85461	4.14539		16.84	1075	1134.34101	-59.34101		16.84	884	900.13434	-16.13434
16.855	462	470.16102	-8.16102		16.855	587	605.39587	-18.39587		16.855	791	848.80107	-57.80107		16.855	1055	1066.20453	-11.20453		16.855	1049	1134.67912	-85.67912		16.855	886	900.41767	-14.41766
16.87	451	470.49891	-19.49891		16.87	621	605.85342	15.14658		16.87	810	849.15156	-39.15156		16.87	1045	1066.56099	-21.56099		16.87	1104	1135.01865	-31.01865		16.87	867	900.70371	-33.70371
16.885	462	470.83878	-8.83878		16.885	616	606.31576	9.68424		16.885	770	849.50342	-79.50342		16.885	1056	1066.92411	-10.92411		16.885	1093	1135.35965	-42.35965		16.885	891	900.99255	-9.99255
16.9	424	471.18064	-47.18064		16.9	668	606.78295	61.21705		16.9	838	849.85669	-11.85669		16.9	1163	1067.29402	95.70598		16.9	1081	1135.70216	-54.70216		16.9	901	901.28426	-0.28426
16.915	460	471.52455	-11.52455		16.915	607	607.25507	-0.25507		16.915	853	850.21141	2.78859		16.915	1085	1067.67088	17.32912		16.915	1128	1136.04623	-8.04623		16.915	922	901.57892	20.42108
16.93	442	471.87054	-29.87054		16.93	614	607.73223	6.26777		16.93	782	850.56764	-68.56764		16.93	1062	1068.05489	-6.05489		16.93	1132	1136.39194	-4.39194		16.93	874	901.87664	-27.87664
16.945	430	472.2187	-42.2187		16.945	618	608.21455	9.78545		16.945	788	850.92544	-62.92544		16.945	1073	1068.44625	4.55375		16.945	1112	1136.73936	-24.73936		16.945	813	902.17751	-89.17751
16.96	451	472.56909	-21.56909		16.96	591	608.70219	-17.70219		16.96	796	851.2849	-55.2849		16.96	1030	1068.84519	-38.84519		16.96	1077	1137.08855	-60.08855		16.96	898	902.48165	-4.48165
16.975	449	472.92181	-23.92181		16.975	650	609.19534	40.80466		16.975	849	851.64609	-2.64609		16.975	1082	1069.25197	12.74803		16.975	1141	1137.43962	3.56038		16.975	922	902.78919	19.21081
16.99	443	473.27695	-30.27695		16.99	631	609.6942	21.3058		16.99	799	852.00912	-53.00912		16.99	1131	1069.66688	61.33312		16.99	1149	1137.79266	11.20734		16.99	889	903.10026	-14.10026
17.005	458	473.63465	-15.63465		17.005	609	610.19902	-1.19902		17.005	825	852.37407	-27.37407		17.005	1106	1070.09024	35.90976		17.005	1106	1138.14776	-32.14776		17.005	906	903.41502	2.58498
17.02	441	473.99503	-32.99503		17.02	611	610.71007	0.28993		17.02	815	852.74108	-37.74108		17.02	1089	1070.5224	18.4776		17.02	1108	1138.50505	-30.50505		17.02	888	903.73362	-15.73362
17.035	473	474.35824	-1.35824		17.035	629	611.22767	17.77233		17.035	859	853.11026	5.88974		17.035	1091	1070.96374	20.03626		17.035	1184	1138.86466	45.13534		17.035	895	904.05624	-9.05624
17.05	455	474.72447	-19.72447		17.05	609	611.75216	-2.75216		17.05	836	853.48177	-17.48176		17.05	1103	1071.4147	31.5853		17.05	1127	1139.22672	-12.22672		17.05	863	904.38307	-41.38307
17.065	466	475.09391	-9.0939		17.065	592	612.28394	-20.28394		17.065	802	853.85575	-51.85575		17.065	1066	1071.87572	-5.87572		17.065	1091	1139.59137	-48.59137		17.065	895	904.71433	-9.71433
17.08	436	475.46676	-39.46676		17.08	557	612.82344	-55.82344		17.08	817	854.23238	-37.23238		17.08	1015	1072.34732	-57.34732		17.08	1066	1139.9588	-73.9588		17.08	897	905.05023	-8.05023
17.095	437	475.84328	-38.84328		17.095	570	613.37118	-43.37118		17.095	793	854.61186	-61.61186		17.095	1044	1072.83006	-28.83006		17.095	1058	1140.32916	-82.32916		17.095	841	905.39102	-64.39102
17.11	464	476.22373	-12.22373		17.11	593	613.92768	-20.92768		17.11	804	854.99439	-50.99439		17.11	1059	1073.32456	-14.32456		17.11	1093	1140.70266	-47.70266		17.11	804	905.73696	-101.73696
17.125	447	476.60842	-29.60842		17.125	595	614.49357	-19.49357		17.125	827	855.38021	-28.38021		17.125	1079	1073.83148	5.16852		17.125	1118	1141.07952	-23.07952		17.125	895	906.08835	-11.08834
17.14	446	476.99768	-30.99768		17.14	589	615.06953	-26.06953		17.14	829	855.76957	-26.76957		17.14	1084	1074.35157	9.64843		17.14	1112	1141.45996	-29.45996		17.14	892	906.44548	-14.44548
17.155	443	477.39189	-34.39189		17.155	581	615.65633	-34.65633		17.155	828	856.16276	-28.16276		17.155	1037	1074.88563	-37.88563		17.155	1136	1141.84423	-5.84423		17.155	906	906.80872	-0.80872
17.17	445	477.79147	-32.79146		17.17	610	616.25482	-6.25481		17.17	819	856.56008	-37.56008		17.17	1016	1075.43456	-59.43456		17.17	1065	1142.23263	-77.23263		17.17	884	907.17841	-23.17841
17.185	453	478.19688	-25.19688		17.185	600	616.86594	-16.86594		17.185	837	856.96189	-19.96189		17.185	1071	1075.99935	-4.99935		17.185	1108	1142.62545	-34.62545		17.185	877	907.55498	-30.55498
17.2	451	478.60865	-27.60865		17.2	578	617.49077	-39.49077		17.2	847	857.36858	-10.36857		17.2	1079	1076.58109	2.41891		17.2	1130	1143.02303	-13.02303		17.2	902	907.93885	-5.93885
17.215	455	479.02736	-24.02736		17.215	546	618.13051	-72.13051		17.215	803	857.78055	-54.78055		17.215	1083	1077.18098	5.81902		17.215	1086	1143.42574	-57.42574		17.215	900	908.33051	-8.33051
17.23	444	479.45367	-35.45367		17.23	636	618.78648	17.21352		17.23	819	858.1983	-39.1983		17.23	1088	1077.80035	10.19965		17.23	1169	1143.83399	25.16601		17.23	939	908.73049	30.26951
17.245	485	479.88833	5.11167		17.245	608	619.4602	-11.4602		17.245	822	858.62236	-36.62236		17.245	1086	1078.44071	7.55929		17.245	1140	1144.24822	-4.24822		17.245	927	909.13937	17.86063
17.26	495	480.33215	14.66785		17.26	596	620.15336	-24.15336		17.26	855	859.05332	-4.05332		17.26	1145	1079.10369	65.89631		17.26	1194	1144.66895	49.33105		17.26	961	909.55778	51.44222
17.275	451	480.78609	-29.78609		17.275	586	620.86788	-34.86788		17.275	841	859.49184	-18.49184		17.275	1119	1079.79117	39.20883		17.275	1181	1145.09673	35.90327		17.275	933	909.98643	23.01357
17.29	485	481.25121	3.7488		17.29	591	621.60594	-30.60594		17.29	898	859.93868	38.06132		17.29	1118	1080.5052	37.4948		17.29	1185	1145.53219	39.46781		17.29	890	910.42611	-20.42611
17.305	467	481.7287	-14.7287		17.305	616	622.37001	-6.37001		17.305	862	860.3947	1.6053		17.305	1118	1081.24814	36.75186		17.305	1198	1145.976	52.024		17.305	947	910.87767	36.12233
17.32	476	482.21996	-6.21996		17.32	614	623.16291	-9.16291		17.32	813	860.86085	-47.86085		17.32	1043	1082.02263	-39.02263		17.32	1126	1146.42897	-20.42897		17.32	892	911.34208	-19.34208
17.335	471	482.72655	-11.72655		17.335	633	623.98786	9.01214		17.335	859	861.33825	-2.33825		17.335	1123	1082.83167	40.16833		17.335	1170	1146.89197	23.10803		17.335	853	911.82042	-58.82042
17.35	451	483.25029	-32.25029		17.35	598	624.84858	-26.84858		17.35	838	861.82815	-23.82815		17.35	1134	1083.67868	50.32132		17.35	1154	1147.366	6.634		17.35	900	912.31389	-12.31389
17.365	441	483.79325	-42.79325		17.365	624	625.74936	-1.74936		17.365	838	862.33201	-24.33201		17.365	1097	1084.56757	12.43243		17.365	1158	1147.8522	10.1478		17.365	962	912.82385	49.17615
17.38	449	484.35787	-35.35787		17.38	638	626.69518	11.30482		17.38	847	862.85153	-15.85153		17.38	1132	1085.50286	46.49714		17.38	1191	1148.35188	42.64812		17.38	900	913.35184	-13.35184
17.395	475	484.94694	-9.94694		17.395	648	627.69186	20.30814		17.395	884	863.38868	20.61132		17.395	1105	1086.48978	18.51022		17.395	1216	1148.86655	67.13345		17.395	932	913.89961	18.10039
17.41	479	485.56379	-6.56379		17.41	602	628.74623	-26.74623		17.41	891	863.94578	27.05422		17.41	1095	1087.53442	7.46558		17.41	1205	1149.39796	55.60204		17.41	936	914.46915	21.53085
17.425	473	486.2123	-13.2123		17.425	608	629.8664	-21.8664		17.425	895	864.52559	30.47441		17.425	1132	1088.64397	43.35603		17.425	1178	1149.94813	28.05187		17.425	974	915.06274	58.93726
17.44	476	486.89711	-10.89711		17.44	624	631.06202	-7.06202		17.44	844	865.1314	-21.1314		17.44	1146	1089.8269	56.1731		17.44	1090	1150.5195	-60.5195		17.44	952	915.68305	36.31695
17.455	476	487.62377	-11.62377		17.455	625	632.34472	-7.34472		17.455	843	865.76722	-22.76722		17.455	1122	1091.09339	30.90661		17.455	1073	1151.11492	-78.11492		17.455	922	916.33314	5.66686
17.47	475	488.39902	-13.39902		17.47	622	633.72862	-11.72862		17.47	861	866.43794	-5.43794		17.47	1095	1092.45571	2.54429		17.47	1143	1151.73784	-8.73784		17.47	918	917.01662	0.98338
17.485	444	489.23106	-45.23106		17.485	603	635.23111	-32.23111		17.485	869	867.14968	1.85032		17.485	1074	1093.9289	-19.9289		17.485	1120	1152.39247	-32.39247		17.485	886	917.73777	-31.73777
17.5	471	490.13005	-19.13005		17.5	612	636.87388	-24.87388		17.5	942	867.91018	74.08982		17.5	1098	1095.53157	2.46843		17.5	1135	1153.08401	-18.08401		17.5	917	918.50168	-1.50168
17.515	461	491.10845	-30.10845		17.515	596	638.6844	-42.6844		17.515	906	868.72943	37.27057		17.515	1107	1097.28726	9.71274		17.515	1155	1153.81899	1.18101		17.515	922	919.31446	2.68554
17.53	499	492.1825	6.8175		17.53	628	640.69812	-12.69812		17.53	822	869.62074	-47.62073		17.53	1037	1099.22636	-62.22636		17.53	1133	1154.60578	-21.60578		17.53	935	920.18362	14.81638
17.545	518	493.37352	24.62648		17.545	642	642.96188	-0.96188		17.545	847	870.60231	-23.60231		17.545	1096	1101.38997	-5.38997		17.545	1157	1155.45539	1.54461		17.545	948	921.11838	26.88162
17.56	485	494.71004	-9.71004		17.56	670	645.53942	24.46058		17.56	851	871.70016	-20.70016		17.56	1093	1103.83864	-10.83864		17.56	1154	1156.38271	-2.38271		17.56	932	922.13036	9.86964
17.575	476	496.23174	-20.23174		17.575	645	648.52203	-3.52203		17.575	837	872.95396	-35.95396		17.575	1095	1106.67383	-11.67383		17.575	1099	1157.40873	-58.40873		17.575	929	923.23446	5.76554
17.59	509	497.99948	11.00052		17.59	615	652.05514	-37.05514		17.59	924	874.43703	49.56297		17.59	1174	1110.08494	63.91506		17.59	1108	1158.56494	-50.56494		17.59	947	924.45056	22.54944
17.605	489	500.13365	-11.13365		17.605	621	656.41487	-35.41487		17.605	858	876.35547	-18.35546		17.605	1094	1114.42973	-20.42973		17.605	1140	1159.90828	-19.90828		17.605	920	925.80717	-5.80717
17.62	527	502.95904	24.04096		17.62	665	662.1934	2.8066		17.62	879	879.39462	-0.39462		17.62	1094	1120.32625	-26.32625		17.62	1138	1161.58558	-23.58558		17.62	913	927.3502	-14.3502
17.635	548	507.37664	40.62336		17.635	659	670.58983	-11.58983		17.635	877	885.18151	-8.18151		17.635	1164	1128.68376	35.31624		17.635	1161	1164.03443	-3.03443		17.635	925	929.16236	-4.16236
17.65	523	515.34019	7.65982		17.65	705	683.55077	21.44923		17.65	844	895.65707	-51.65707		17.65	1161	1140.55585	20.44415		17.65	1125	1168.25631	-43.25631		17.65	881	931.39784	-50.39784
17.665	559	529.69633	29.30367		17.665	713	703.14032	9.85968		17.665	895	910.96955	-15.96955		17.665	1223	1156.72603	66.27397		17.665	1156	1175.5775	-19.5775		17.665	879	934.3264	-55.3264
17.68	588	552.60653	35.39347		17.68	737	729.98946	7.01054		17.68	880	929.62734	-49.62734		17.68	1171	1177.30287	-6.30287		17.68	1189	1186.45891	2.54109		17.68	958	938.35961	19.64039
17.695	578	583.82895	-5.82895		17.695	771	763.05942	7.94058		17.695	902	950.49334	-48.49334		17.695	1194	1201.86509	-7.86509		17.695	1227	1200.12799	26.87201		17.695	979	944.01081	34.98919
17.71	622	621.53846	0.46154		17.71	796	801.09058	-5.09058		17.71	952	973.24074	-21.24074		17.71	1165	1229.91466	-64.91466		17.71	1213	1215.73059	-2.73059		17.71	895	951.7358	-56.7358
17.725	652	664.1967	-12.1967		17.725	812	843.41415	-31.41415		17.725	937	997.94095	-60.94095		17.725	1188	1261.15487	-73.15487		17.725	1229	1232.91557	-3.91557		17.725	929	961.71907	-32.71907
17.74	644	711.24451	-67.24451		17.74	842	889.95775	-47.95775		17.74	984	1024.80029	-40.80029		17.74	1274	1295.55928	-21.55928		17.74	1251	1251.69265	-0.69265		17.74	978	973.86506	4.13494
17.755	706	762.85771	-56.85771		17.755	892	941.02961	-49.0296		17.755	988	1054.10015	-66.10015		17.755	1290	1333.33653	-43.33653		17.755	1269	1272.22383	-3.22383		17.755	963	987.99753	-24.99753
17.77	786	819.59479	-33.59479		17.77	886	997.1719	-111.1719		17.77	988	1086.19814	-98.19814		17.77	1265	1374.87809	-109.87809		17.77	1240	1294.74841	-54.74841		17.77	1002	1004.02192	-2.02192
17.785	817	882.25196	-65.25196		17.785	953	1059.12054	-106.12054		17.785	1042	1121.54427	-79.54427		17.785	1322	1420.73381	-98.73381		17.785	1287	1319.57735	-32.57735		17.785	994	1021.98716	-27.98716
17.8	868	951.86393	-83.86393		17.8	1019	1127.82696	-108.82696		17.8	1056	1160.70729	-104.70729		17.8	1400	1471.62339	-71.62339		17.8	1362	1347.1086	14.8914		17.8	1041	1042.09004	-1.09004
17.815	928	1029.76956	-101.76956		17.815	1074	1204.51511	-130.51511		17.815	1183	1204.41391	-21.41391		17.815	1473	1528.47959	-55.47959		17.815	1367	1377.85405	-10.85405		17.815	1066	1064.66662	1.33338
17.83	1042	1117.72426	-75.72426		17.83	1175	1290.77293	-115.77293		17.83	1213	1253.60729	-40.60729		17.83	1511	1592.52516	-81.52516		17.83	1380	1412.48093	-32.48093		17.83	1082	1090.2008	-8.2008
17.845	1145	1218.07706	-73.07706		17.845	1231	1388.69288	-157.69288		17.845	1240	1309.53597	-69.53597		17.845	1575	1665.40038	-90.40038		17.845	1385	1451.87546	-66.87546		17.845	1075	1119.36697	-44.36697
17.86	1250	1334.05752	-84.05752		17.86	1400	1501.0925	-101.0925		17.86	1309	1373.89331	-64.89331		17.86	1699	1749.38635	-50.38635		17.86	1476	1497.24379	-21.24379		17.86	1085	1153.12681	-68.12681
17.875	1450	1470.26548	-20.26548		17.875	1584	1631.87712	-47.87712		17.875	1406	1449.04601	-43.04601		17.875	1814	1847.82944	-33.82944		17.875	1566	1550.27862	15.72138		17.875	1180	1192.92521	-12.92521
17.89	1612	1633.60125	-21.60125		17.89	1711	1786.68704	-75.68704		17.89	1527	1538.42988	-11.42988		17.89	1943	1965.96159	-22.96159		17.89	1598	1613.45225	-15.45225		17.89	1218	1241.05412	-23.05412
17.905	1788	1835.45348	-47.45348		17.905	1896	1974.20941	-78.20941		17.905	1635	1647.2915	-12.2915		17.905	2065	2112.22938	-47.22938		17.905	1647	1690.58234	-43.58234		17.905	1297	1301.14538	-4.14538
17.92	2133	2096.56723	36.43277		17.92	2215	2209.09284	5.90716		17.92	1777	1784.26881	-7.26881		17.92	2263	2299.2758	-36.2758		17.92	1766	1788.11725	-22.11725		17.92	1349	1378.21426	-29.21426
17.935	2427	2458.05443	-31.05443		17.935	2558	2517.26226	40.73774		17.935	2022	1965.57096	56.42904		17.935	2538	2541.04043	-3.04043		17.935	1941	1918.65027	22.34973		17.935	1475	1476.62886	-1.62886
17.95	2967	2988.11169	-21.11169		17.95	3101	2937.15855	163.84145		17.95	2413	2227.17259	185.82741		17.95	2880	2839.92347	40.07653		17.95	2197	2108.94919	88.05081		17.95	1561	1594.08739	-33.08739
17.965	3754	3723.13216	30.86784		17.965	3786	3488.71882	297.28118		17.965	2873	2639.62984	233.37016		17.965	3249	3162.3999	86.6001		17.965	2533	2397.83033	135.16967		17.965	1735	1712.4568	22.5432
17.98	4597	4480.18531	116.81469		17.98	4149	4077.54459	71.45541		17.98	3239	3218.99973	20.00027		17.98	3477	3415.47727	61.52273		17.98	2687	2756.3374	-69.3374		17.98	1798	1791.20992	6.79008
17.995	4684	4727.08272	-43.08272		17.995	4230	4377.52341	-147.52341		17.995	3295	3608.9146	-313.9146		17.995	3483	3450.34926	32.65074		17.995	2713	2931.68491	-218.68491		17.995	1767	1774.64018	-7.64018
18.01	4118	3971.1569	146.8431		18.01	3826	3928.94647	-102.94647		18.01	2996	3124.74173	-128.74173		18.01	3195	3153.76304	41.23696		18.01	2603	2575.90964	27.09036		18.01	1698	1638.47216	59.52784
18.025	2800	2617.1668	182.8332		18.025	3097	2869.97792	227.02208		18.025	2355	2055.08293	299.91707		18.025	2653	2626.93742	26.06258		18.025	2109	1932.70778	176.29222		18.025	1494	1441.86592	52.13408
18.04	1621	1510.00308	110.99692		18.04	2116	1908.51561	207.48439		18.04	1669	1337.83604	331.16396		18.04	2158	2105.005	52.995		18.04	1696	1495.84057	200.15943		18.04	1288	1264.38489	23.61511
18.055	976	926.5719	49.4281		18.055	1468	1324.40284	143.59716		18.055	1275	1069.04621	205.95379		18.055	1789	1719.55082	69.44918		18.055	1460	1315.65015	144.34985		18.055	1189	1139.79335	49.20665
18.07	714	700.82299	13.17701		18.07	1128	1037.47098	90.52902		18.07	1049	990.13975	58.86025		18.07	1504	1483.77557	20.22443		18.07	1254	1257.03166	-3.03166		18.07	1060	1066.09614	-6.09614
18.085	611	622.13266	-11.13266		18.085	900	904.36404	-4.36404		18.085	931	959.57309	-28.57309		18.085	1303	1357.30648	-54.30648		18.085	1182	1234.45189	-52.45189		18.085	973	1027.44523	-54.44523
18.1	555	587.89749	-32.89749		18.1	825	834.77372	-9.77372		18.1	894	942.45705	-48.45705		18.1	1289	1293.22755	-4.22755		18.1	1180	1222.38083	-42.38083		18.1	986	1008.19338	-22.19338
18.115	544	567.45675	-23.45675		18.115	785	791.44043	-6.44043		18.115	947	931.5464	15.4536		18.115	1289	1259.44792	29.55208		18.115	1223	1215.00251	7.99749		18.115	998	998.3466	-0.3466
18.13	534	553.26953	-19.26953		18.13	759	761.38948	-2.38948		18.13	916	924.33817	-8.33817		18.13	1239	1239.73457	-0.73457		18.13	1263	1210.43235	52.56765		18.13	998	993.02333	4.97667
18.145	541	542.88318	-1.88318		18.145	725	739.44781	-14.44781		18.145	896	919.53387	-23.53387		18.145	1214	1227.25521	-13.25521		18.145	1187	1207.72817	-20.72817		18.145	984	990.18296	-6.18296
18.16	569	535.05184	33.94816		18.16	697	722.92298	-25.92298		18.16	927	916.38421	10.61579		18.16	1245	1219.2387	25.7613		18.16	1186	1206.34789	-20.34789		18.16	1001	988.98116	12.01884
18.175	519	529.01131	-10.01131		18.175	683	710.1788	-27.1788		18.175	956	914.43567	41.56433		18.175	1279	1214.4063	64.5937		18.175	1169	1205.96579	-36.96579		18.175	994	989.01856	4.98145
18.19	490	524.26396	-34.26396		18.19	703	700.15553	2.84447		18.19	914	913.40539	0.59461		18.19	1271	1212.05007	58.94993		18.19	1195	1206.38301	-11.38301		18.19	1009	990.07531	18.92469
18.205	464	520.47402	-56.47402		18.205	699	692.14088	6.85912		18.205	876	913.11492	-37.11492		18.205	1219	1211.73737	7.26263		18.205	1179	1207.47996	-28.47996		18.205	977	992.02427	-15.02427
18.22	489	517.40828	-28.40828		18.22	696	685.64174	10.35826		18.22	948	913.45358	34.54642		18.22	1269	1213.20412	55.79588		18.22	1229	1209.19	19.81		18.22	1033	994.79821	38.20179
18.235	495	514.90061	-19.90061		18.235	683	680.30791	2.69209		18.235	892	914.35782	-22.35782		18.235	1341	1216.3053	124.6947		18.235	1238	1211.48467	26.51533		18.235	1015	998.37433	16.62567
18.25	519	512.83004	6.16996		18.25	672	675.88506	-3.88506		18.25	950	915.79967	34.20033		18.25	1337	1220.9891	116.0109		18.25	1239	1214.36567	24.63433		18.25	1037	1002.76643	34.23357
18.265	505	511.10673	-6.10673		18.265	697	672.18485	24.81515		18.265	958	917.78113	40.21887		18.265	1322	1227.28487	94.71513		18.265	1263	1217.86	45.14		18.265	1077	1008.02171	68.97829
18.28	514	509.66285	4.33715		18.28	718	669.06533	48.93467		18.28	933	920.33299	12.66701		18.28	1388	1235.3018	152.6982		18.28	1274	1222.01056	51.98944		18.28	1095	1014.22127	80.77873
18.295	495	508.44636	-13.44636		18.295	677	666.41785	10.58216		18.295	925	923.51934	1.48066		18.295	1421	1245.23832	175.76168		18.295	1339	1226.95653	112.04347		18.295	1049	1021.48393	27.51607
18.31	513	507.41678	5.58322		18.31	722	664.15808	57.84192		18.31	976	927.45708	48.54292		18.31	1457	1257.40698	199.59302		18.31	1365	1232.83248	132.16752		18.31	1071	1029.97407	41.02593
18.325	488	506.54226	-18.54226		18.325	754	662.21975	91.78025		18.325	1021	932.39192	88.60808		18.325	1509	1272.29368	236.70632		18.325	1380	1239.80413	140.19587		18.325	1110	1039.91464	70.08536
18.34	487	505.79744	-18.79744		18.34	740	660.55002	79.44998		18.34	1007	938.95339	68.04661		18.34	1492	1290.70866	201.29134		18.34	1356	1248.19188	107.80812		18.34	1129	1051.60873	77.39127
18.355	499	505.1619	-6.1619		18.355	748	659.10622	88.89378		18.355	1061	948.80631	112.19369		18.355	1508	1314.15462	193.84538		18.355	1440	1258.68742	181.31258		18.355	1228	1065.47995	162.52005
18.37	514	504.61908	9.38092		18.37	754	657.854	96.146		18.37	1137	965.77402	171.22598		18.37	1543	1345.55291	197.44709		18.37	1505	1273.11555	231.88445		18.37	1258	1082.17047	175.82954
18.385	488	504.1554	-16.1554		18.385	764	656.76524	107.23476		18.385	1211	996.80859	214.19141		18.385	1677	1390.22939	286.77061		18.385	1546	1296.14069	249.85931		18.385	1278	1102.82578	175.17423
18.4	507	503.75968	3.24032		18.4	766	655.81679	110.18322		18.4	1296	1051.33607	244.66393		18.4	1719	1456.46335	262.53665		18.4	1677	1337.566	339.43401		18.4	1318	1129.85603	188.14397
18.415	503	503.42259	-0.42259		18.415	774	654.98936	119.01064		18.415	1348	1137.90077	210.09923		18.415	1850	1554.08933	295.91067		18.415	1690	1412.98244	277.01756		18.415	1381	1168.46671	212.53329
18.43	515	503.13633	11.86367		18.43	741	654.26686	86.73314		18.43	1457	1259.69765	197.30235		18.43	1929	1689.70635	239.29365		18.43	1880	1539.64884	340.35116		18.43	1513	1228.5513	284.4487
18.445	497	502.89435	-5.89435		18.445	738	653.6357	84.3643		18.445	1597	1413.66471	183.33529		18.445	1939	1862.67633	76.32367		18.445	1994	1727.83075	266.16925		18.445	1597	1325.09125	271.90875
18.46	532	502.69108	29.30892		18.46	690	653.08438	36.91562		18.46	1804	1594.1491	209.8509		18.46	2178	2068.18186	109.81814		18.46	2273	1975.4849	297.5151		18.46	1741	1474.24067	266.75933
18.475	504	502.52177	1.47823		18.475	685	652.60308	32.39692		18.475	1783	1796.78294	-13.78294		18.475	2318	2302.04729	15.95271		18.475	2419	2273.08971	145.91029		18.475	1849	1684.77435	164.22565
18.49	479	502.38236	-23.38236		18.49	725	652.1834	72.8166		18.49	1963	2020.02481	-57.02481		18.49	2515	2562.62123	-47.62123		18.49	2546	2611.89891	-65.89891		18.49	2024	1954.17399	69.82601
18.505	521	502.26937	18.73063		18.505	667	651.81807	15.18193		18.505	2155	2264.81742	-109.81742		18.505	2639	2850.72031	-211.72031		18.505	2932	2988.21057	-56.21057		18.505	2239	2275.21728	-36.21728
18.52	500	502.17976	-2.17976		18.52	636	651.5008	-15.5008		18.52	2389	2533.76462	-144.76462		18.52	2764	3169.03159	-405.03159		18.52	3166	3403.32982	-237.32982		18.52	2512	2643.1384	-131.1384
18.535	509	502.11093	6.88907		18.535	655	651.22611	3.77389		18.535	2716	2830.66545	-114.66545		18.535	3137	3521.70509	-384.70509		18.535	3389	3862.02459	-473.02459		18.535	2832	3058.23595	-226.23595
18.55	480	502.06059	-22.06059		18.55	675	650.98918	24.01082		18.55	3009	3160.50195	-151.50195		18.55	3456	3914.31941	-458.31941		18.55	3782	4371.53649	-589.53649		18.55	3189	3525.59253	-336.59253
18.565	497	502.02673	-5.02673		18.565	721	650.78576	70.21424		18.565	3480	3529.74499	-49.74499		18.565	3910	4354.16203	-444.16203		18.565	4428	4941.54686	-513.54686		18.565	3745	4054.28432	-309.28432
18.58	489	502.00761	-13.00761		18.58	680	650.61205	29.38795		18.58	3807	3946.92989	-139.92989		18.58	4278	4850.78679	-572.78679		18.58	4800	5584.85806	-784.85806		18.58	4206	4657.41375	-451.41376
18.595	515	502.00168	12.99832		18.595	632	650.46464	-18.46464		18.595	4210	4423.60569	-213.60569		18.595	4970	5416.92814	-446.92814		18.595	5643	6318.71581	-675.71581		18.595	4949	5353.32758	-404.32758
18.61	510	502.00757	7.99243		18.61	639	650.34041	-11.34041		18.61	4892	4975.96769	-83.96769		18.61	5732	6070.02633	-338.02633		18.61	6536	7167.08378	-631.08378		18.61	5756	6168.38933	-412.38933
18.625	527	502.02407	24.97593		18.625	671	650.23648	20.76352		18.625	5797	5627.94851	169.05149		18.625	6706	6834.99472	-128.99472		18.625	7755	8164.81238	-409.81238		18.625	7095	7142.74842	-47.74842
18.64	554	502.05011	51.94989		18.64	656	650.15007	5.84993		18.64	6877	6417.74873	459.25127		18.64	7917	7749.71187	167.28813		18.64	8994	9366.22347	-372.22348		18.64	8422	8342.80742	79.19258
18.655	541	502.08473	38.91527		18.655	725	650.07841	74.92159		18.655	7767	7411.90887	355.09114		18.655	9088	8875.59017	212.40983		18.655	10755	10864.3048	-109.3048		18.655	10282	9884.69877	397.30123
18.67	501	502.12707	-1.12707		18.67	664	650.01854	13.98146		18.67	9100	8729.36424	370.63576		18.67	10831	10311.4738	519.5262		18.67	12970	12829.1259	140.87407		18.67	12327	11955.1102	371.88978
18.685	494	502.17636	-8.17636		18.685	643	649.96695	-6.96695		18.685	10854	10553.4044	300.59557		18.685	12853	12186.9289	666.07115		18.685	15804	15548.6292	255.37082		18.685	15048	14751.5833	296.41666
18.7	515	502.23191	12.76809		18.7	686	649.91867	36.08133		18.7	13190	13044.9732	145.02685		18.7	15358	14570.5177	787.48231		18.7	20130	19349.7796	780.22035		18.7	18761	18205.6354	555.36465
18.715	486	502.2931	-16.2931		18.715	645	649.86449	-4.86449		18.715	15684	16048.4505	-364.45054		18.715	17767	17235.3914	531.60861		18.715	24808	24166.0596	641.94045		18.715	21602	21515.3169	86.68312
18.73	542	502.35937	39.64063		18.73	650	649.77333	0.22667		18.73	18042	18711.2151	-669.21505		18.73	19434	19354.8873	79.11266		18.73	29414	28802.1209	611.87912		18.73	22702	22926.8796	-224.87964
18.745	555	502.43021	52.56979		18.745	636	649.63811	-13.63811		18.745	19151	19537.9022	-386.90221		18.745	19284	19418.7602	-134.76025		18.745	30955	30758.7166	196.28343		18.745	20781	20595.0351	185.9649
18.76	539	502.50516	36.49484		18.76	644	649.6932	-5.6932		18.76	17652	17357.7983	294.20166		18.76	17075	16354.3836	720.61645		18.76	28217	27722.808	494.19195		18.76	15992	15137.2159	854.78406
18.775	536	502.58381	33.41619		18.775	667	649.75705	17.24295		18.775	13209	12798.6741	410.32589		18.775	12803	11648.9736	1154.0264		18.775	20964	20405.2898	558.7102		18.775	10135	9532.44466	602.55534
18.79	540	502.66577	37.33423		18.79	671	649.82889	21.17111		18.79	8131	7978.54736	152.45264		18.79	8507	7587.91904	919.08096		18.79	12958	12478.0115	479.98847		18.79	5645	5595.64318	49.35682
18.805	535	502.7507	32.2493		18.805	692	649.90802	42.09198		18.805	4240	4458.45383	-218.45383		18.805	5205	4933.89068	271.10932		18.805	6895	6745.36689	149.63311		18.805	3209	3432.33579	-223.33579
18.82	530	502.83829	27.16171		18.82	717	649.9938	67.0062		18.82	2303	2516.24769	-213.24769		18.82	3165	3459.86837	-294.86837		18.82	3688	3671.27718	16.72282		18.82	2162	2418.86274	-256.86274
18.835	542	502.92824	39.07176		18.835	650	650.08564	-0.08563		18.835	1606	1662.88444	-56.88444		18.835	2110	2697.28695	-587.28695		18.835	2377	2370.71315	6.28685		18.835	1657	1954.4892	-297.4892
18.85	529	503.0203	25.9797		18.85	613	650.183	-37.183		18.85	1335	1335.75058	-0.75058		18.85	1709	2284.2893	-575.2893		18.85	1850	1885.01	-35.01		18.85	1406	1709.27141	-303.27141
18.865	530	503.11421	26.88579		18.865	651	650.2854	0.7146		18.865	1181	1203.855	-22.855		18.865	1457	2030.38775	-573.38776		18.865	1644	1685.64389	-41.64389		18.865	1274	1552.89886	-278.89886
18.88	513	503.20976	9.79024		18.88	650	650.39239	-0.39238		18.88	1085	1135.32021	-50.32021		18.88	1393	1855.06426	-462.06426		18.88	1518	1576.99176	-58.99176		18.88	1206	1440.99556	-234.99556
18.895	527	503.30674	23.69326		18.895	650	650.50354	-0.50354		18.895	1093	1089.85851	3.14149		18.895	1394	1725.70661	-331.70661		18.895	1436	1502.96823	-66.96823		18.895	1154	1356.63313	-202.63313
18.91	549	503.40496	45.59504		18.91	666	650.61848	15.38152		18.91	1060	1056.09076	3.90924		18.91	1237	1626.80405	-389.80405		18.91	1403	1447.70227	-44.70227		18.91	1121	1291.22134	-170.22134
18.925	551	503.50425	47.49575		18.925	705	650.73686	54.26314		18.925	989	1029.91837	-40.91837		18.925	1200	1549.33047	-349.33047		18.925	1350	1404.93048	-54.93048		18.925	1095	1239.44549	-144.44549
18.94	546	503.60445	42.39555		18.94	670	650.85835	19.14165		18.94	971	1009.17057	-38.17057		18.94	1223	1487.48846	-264.48846		18.94	1381	1371.10135	9.89865		18.94	1095	1197.73182	-102.73182
18.955	540	503.70541	36.29459		18.955	663	650.98265	12.01735		18.955	936	992.43962	-56.43962		18.955	1193	1437.32604	-244.32604		18.955	1332	1343.87584	-11.87584		18.955	1041	1163.66152	-122.66152
18.97	528	503.80699	24.19301		18.97	694	651.10949	42.89051		18.97	989	978.75042	10.24958		18.97	1182	1396.06691	-214.06691		18.97	1341	1321.63561	19.36439		18.97	1043	1135.47961	-92.47961
18.985	476	503.90907	-27.90907		18.985	662	651.2386	10.7614		18.985	926	967.40729	-41.40729		18.985	1168	1361.71429	-193.71429		18.985	1219	1303.2301	-84.2301		18.985	1014	1111.88448	-97.88448
19	499	504.01152	-5.01152		19	620	651.36974	-31.36974		19	915	957.90297	-42.90297		19	1113	1332.80242	-219.80242		19	1177	1287.82315	-110.82315		19	960	1091.92918	-131.92918
19.015	500	504.11423	-4.11423		19.015	655	651.5027	3.4973		19.015	937	949.86054	-12.86054		19.015	1142	1308.2357	-166.2357		19.015	1186	1274.7952	-88.7952		19.015	965	1074.89958	-109.89958
19.03	501	504.21711	-3.21711		19.03	661	651.63727	9.36273		19.03	892	942.99516	-50.99516		19.03	1144	1287.18181	-143.18181		19.03	1213	1263.67926	-50.67926		19.03	959	1060.24889	-101.24889
19.045	526	504.32006	21.67994		19.045	637	651.77326	-14.77326		19.045	843	937.08831	-94.08831		19.045	1091	1268.99922	-177.99922		19.045	1133	1254.11786	-121.11786		19.045	950	1047.55263	-97.55263
19.06	511	504.42298	6.57702		19.06	632	651.91048	-19.91048		19.06	887	931.97006	-44.97006		19.06	1105	1253.18695	-148.18695		19.06	1166	1245.83357	-79.83357		19.06	929	1036.47721	-107.47721
19.075	492	504.52581	-12.52581		19.075	647	652.04878	-5.04878		19.075	910	927.50662	-17.50662		19.075	1119	1239.34906	-120.34906		19.075	1184	1238.60839	-54.60839		19.075	933	1026.75743	-93.75743
19.09	478	504.62845	-26.62845		19.09	674	652.18799	21.81201		19.09	878	923.5915	-45.5915		19.09	1105	1227.1693	-122.1693		19.09	1167	1232.26905	-65.26905		19.09	901	1018.18038	-117.18038
19.105	506	504.73084	1.26916		19.105	655	652.32798	2.67203		19.105	896	920.13906	-24.13906		19.105	1110	1216.39248	-106.39248		19.105	1179	1226.67643	-47.67643		19.105	955	1010.57345	-55.57345
19.12	506	504.8329	1.1671		19.12	657	652.46859	4.53141		19.12	915	917.07975	-2.07975		19.12	1097	1206.8109	-109.8109		19.12	1185	1221.71774	-36.71774		19.12	970	1003.79549	-33.79549
19.135	494	504.93459	-10.93459		19.135	635	652.60972	-17.60972		19.135	862	914.35667	-52.35667		19.135	1119	1198.25405	-79.25405		19.135	1137	1217.30075	-80.30075		19.135	945	997.73021	-52.73021
19.15	504	505.03583	-1.03582		19.15	617	652.75124	-35.75123		19.15	893	911.92285	-18.92285		19.15	1071	1190.58087	-119.58088		19.15	1126	1213.34947	-87.34947		19.15	904	992.28104	-88.28104
19.165	490	505.13656	-15.13656		19.165	630	652.89303	-22.89303		19.165	850	909.73923	-59.73923		19.165	1096	1183.67387	-87.67387		19.165	1137	1209.80077	-72.80077		19.165	924	987.36728	-63.36728
19.18	492	505.23675	-13.23675		19.18	637	653.03499	-16.03499		19.18	889	907.77316	-18.77316		19.18	1083	1177.43451	-94.43451		19.18	1141	1206.60191	-65.60191		19.18	949	982.92102	-33.92102
19.195	483	505.33634	-22.33634		19.195	648	653.17704	-5.17704		19.195	854	905.9971	-51.9971		19.195	1061	1171.77965	-110.77965		19.195	1131	1203.70849	-72.70849		19.195	955	978.88482	-23.88482
19.21	507	505.43528	1.56472		19.21	638	653.31906	-15.31906		19.21	878	904.38777	-26.38776		19.21	1122	1166.63872	-44.63872		19.21	1186	1201.08295	-15.08295		19.21	925	975.2098	-50.2098
19.225	505	505.53353	-0.53353		19.225	611	653.46098	-42.46098		19.225	859	902.92529	-43.92529		19.225	1129	1161.95156	-32.95156		19.225	1180	1198.69333	-18.69333		19.225	913	971.85417	-58.85417
19.24	489	505.63105	-16.63105		19.24	632	653.60272	-21.60272		19.24	869	901.59269	-32.59269		19.24	1130	1157.66654	-27.66654		19.24	1169	1196.51228	-27.51228		19.24	906	968.78199	-62.78199
19.255	499	505.7278	-6.7278		19.255	663	653.74419	9.25581		19.255	877	900.37534	-23.37534		19.255	1119	1153.73922	-34.73922		19.255	1193	1194.51629	-1.51629		19.255	894	965.96226	-71.96226
19.27	503	505.82375	-2.82375		19.27	653	653.88533	-0.88533		19.27	898	899.26061	-1.26061		19.27	1105	1150.13112	-45.13112		19.27	1191	1192.68509	-1.68509		19.27	920	963.3681	-43.3681
19.285	503	505.91885	-2.91885		19.285	641	654.02607	-13.02606		19.285	845	898.23754	-53.23754		19.285	1079	1146.80882	-67.80882		19.285	1149	1191.00106	-42.00106		19.285	914	960.9761	-46.9761
19.3	523	506.01309	16.98691		19.3	641	654.16634	-13.16634		19.3	853	897.29658	-44.29658		19.3	1111	1143.74317	-32.74317		19.3	1153	1189.44889	-36.44889		19.3	898	958.76581	-60.76581
19.315	513	506.10642	6.89358		19.315	633	654.30608	-21.30608		19.315	858	896.42938	-38.42937		19.315	1116	1140.90863	-24.90863		19.315	1175	1188.01519	-13.01519		19.315	914	956.71931	-42.71931
19.33	511	506.19882	4.80118		19.33	634	654.44524	-20.44524		19.33	880	895.6286	-15.6286		19.33	1118	1138.28279	-20.28279		19.33	1197	1186.68821	10.31179		19.33	907	954.82081	-47.82081
19.345	526	506.29026	19.70974		19.345	650	654.58376	-4.58376		19.345	855	894.8878	-39.8878		19.345	1139	1135.84586	3.15414		19.345	1189	1185.45762	3.54238		19.345	912	953.05637	-41.05637
19.36	522	506.38072	15.61928		19.36	620	654.72159	-34.72159		19.36	926	894.20127	31.79873		19.36	1131	1133.58036	-2.58036		19.36	1154	1184.31429	-30.31429		19.36	914	951.41368	-37.41368
19.375	489	506.47017	-17.47017		19.375	630	654.85869	-24.85868		19.375	943	893.56395	49.43605		19.375	1080	1131.47078	-51.47078		19.375	1180	1183.25012	-3.25012		19.375	951	949.88176	1.11824
19.39	510	506.55859	3.44141		19.39	632	654.995	-22.995		19.39	867	892.97135	-25.97135		19.39	1097	1129.50332	-32.50332		19.39	1189	1182.25795	6.74205		19.39	933	948.45087	-15.45087
19.405	514	506.64595	7.35405		19.405	630	655.13048	-25.13048		19.405	920	892.41947	27.58053		19.405	1127	1127.66566	-0.66566		19.405	1221	1181.33137	39.66863		19.405	926	947.11228	-21.11228
19.42	510	506.73225	3.26775		19.42	634	655.2651	-21.2651		19.42	873	891.90473	-18.90473		19.42	1107	1125.94681	-18.94681		19.42	1214	1180.46467	33.53533		19.42	928	945.85821	-17.85821
19.435	509	506.81745	2.18255		19.435	633	655.39881	-22.39881		19.435	857	891.42392	-34.42392		19.435	1112	1124.33689	-12.33689		19.435	1154	1179.65272	-25.65272		19.435	925	944.68164	-19.68163
19.45	529	506.90154	22.09846		19.45	632	655.53158	-23.53158		19.45	868	890.97416	-22.97416		19.45	1054	1122.82704	-68.82704		19.45	1165	1178.89094	-13.89094		19.45	913	943.57627	-30.57627
19.465	514	506.9845	7.01551		19.465	654	655.66337	-1.66337		19.465	823	890.55287	-67.55287		19.465	1072	1121.40925	-49.40925		19.465	1172	1178.1752	-6.1752		19.465	912	942.53644	-30.53644
19.48	504	507.06631	-3.06631		19.48	694	655.79416	38.20584		19.48	848	890.1577	-42.1577		19.48	1094	1120.07632	-26.07632		19.48	1139	1177.50176	-38.50176		19.48	912	941.55701	-29.55701
19.495	510	507.14696	2.85304		19.495	668	655.9239	12.0761		19.495	875	889.78654	-14.78654		19.495	1076	1118.82172	-42.82172		19.495	1128	1176.86726	-48.86726		19.495	918	940.63334	-22.63334
19.51	507	507.22644	-0.22644		19.51	637	656.05256	-19.05256		19.51	865	889.43747	-24.43747		19.51	1071	1117.63954	-46.63954		19.51	1134	1176.26865	-42.26865		19.51	910	939.76122	-29.76122
19.525	513	507.30472	5.69528		19.525	671	656.18013	14.81987		19.525	904	889.10876	14.89124		19.525	1086	1116.52441	-30.52441		19.525	1178	1175.70316	2.29684		19.525	924	938.93681	-14.93681
19.54	523	507.3818	15.6182		19.54	707	656.30658	50.69342		19.54	904	888.79884	15.20116		19.54	1143	1115.47143	27.52857		19.54	1202	1175.16828	26.83172		19.54	958	938.15663	19.84337
19.555	518	507.45767	10.54233		19.555	667	656.43187	10.56813		19.555	951	888.50624	62.49376		19.555	1140	1114.47616	25.52384		19.555	1157	1174.66171	-17.66171		19.555	961	937.4175	23.5825
19.57	564	507.5323	56.4677		19.57	663	656.55599	6.44402		19.57	941	888.22968	52.77032		19.57	1054	1113.53451	-59.53451		19.57	1168	1174.18138	-6.18138		19.57	975	936.71652	38.28348
19.585	550	507.60569	42.39431		19.585	672	656.6789	15.3211		19.585	935	887.96793	47.03207		19.585	1108	1112.64278	-4.64278		19.585	1192	1173.72536	18.27464		19.585	947	936.05103	10.94897
19.6	551	507.67784	43.32216		19.6	680	656.8006	23.1994		19.6	922	887.71991	34.28009		19.6	1141	1111.79756	29.20244		19.6	1218	1173.29191	44.70809		19.6	973	935.4186	37.5814
19.615	559	507.74872	51.25129		19.615	675	656.92105	18.07895		19.615	898	887.48458	10.51542		19.615	1109	1110.99571	-1.99571		19.615	1148	1172.87943	-24.87943		19.615	925	934.81698	-9.81698
19.63	498	507.81832	-9.81832		19.63	638	657.04025	-19.04025		19.63	940	887.26085	52.73915		19.63	1128	1110.23437	17.76563		19.63	1177	1172.48645	4.51355		19.63	969	934.24412	34.75588
19.645	497	507.88665	-10.88665		19.645	672	657.15816	14.84184		19.645	905	887.04785	17.95215		19.645	1127	1109.51089	17.48911		19.645	1177	1172.11161	4.88839		19.645	950	933.69813	16.30187
19.66	525	507.95368	17.04632		19.66	677	657.27478	19.72522		19.66	886	886.84478	-0.84478		19.66	1159	1108.82283	50.17717		19.66	1169	1171.75368	-2.75368		19.66	929	933.17726	-4.17726
19.675	522	508.01942	13.98058		19.675	649	657.39008	-8.39008		19.675	904	886.6509	17.3491		19.675	1142	1108.16794	33.83206		19.675	1190	1171.4115	18.5885		19.675	938	932.67991	5.32009
19.69	517	508.08384	8.91616		19.69	649	657.50405	-8.50405		19.69	898	886.46553	11.53447		19.69	1156	1107.54416	48.45584		19.69	1140	1171.08402	-31.08402		19.69	945	932.20459	12.79541
19.705	544	508.14695	35.85305		19.705	686	657.61668	28.38332		19.705	898	886.28803	11.71197		19.705	1067	1106.94955	-39.94955		19.705	1130	1170.77025	-40.77025		19.705	970	931.74992	38.25008
19.72	519	508.20874	10.79126		19.72	685	657.72794	27.27206		19.72	897	886.11781	10.88219		19.72	1082	1106.38235	-24.38235		19.72	1202	1170.46929	31.53071		19.72	980	931.31462	48.68538
19.735	516	508.2692	7.7308		19.735	649	657.83783	-8.83783		19.735	850	885.95432	-35.95432		19.735	1054	1105.84089	-51.84089		19.735	1182	1170.18031	11.81969		19.735	910	930.89751	-20.89751
19.75	533	508.32833	24.67167		19.75	618	657.94633	-39.94633		19.75	864	885.79704	-21.79704		19.75	1078	1105.32365	-27.32365		19.75	1179	1169.90251	9.09749		19.75	910	930.4975	-20.4975
19.765	510	508.38611	1.61389		19.765	677	658.05343	18.94657		19.765	881	885.64547	-4.64547		19.765	1081	1104.82921	-23.82921		19.765	1160	1169.63518	-9.63518		19.765	975	930.11355	44.88645
19.78	493	508.44254	-15.44254		19.78	649	658.15912	-9.15912		19.78	894	885.49916	8.50084		19.78	1056	1104.35624	-48.35624		19.78	1086	1169.37765	-83.37765		19.78	912	929.74473	-17.74473
19.795	539	508.49762	30.50238		19.795	641	658.26338	-17.26338		19.795	899	885.35766	13.64234		19.795	1075	1103.90351	-28.90351		19.795	1141	1169.12928	-28.12928		19.795	925	929.39015	-4.39015
19.81	518	508.55133	9.44867		19.81	644	658.36621	-14.36621		19.81	869	885.22054	-16.22054		19.81	1060	1103.46987	-43.46987		19.81	1151	1168.88939	-17.88939		19.81	929	929.04897	-0.04897
19.825	524	508.60369	15.39631		19.825	658	658.4676	-0.4676		19.825	845	885.08738	-40.08738		19.825	1120	1103.05425	16.94575		19.825	1196	1168.65739	27.34261		19.825	953	928.72044	24.27956
19.84	501	508.65467	-7.65467		19.84	664	658.56753	5.43247		19.84	857	884.95777	-27.95776		19.84	1147	1102.65564	44.34436		19.84	1142	1168.43276	-26.43276		19.84	915	928.40383	-13.40383
19.855	523	508.70428	14.29572		19.855	665	658.66599	6.33401		19.855	875	884.83127	-9.83127		19.855	1087	1102.27311	-15.27311		19.855	1198	1168.21502	29.78498		19.855	912	928.09846	-16.09846
19.87	534	508.75251	25.24749		19.87	676	658.76298	17.23702		19.87	921	884.70746	36.29254		19.87	1095	1101.90578	-6.90578		19.87	1178	1168.0037	9.9963		19.87	892	927.80371	-35.80371
19.885	551	508.79936	42.20065		19.885	681	658.85849	22.14151		19.885	914	884.58582	29.41418		19.885	1090	1101.55284	-11.55284		19.885	1210	1167.79839	42.20161		19.885	874	927.51899	-53.51899
19.9	551	508.84482	42.15519		19.9	703	658.95251	44.04749		19.9	893	884.46577	8.53423		19.9	1083	1101.2135	-18.2135		19.9	1235	1167.59868	67.40132		19.9	959	927.24375	31.75625
19.915	550	508.88888	41.11112		19.915	720	659.04504	60.95496		19.915	963	884.34654	78.65346		19.915	1136	1100.88706	35.11294		19.915	1228	1167.40418	60.59582		19.915	998	926.97746	71.02254
19.93	566	508.93156	57.06844		19.93	697	659.13605	37.86395		19.93	908	884.22696	23.77304		19.93	1098	1100.57283	-2.57283		19.93	1214	1167.21453	46.78547		19.93	950	926.71964	23.28036
19.945	553	508.97284	44.02716		19.945	704	659.22556	44.77444		19.945	912	884.10493	27.89507		19.945	1169	1100.27017	68.72983		19.945	1227	1167.02938	59.97062		19.945	931	926.46983	4.53017
19.96	560	509.01271	50.98729		19.96	732	659.31355	72.68645		19.96	941	883.97471	57.02529		19.96	1115	1099.97849	15.02151		19.96	1182	1166.84839	15.15161		19.96	925	926.2276	-1.2276
19.975	558	509.05119	48.94881		19.975	709	659.40001	49.59999		19.975	962	883.80048	78.19952		19.975	1170	1099.69722	70.30278		19.975	1205	1166.67124	38.32876		19.975	990	925.99254	64.00746
19.99	591	509.08826	81.91175		19.99	694	659.48495	34.51505		19.99	927	883.70838	43.29162		19.99	1126	1099.42584	26.57416		19.99	1201	1166.49761	34.50239		19.99	999	925.76428	73.23572
20.005	536	509.12391	26.87609		20.005	683	659.56834	23.43166		20.005	888	883.61802	4.38198		20.005	1147	1099.16384	47.83616		20.005	1207	1166.32719	40.67281		20.005	964	925.54245	38.45755
20.02	536	509.15816	26.84184		20.02	697	659.6502	37.3498		20.02	903	883.52925	19.47075		20.02	1164	1098.91075	65.08925		20.02	1224	1166.15965	57.84035		20.02	933	925.32672	7.67328
20.035	536	509.19099	26.80901		20.035	699	659.73051	39.26949		20.035	932	883.44194	48.55806		20.035	1164	1098.66612	65.33388		20.035	1249	1165.99465	83.00535		20.035	973	925.11676	47.88324
20.05	519	509.22241	9.77759		20.05	670	659.80927	10.19073		20.05	916	883.35596	32.64404		20.05	1130	1098.42954	31.57046		20.05	1208	1165.83182	42.16818		20.05	929	924.91227	4.08773
20.065	512	509.25241	2.74759		20.065	687	659.88647	27.11353		20.065	888	883.27118	4.72882		20.065	1149	1098.2006	50.7994		20.065	1156	1165.67072	-9.67072		20.065	944	924.71296	19.28704
20.08	516	509.28099	6.71901		20.08	710	659.96212	50.03788		20.08	886	883.18748	2.81252		20.08	1109	1097.97894	11.02106		20.08	1148	1165.51079	-17.51079		20.08	952	924.51857	27.48143
20.095	546	509.30814	36.69186		20.095	671	660.0362	10.9638		20.095	865	883.10476	-18.10476		20.095	1081	1097.7642	-16.7642		20.095	1137	1165.35119	-28.35119		20.095	896	924.32884	-28.32884
20.11	517	509.33388	7.66612		20.11	705	660.10871	44.89129		20.11	866	883.02291	-17.02291		20.11	1055	1097.55603	-42.55603		20.11	1117	1165.19039	-48.19039		20.11	893	924.14352	-31.14352
20.125	578	509.35818	68.64182		20.125	676	660.17965	15.82035		20.125	925	882.94184	42.05816		20.125	1118	1097.35412	20.64588		20.125	1177	1165.02419	11.97581		20.125	925	923.9624	1.0376
20.14	561	509.3809	51.6191		20.14	664	660.24902	3.75098		20.14	883	882.86144	0.13856		20.14	1106	1097.15818	8.84182		20.14	1158	1164.83092	-6.83092		20.14	984	923.78524	60.21476
20.155	527	509.40191	17.59809		20.155	690	660.31681	29.68319		20.155	936	882.78163	53.21837		20.155	1129	1096.96791	32.0321		20.155	1199	1164.69189	34.30811		20.155	964	923.61185	40.38815
20.17	499	509.42119	-10.42119		20.17	693	660.38303	32.61698		20.17	963	882.70233	80.29767		20.17	1075	1096.78303	-21.78303		20.17	1160	1164.55451	-4.55451		20.17	936	923.44203	12.55797
20.185	540	509.43874	30.56126		20.185	685	660.44765	24.55235		20.185	966	882.62346	83.37654		20.185	1154	1096.6033	57.3967		20.185	1164	1164.41865	-0.41865		20.185	901	923.27559	-22.27559
20.2	550	509.45452	40.54548		20.2	743	660.5107	82.4893		20.2	938	882.54494	55.45506		20.2	1165	1096.42847	68.57153		20.2	1229	1164.28421	64.71579		20.2	964	923.11236	40.88764
20.215	537	509.4685	27.5315		20.215	716	660.57215	55.42785		20.215	925	882.4667	42.5333		20.215	1176	1096.2583	79.7417		20.215	1209	1164.15106	44.84894		20.215	904	922.95217	-18.95217
20.23	542	509.48066	32.51934		20.23	686	660.63201	25.36799		20.23	996	882.38867	113.61133		20.23	1162	1096.09257	65.90743		20.23	1226	1164.01909	61.98091		20.23	950	922.79486	27.20514
20.245	524	509.49096	14.50905		20.245	720	660.69029	59.30971		20.245	931	882.31079	48.68921		20.245	1193	1095.93108	97.06892		20.245	1193	1163.8882	29.1118		20.245	996	922.64028	73.35972
20.26	556	509.49934	46.50066		20.26	720	660.74696	59.25304		20.26	956	882.233	73.767		20.26	1200	1095.77362	104.22638		20.26	1251	1163.75829	87.24171		20.26	1049	922.48829	126.51172
20.275	537	509.50577	27.49423		20.275	736	660.80205	75.19795		20.275	901	882.15525	18.84476		20.275	1182	1095.62	86.38		20.275	1224	1163.62927	60.37073		20.275	1043	922.33874	120.66126
20.29	554	509.51018	44.48982		20.29	732	660.85553	71.14447		20.29	980	882.07746	97.92254		20.29	1201	1095.47003	105.52997		20.29	1269	1163.50105	105.49895		20.29	990	922.1915	67.8085
20.305	519	509.51248	9.48752		20.305	724	660.90742	63.09258		20.305	951	881.9996	69.0004		20.305	1171	1095.32356	75.67644		20.305	1186	1163.37355	22.62645		20.305	965	922.04647	42.95354
20.32	566	509.51259	56.48741		20.32	744	660.9577	83.0423		20.32	968	881.92161	86.07839		20.32	1150	1095.1804	54.8196		20.32	1173	1163.24668	9.75332		20.32	956	921.9035	34.0965
20.335	538	509.51037	28.48963		20.335	750	661.00639	88.99361		20.335	950	881.84345	68.15655		20.335	1209	1095.0404	113.9596		20.335	1262	1163.12037	98.87963		20.335	977	921.76249	55.23751
20.35	554	509.50565	44.49435		20.35	735	661.05347	73.94653		20.35	922	881.76507	40.23493		20.35	1173	1094.90342	78.09658		20.35	1226	1162.99455	63.00545		20.35	956	921.62334	34.37666
20.365	558	509.49822	48.50178		20.365	705	661.09895	43.90105		20.365	897	881.68643	15.31357		20.365	1110	1094.7693	15.2307		20.365	1173	1162.86914	10.13086		20.365	978	921.48594	56.51406
20.38	538	509.48774	28.51226		20.38	723	661.14283	61.85717		20.38	899	881.60748	17.39252		20.38	1174	1094.63792	79.36208		20.38	1216	1162.74408	53.25592		20.38	984	921.35018	62.64982
20.395	553	509.47373	43.52627		20.395	775	661.1851	113.8149		20.395	931	881.52819	49.47181		20.395	1181	1094.50913	86.49087		20.395	1307	1162.6193	144.3807		20.395	952	921.21599	30.78401
20.41	573	509.45541	63.54459		20.41	715	661.22576	53.77424		20.41	932	881.44852	50.55148		20.41	1144	1094.38282	49.61718		20.41	1302	1162.49476	139.50525		20.41	980	921.08326	58.91674
20.425	545	509.43131	35.56869		20.425	706	661.26467	44.73533		20.425	930	881.36844	48.63156		20.425	1121	1094.25887	26.74113		20.425	1221	1162.37038	58.62962		20.425	995	920.95191	74.04809
20.44	551	509.39813	41.60187		20.44	726	661.30157	64.69844		20.44	892	881.28791	10.71209		20.44	1169	1094.13715	74.86285		20.44	1155	1162.24611	-7.24611		20.44	960	920.82186	39.17814
20.455	547	509.34266	37.65734		20.455	746	661.33643	84.66357		20.455	899	881.2069	17.7931		20.455	1208	1094.01757	113.98244		20.455	1165	1162.1219	2.8781		20.455	972	920.69303	51.30697
20.47	555	509.27129	45.72872		20.47	737	661.36922	75.63078		20.47	878	881.12538	-3.12538		20.47	1189	1093.90001	95.09999		20.47	1160	1161.99771	-1.99771		20.47	972	920.56534	51.43466
20.485	580	509.26416	70.73584		20.485	693	661.39993	31.60007		20.485	888	881.04332	6.95668		20.485	1136	1093.78437	42.21563		20.485	1187	1161.87347	25.12653		20.485	950	920.43873	29.56127
20.5	558	509.25556	48.74444		20.5	741	661.4285	79.5715		20.5	930	880.96069	49.03931		20.5	1143	1093.67056	49.32944		20.5	1231	1161.74916	69.25084		20.5	929	920.31312	8.68688
20.515	522	509.24547	12.75453		20.515	717	661.45489	55.54511		20.515	932	880.87746	51.12254		20.515	1148	1093.55849	54.44151		20.515	1236	1161.62471	74.37529		20.515	1003	920.18845	82.81155
20.53	560	509.2339	50.7661		20.53	726	661.47906	64.52094		20.53	939	880.79362	58.20638		20.53	1176	1093.44807	82.55193		20.53	1215	1161.5001	53.4999		20.53	969	920.06466	48.93534
20.545	565	509.22085	55.77915		20.545	740	661.50096	78.49905		20.545	881	880.70913	0.29087		20.545	1156	1093.33922	62.66078		20.545	1187	1161.37528	25.62472		20.545	946	919.94168	26.05832
20.56	563	509.20632	53.79368		20.56	752	661.5205	90.4795		20.56	876	880.62398	-4.62398		20.56	1150	1093.23184	56.76816		20.56	1219	1161.25021	57.74979		20.56	947	919.81945	27.18055
20.575	538	509.19032	28.80968		20.575	747	661.53761	85.46239		20.575	857	880.53814	-23.53814		20.575	1142	1093.12587	48.87413		20.575	1180	1161.12485	18.87515		20.575	932	919.69793	12.30207
20.59	550	509.17285	40.82715		20.59	728	661.5522	66.4478		20.59	914	880.45158	33.54842		20.59	1154	1093.02122	60.97878		20.59	1253	1160.99918	92.00082		20.59	938	919.57705	18.42295
20.605	533	509.1539	23.8461		20.605	717	661.56413	55.43587		20.605	893	880.3643	12.6357		20.605	1136	1092.91784	43.08216		20.605	1235	1160.87316	74.12684		20.605	943	919.45677	23.54323
20.62	556	509.13348	46.86652		20.62	767	661.57326	105.42674		20.62	922	880.27627	41.72373		20.62	1186	1092.81564	93.18436		20.62	1213	1160.74675	52.25325		20.62	929	919.33704	9.66296
20.635	538	509.1116	28.88841		20.635	767	661.5794	105.42061		20.635	958	880.18747	77.81253		20.635	1152	1092.71457	59.28543		20.635	1205	1160.61992	44.38008		20.635	978	919.2178	58.7822
20.65	591	509.08824	81.91176		20.65	742	661.58227	80.41773		20.65	890	880.09788	9.90212		20.65	1151	1092.61455	58.38545		20.65	1189	1160.49265	28.50735		20.65	963	919.09902	43.90098
20.665	574	509.06343	64.93657		20.665	761	661.58153	99.41847		20.665	884	880.0075	3.9925		20.665	1236	1092.51553	143.48447		20.665	1217	1160.36491	56.63509		20.665	954	918.98065	35.01935
20.68	546	509.03715	36.96285		20.68	724	661.57669	62.42331		20.68	924	879.91629	44.08371		20.68	1196	1092.41745	103.58255		20.68	1200	1160.23666	39.76334		20.68	934	918.86265	15.13735
20.695	539	509.00942	29.99059		20.695	759	661.567	97.433		20.695	978	879.82426	98.17574		20.695	1207	1092.32025	114.67975		20.695	1292	1160.10789	131.89211		20.695	1004	918.74498	85.25502
20.71	544	508.98022	35.01978		20.71	681	661.55126	19.44874		20.71	919	879.73137	39.26863		20.71	1143	1092.22388	50.77612		20.71	1209	1159.97857	49.02143		20.71	969	918.62759	50.37241
20.725	558	508.94957	49.05043		20.725	723	661.52726	61.47274		20.725	900	879.63763	20.36237		20.725	1146	1092.12828	53.87172		20.725	1231	1159.84867	71.15133		20.725	986	918.51046	67.48954
20.74	558	508.91747	49.08253		20.74	721	661.49011	59.50989		20.74	951	879.54301	71.45699		20.74	1180	1092.03341	87.96659		20.74	1262	1159.71818	102.28182		20.74	987	918.39355	68.60645
20.755	568	508.88391	59.11609		20.755	768	661.42125	106.57875		20.755	938	879.4475	58.5525		20.755	1219	1091.93921	127.06079		20.755	1220	1159.58707	60.41293		20.755	959	918.27682	40.72318
20.77	567	508.84891	58.15109		20.77	749	661.31633	87.68367		20.77	937	879.3511	57.6489		20.77	1106	1091.84565	14.15435		20.77	1183	1159.45531	23.54469		20.77	910	918.16023	-8.16023
20.785	560	508.81245	51.18755		20.785	718	661.32121	56.67879		20.785	932	879.25378	52.74622		20.785	1141	1091.75267	49.24733		20.785	1215	1159.3229	55.6771		20.785	961	918.04377	42.95623
20.8	580	508.77456	71.22544		20.8	778	661.32443	116.67558		20.8	941	879.15554	61.84446		20.8	1178	1091.66023	86.33977		20.8	1214	1159.1898	54.8102		20.8	982	917.92739	64.07261
20.815	569	508.73522	60.26478		20.815	745	661.32599	83.67401		20.815	919	879.05637	39.94363		20.815	1184	1091.56829	92.43171		20.815	1262	1159.05601	102.94399		20.815	989	917.81107	71.18893
20.83	564	508.69444	55.30556		20.83	727	661.3259	65.6741		20.83	981	878.95626	102.04374		20.83	1211	1091.47681	119.52319		20.83	1198	1158.9215	39.0785		20.83	992	917.69478	74.30522
20.845	541	508.65222	32.34778		20.845	735	661.32416	73.67584		20.845	930	878.8552	51.1448		20.845	1206	1091.38575	114.61425		20.845	1237	1158.78626	78.21374		20.845	988	917.57849	70.42151
20.86	580	508.60856	71.39144		20.86	771	661.32077	109.67923		20.86	943	878.75318	64.24682		20.86	1171	1091.29508	79.70492		20.86	1246	1158.65028	87.34972		20.86	958	917.46218	40.53782
20.875	546	508.56347	37.43653		20.875	762	661.31574	100.68426		20.875	970	878.65019	91.34981		20.875	1213	1091.20475	121.79525		20.875	1199	1158.51352	40.48648		20.875	997	917.34582	79.65418
20.89	569	508.51695	60.48305		20.89	738	661.30907	76.69093		20.89	912	878.54622	33.45378		20.89	1177	1091.11474	85.88526		20.89	1247	1158.37599	88.62401		20.89	986	917.22938	68.77062
20.905	567	508.469	58.531		20.905	759	661.30076	97.69924		20.905	903	878.44127	24.55873		20.905	1174	1091.02501	82.97499		20.905	1199	1158.23766	40.76234		20.905	983	917.11285	65.88715
20.92	544	508.41962	35.58038		20.92	729	661.29082	67.70918		20.92	879	878.33532	0.66468		20.92	1154	1090.93552	63.06448		20.92	1202	1158.09853	43.90147		20.92	960	916.9962	43.0038
20.935	553	508.36882	44.63118		20.935	711	661.27924	49.72076		20.935	957	878.22838	78.77162		20.935	1168	1090.84625	77.15375		20.935	1215	1157.95857	57.04143		20.935	972	916.8794	55.1206
20.95	553	508.31659	44.68341		20.95	712	661.26603	50.73397		20.95	956	878.12043	77.87957		20.95	1111	1090.75717	20.24283		20.95	1232	1157.81779	74.18221		20.95	925	916.76245	8.23755
20.965	568	508.26294	59.73706		20.965	709	661.2512	47.7488		20.965	915	878.01147	36.98853		20.965	1134	1090.66825	43.33175		20.965	1204	1157.67616	46.32384		20.965	942	916.64531	25.35469
20.98	563	508.20788	54.79212		20.98	739	661.23474	77.76526		20.98	919	877.90149	41.09851		20.98	1115	1090.57945	24.42055		20.98	1218	1157.53367	60.46633		20.98	918	916.52796	1.47204
20.995	496	508.1514	-12.1514		20.995	776	661.21667	114.78333		20.995	909	877.79048	31.20952		20.995	1149	1090.49076	58.50924		20.995	1187	1157.39031	29.60969		20.995	961	916.4104	44.5896
21.01	534	508.09351	25.90649		21.01	776	661.19697	114.80303		21.01	950	877.67845	72.32155		21.01	1207	1090.40214	116.59786		21.01	1226	1157.24607	68.75393		21.01	1016	916.2926	99.7074
21.025	521	508.0342	12.9658		21.025	724	661.17566	62.82434		21.025	930	877.56538	52.43462		21.025	1194	1090.31358	103.68642		21.025	1225	1157.10095	67.89905		21.025	1026	916.17454	109.82546
21.04	528	507.97349	20.02651		21.04	725	661.15274	63.84726		21.04	928	877.45127	50.54873		21.04	1164	1090.22504	73.77496		21.04	1184	1156.95493	27.04507		21.04	1016	916.05621	99.94379
21.055	564	507.91137	56.08863		21.055	725	661.12822	63.87178		21.055	946	877.33612	68.66389		21.055	1191	1090.13651	100.86349		21.055	1267	1156.808	110.192		21.055	1000	915.93758	84.06242
21.07	564	507.84785	56.15215		21.07	721	661.10208	59.89792		21.07	955	877.21991	77.78009		21.07	1195	1090.04796	104.95204		21.07	1191	1156.66016	34.33984		21.07	976	915.81865	60.18135
21.085	569	507.78292	61.21708		21.085	712	661.07435	50.92566		21.085	948	877.10266	70.89734		21.085	1158	1089.95936	68.04064		21.085	1147	1156.51139	-9.51139		21.085	916	915.69941	0.30059
21.1	549	507.7166	41.2834		21.1	723	661.04501	61.95499		21.1	909	876.98435	32.01565		21.1	1115	1089.87071	25.12929		21.1	1238	1156.36168	81.63832		21.1	995	915.57982	79.42018
21.115	564	507.64888	56.35112		21.115	746	661.01408	84.98592		21.115	946	876.86498	69.13502		21.115	1141	1089.78197	51.21803		21.115	1214	1156.21104	57.78896		21.115	1000	915.45989	84.54011
21.13	542	507.57977	34.42023		21.13	726	660.98155	65.01845		21.13	939	876.74455	62.25545		21.13	1128	1089.69313	38.30687		21.13	1205	1156.05945	48.94055		21.13	947	915.33959	31.66041
21.145	538	507.50927	30.49073		21.145	693	660.94744	32.05256		21.145	911	876.62305	34.37695		21.145	1098	1089.60403	8.39597		21.145	1197	1155.9069	41.0931		21.145	937	915.21892	21.78108
21.16	570	507.43737	62.56263		21.16	727	660.91173	66.08827		21.16	944	876.50048	67.49952		21.16	1103	1089.5146	13.4854		21.16	1177	1155.7534	21.2466		21.16	964	915.09786	48.90214
21.175	567	507.36409	59.63591		21.175	724	660.87445	63.12555		21.175	920	876.37683	43.62317		21.175	1173	1089.42478	83.57522		21.175	1255	1155.59892	99.40108		21.175	941	914.9764	26.0236
21.19	552	507.28943	44.71057		21.19	745	660.83558	84.16442		21.19	926	876.25212	49.74788		21.19	1140	1089.33456	50.66544		21.19	1307	1155.44347	151.55653		21.19	927	914.85453	12.14547
21.205	540	507.21339	32.78661		21.205	720	660.79513	59.20487		21.205	924	876.12632	47.87368		21.205	1113	1089.24402	23.75598		21.205	1234	1155.28704	78.71296		21.205	934	914.73223	19.26777
21.22	555	507.13596	47.86404		21.22	700	660.75311	39.24689		21.22	969	875.99945	93.00055		21.22	1212	1089.15445	122.84555		21.22	1261	1155.12962	105.87038		21.22	997	914.60959	82.39041
21.235	553	507.05717	45.94283		21.235	721	660.70952	60.29048		21.235	968	875.87149	92.12851		21.235	1209	1089.06634	119.93366		21.235	1253	1154.97122	98.02878		21.235	969	914.48731	54.51269
21.25	567	506.97699	60.02301		21.25	702	660.66436	41.33564		21.25	940	875.74246	64.25754		21.25	1172	1088.9799	83.0201		21.25	1228	1154.81181	73.18819		21.25	963	914.36558	48.63442
21.265	533	506.89545	26.10455		21.265	672	660.61764	11.38236		21.265	931	875.61233	55.38767		21.265	1163	1088.89535	74.10465		21.265	1224	1154.65141	69.34859		21.265	974	914.24447	59.75553
21.28	540	506.81254	33.18746		21.28	720	660.56935	59.43065		21.28	923	875.48112	47.51888		21.28	1191	1088.81298	102.18702		21.28	1272	1154.49	117.51		21.28	1034	914.12416	119.87584
21.295	546	506.72826	39.27174		21.295	705	660.5195	44.4805		21.295	903	875.34882	27.65118		21.295	1150	1088.73318	61.26682		21.295	1234	1154.32758	79.67242		21.295	1032	914.00487	117.99514
21.31	604	506.64262	97.35738		21.31	722	660.4681	61.5319		21.31	943	875.21544	67.78456		21.31	1148	1088.6564	59.3436		21.31	1242	1154.16376	87.83624		21.31	988	913.88689	74.11311
21.325	581	506.55562	74.44438		21.325	687	660.41515	26.58486		21.325	943	875.08096	67.91904		21.325	1134	1088.58326	45.41674		21.325	1172	1153.99763	18.00237		21.325	960	913.77063	46.22937
21.34	525	506.46727	18.53273		21.34	708	660.36064	47.63936		21.34	955	874.94539	80.05461		21.34	1135	1088.51459	46.48541		21.34	1214	1153.82906	60.17094		21.34	945	913.65669	31.34331
21.355	518	506.37755	11.62245		21.355	714	660.30459	53.69541		21.355	968	874.80873	93.19127		21.355	1129	1088.45156	40.54844		21.355	1224	1153.65795	70.34205		21.355	975	913.54596	61.45404
21.37	545	506.28649	38.71351		21.37	680	660.247	19.753		21.37	937	874.67097	62.32903		21.37	1143	1088.39588	54.60412		21.37	1251	1153.48417	97.51583		21.37	984	913.43993	70.56007
21.385	553	506.19408	46.80592		21.385	675	660.18786	14.81214		21.385	951	874.53213	76.46788		21.385	1163	1088.35032	74.64968		21.385	1203	1153.30761	49.69239		21.385	900	913.34148	-13.34148
21.4	537	506.10032	30.89968		21.4	706	660.12719	45.87281		21.4	947	874.39185	72.60815		21.4	1193	1088.31975	104.68025		21.4	1186	1153.12809	32.87191		21.4	969	913.25771	55.74229
21.415	549	506.00521	42.99479		21.415	698	660.06499	37.93501		21.415	941	874.24976	66.75025		21.415	1188	1088.31467	99.68533		21.415	1185	1152.94544	32.05456		21.415	953	913.23176	39.76825
21.43	561	505.90877	55.09123		21.43	653	660.00126	-7.00126		21.43	890	874.10581	15.89419		21.43	1130	1088.36883	41.63117		21.43	1213	1152.75944	60.24056		21.43	954	913.15765	40.84235
21.445	566	505.81098	60.18902		21.445	685	659.936	25.064		21.445	888	873.95996	14.04004		21.445	1123	1088.58232	34.41768		21.445	1161	1152.56984	8.43016		21.445	973	913.02711	59.97289
21.46	561	505.71186	55.28814		21.46	723	659.86921	63.13079		21.46	960	873.81215	86.18785		21.46	1176	1088.4717	87.5283		21.46	1220	1152.37631	67.62369		21.46	957	912.89551	44.10449
21.475	522	505.61141	16.38859		21.475	713	659.80091	53.19909		21.475	957	873.66231	83.33769		21.475	1106	1088.34385	17.65615		21.475	1185	1152.17846	32.82154		21.475	947	912.76268	34.23733
21.49	522	505.50962	16.49038		21.49	721	659.73109	61.26891		21.49	910	873.51037	36.48963		21.49	1092	1088.20514	3.79486		21.49	1195	1151.97582	43.02418		21.49	935	912.6276	22.3724
21.505	515	505.40651	9.59349		21.505	673	659.65975	13.34025		21.505	910	873.35623	36.64377		21.505	1123	1088.11754	34.88246		21.505	1175	1151.76774	23.23226		21.505	987	912.48812	74.51188
21.52	499	505.30208	-6.30208		21.52	666	659.58691	6.41309		21.52	898	873.19981	24.80019		21.52	1098	1088.02956	9.97044		21.52	1153	1151.5534	1.4466		21.52	960	912.34265	47.65735
21.535	538	505.19632	32.80368		21.535	657	659.51256	-2.51256		21.535	896	873.04096	22.95904		21.535	1081	1087.94119	-6.94119		21.535	1198	1151.33166	46.66834		21.535	948	912.1828	35.8172
21.55	538	505.08925	32.91075		21.55	708	659.4367	48.5633		21.55	863	872.87955	-9.87955		21.55	1070	1087.85243	-17.85243		21.55	1214	1151.1009	62.8991		21.55	913	912.02941	0.97059
21.565	531	504.98085	26.01915		21.565	706	659.35934	46.64066		21.565	871	872.71539	-1.71539		21.565	1111	1087.76326	23.23674		21.565	1195	1150.85865	44.14135		21.565	953	911.88282	41.11718
21.58	523	504.87115	18.12885		21.58	655	659.28049	-4.28049		21.58	896	872.54827	23.45173		21.58	1097	1087.67369	9.32631		21.58	1136	1150.60088	-14.60088		21.58	930	911.73193	18.26807
21.595	540	504.76013	35.23987		21.595	673	659.20014	13.79986		21.595	882	872.3779	9.6221		21.595	1108	1087.5837	20.4163		21.595	1217	1150.31999	66.68001		21.595	922	911.57628	10.42372
21.61	559	504.64781	54.35219		21.61	678	659.1183	18.8817		21.61	889	872.20393	16.79607		21.61	1066	1087.49329	-21.49329		21.61	1162	1149.99796	12.00204		21.61	971	911.41534	59.58466
21.625	531	504.53418	26.46582		21.625	721	659.03498	61.96502		21.625	971	872.02589	98.97411		21.625	1090	1087.40246	2.59754		21.625	1243	1149.54564	93.45436		21.625	986	911.24841	74.75159
21.64	551	504.41926	46.58075		21.64	725	658.95017	66.04983		21.64	948	871.84312	76.15688		21.64	1132	1087.3112	44.6888		21.64	1203	1149.11659	53.88341		21.64	991	911.0746	79.9254
21.655	545	504.30303	40.69697		21.655	682	658.86387	23.13613		21.655	964	871.65471	92.34529		21.655	1153	1087.21907	65.78093		21.655	1197	1148.94123	48.05877		21.655	983	910.89274	72.10726
21.67	527	504.18551	22.8145		21.67	686	658.77611	27.22389		21.67	939	871.45927	67.54073		21.67	1156	1087.12458	68.87542		21.67	1212	1148.76463	63.23537		21.67	971	910.70126	60.29874
21.685	540	504.06669	35.93331		21.685	700	658.68687	41.31314		21.685	908	871.25452	36.74548		21.685	1108	1087.02749	20.97251		21.685	1189	1148.58679	40.41321		21.685	923	910.49788	12.50212
21.7	529	503.94658	25.05342		21.7	690	658.59615	31.40385		21.7	953	871.03623	81.96377		21.7	1093	1086.92765	6.07235		21.7	1195	1148.40772	46.59228		21.7	948	910.27923	37.72077
21.715	520	503.82519	16.17481		21.715	663	658.50397	4.49603		21.715	892	870.79453	21.20547		21.715	1110	1086.8249	23.1751		21.715	1174	1148.22742	25.77258		21.715	928	910.03976	17.96024
21.73	526	503.70251	22.29749		21.73	683	658.41033	24.58967		21.73	882	870.48522	11.51478		21.73	1132	1086.71903	45.28097		21.73	1180	1148.04589	31.95411		21.73	939	909.7693	29.2307
21.745	492	503.57856	-11.57856		21.745	675	658.31643	16.68357		21.745	889	870.16422	18.83578		21.745	1108	1086.60982	21.39018		21.745	1183	1147.86313	35.13687		21.745	912	909.44451	2.55549
21.76	523	503.45332	19.54668		21.76	661	658.22425	2.77575		21.76	900	870.00507	29.99493		21.76	1120	1086.497	33.503		21.76	1160	1147.67915	12.32085		21.76	942	908.97092	33.02908
21.775	498	503.32681	-5.32681		21.775	676	658.1342	17.8658		21.775	915	869.84475	45.15525		21.775	1090	1086.38027	3.61973		21.775	1176	1147.49396	28.50604		21.775	923	908.41109	14.58891
21.79	520	503.19903	16.80097		21.79	681	658.04672	22.95328		21.79	939	869.68326	69.31675		21.79	1115	1086.25925	28.74075		21.79	1167	1147.30755	19.69245		21.79	911	908.28588	2.71412
21.805	518	503.06998	14.93002		21.805	705	657.96238	47.03763		21.805	896	869.52059	26.47941		21.805	1138	1086.1335	51.8665		21.805	1197	1147.11993	49.88007		21.805	945	908.15982	36.84018
21.82	522	502.93966	19.06034		21.82	720	657.88182	62.11818		21.82	920	869.35676	50.64324		21.82	1151	1086.00247	64.99753		21.82	1200	1146.93111	53.06889		21.82	975	908.03293	66.96707
21.835	553	502.80808	50.19192		21.835	685	657.80589	27.19411		21.835	908	869.19177	38.80823		21.835	1148	1085.86548	62.13452		21.835	1161	1146.74108	14.25892		21.835	972	907.90519	64.09481
21.85	544	502.67524	41.32476		21.85	683	657.73567	25.26433		21.85	880	869.02562	10.97438		21.85	1130	1085.72168	44.27832		21.85	1166	1146.54985	19.45015		21.85	953	907.77662	45.22339
21.865	515	502.54114	12.45886		21.865	696	657.67256	38.32744		21.865	900	868.85831	31.14169		21.865	1175	1085.56996	89.43004		21.865	1191	1146.35743	44.64257		21.865	969	907.64721	61.35279
21.88	520	502.40579	17.59421		21.88	679	657.6185	21.3815		21.88	880	868.68985	11.31015		21.88	1203	1085.40882	117.59118		21.88	1160	1146.16381	13.83619		21.88	930	907.51697	22.48303
21.895	494	502.26919	-8.26919		21.895	702	657.57626	44.42374		21.895	893	868.52025	24.47975		21.895	1156	1085.2362	70.7638		21.895	1235	1145.96901	89.03099		21.895	1010	907.3859	102.6141
21.91	514	502.13134	11.86866		21.91	693	657.55006	35.44994		21.91	890	868.3495	21.6505		21.91	1097	1085.04909	11.95091		21.91	1209	1145.77302	63.22698		21.91	940	907.25401	32.74599
21.925	529	501.99225	27.00775		21.925	650	657.54705	-7.54705		21.925	879	868.17761	10.82239		21.925	1126	1084.84281	41.15719		21.925	1161	1145.57585	15.42415		21.925	914	907.12129	6.87871
21.94	535	501.85192	33.14808		21.94	697	657.58117	39.41883		21.94	924	868.00459	55.99541		21.94	1105	1084.6093	20.3907		21.94	1194	1145.3775	48.6225		21.94	953	906.98776	46.01225
21.955	531	501.71035	29.28966		21.955	700	657.68934	42.31066		21.955	894	867.83043	26.16957		21.955	1133	1084.33236	48.66764		21.955	1144	1145.17797	-1.17797		21.955	932	906.8534	25.1466
21.97	506	501.56754	4.43246		21.97	657	658.12917	-1.12917		21.97	902	867.65514	34.34486		21.97	1164	1083.96721	80.03279		21.97	1234	1144.97728	89.02272		21.97	940	906.71824	33.28176
21.985	516	501.4235	14.5765		21.985	701	658.11756	42.88244		21.985	897	867.47873	29.52127		21.985	1080	1083.4304	-3.4304		21.985	1181	1144.77542	36.22458		21.985	918	906.58227	11.41773
22	500	501.27823	-1.27823		22	682	658.01112	23.98888		22	901	867.3012	33.6988		22	1080	1083.07788	-3.07788		22	1085	1144.5724	-59.5724		22	898	906.44549	-8.44548
22.015	499	501.13174	-2.13174		22.015	644	657.90344	-13.90344		22.015	896	867.12255	28.87745		22.015	1103	1082.99221	20.00779		22.015	1118	1144.36821	-26.36821		22.015	895	906.3079	-11.3079
22.03	528	500.98402	27.01598		22.03	663	657.79454	5.20546		22.03	873	866.94278	6.05722		22.03	1099	1082.90583	16.09417		22.03	1114	1144.16287	-30.16287		22.03	952	906.16952	45.83049
22.045	530	500.83509	29.16491		22.045	676	657.68441	18.31559		22.045	862	866.7619	-4.7619		22.045	1103	1082.81874	20.18126		22.045	1120	1143.95638	-23.95638		22.045	876	906.03033	-30.03033
22.06	516	500.68493	15.31507		22.06	692	657.57308	34.42692		22.06	869	866.57992	2.42008		22.06	1072	1082.73095	-10.73095		22.06	1147	1143.74874	3.25126		22.06	902	905.89036	-3.89035
22.075	517	500.53357	16.46643		22.075	681	657.46054	23.53946		22.075	903	866.39683	36.60317		22.075	1120	1082.64245	37.35755		22.075	1180	1143.53996	36.46004		22.075	929	905.74959	23.25041
22.09	518	500.381	17.619		22.09	648	657.3468	-9.3468		22.09	908	866.21265	41.78735		22.09	1109	1082.55326	26.44674		22.09	1144	1143.33003	0.66997		22.09	921	905.60803	15.39197
22.105	516	500.22722	15.77278		22.105	670	657.23186	12.76814		22.105	901	866.02737	34.97263		22.105	1086	1082.46338	3.53662		22.105	1184	1143.11897	40.88103		22.105	924	905.46569	18.53431
22.12	537	500.07223	36.92777		22.12	685	657.11574	27.88426		22.12	906	865.84099	40.15901		22.12	1125	1082.37281	42.62719		22.12	1192	1142.90677	49.09323		22.12	975	905.32257	69.67743
22.135	563	499.91605	63.08395		22.135	696	656.99844	39.00156		22.135	916	865.65353	50.34647		22.135	1126	1082.28156	43.71844		22.135	1128	1142.69345	-14.69345		22.135	947	905.17867	41.82133
22.15	521	499.75867	21.24133		22.15	679	656.87997	22.12003		22.15	867	865.46499	1.53501		22.15	1091	1082.18963	8.81037		22.15	1093	1142.479	-49.479		22.15	876	905.034	-29.034
22.165	532	499.60009	32.39991		22.165	666	656.76034	9.23966		22.165	863	865.27536	-2.27536		22.165	1109	1082.09703	26.90297		22.165	1136	1142.26342	-6.26342		22.165	889	904.88855	-15.88855
22.18	548	499.44033	48.55967		22.18	681	656.63954	24.36046		22.18	912	865.08466	46.91534		22.18	1103	1082.00376	20.99624		22.18	1182	1142.04673	39.95327		22.18	905	904.74234	0.25766
22.195	546	499.27937	46.72063		22.195	675	656.5176	18.4824		22.195	918	864.89289	53.10711		22.195	1099	1081.90982	17.09018		22.195	1177	1141.82892	35.17108		22.195	904	904.59537	-0.59537
22.21	537	499.11724	37.88276		22.21	717	656.39451	60.60549		22.21	919	864.70004	54.29996		22.21	1135	1081.81523	53.18477		22.21	1153	1141.61	11.39		22.21	912	904.44763	7.55237
22.225	543	498.95392	44.04608		22.225	756	656.27028	99.72972		22.225	902	864.50613	37.49387		22.225	1125	1081.71999	43.28001		22.225	1161	1141.38998	19.61002		22.225	886	904.29914	-18.29913
22.24	589	498.78943	90.21057		22.24	755	656.14493	98.85507		22.24	872	864.31116	7.68884		22.24	1117	1081.6241	35.3759		22.24	1134	1141.16885	-7.16885		22.24	899	904.14989	-5.14989
22.255	602	498.62376	103.37624		22.255	764	656.01845	107.98155		22.255	881	864.11513	16.88487		22.255	1064	1081.52756	-17.52756		22.255	1175	1140.94662	34.05338		22.255	904	903.99989	1.11E-04
22.27	571	498.45692	72.54308		22.27	729	655.89086	73.10914		22.27	928	863.91805	64.08195		22.27	1091	1081.43039	9.56961		22.27	1166	1140.72329	25.27671		22.27	905	903.84914	1.15086
22.285	528	498.28891	29.71109		22.285	688	655.76217	32.23783		22.285	896	863.71992	32.28008		22.285	1093	1081.33259	11.66741		22.285	1136	1140.49887	-4.49887		22.285	906	903.69766	2.30234
22.3	556	498.11974	57.88026		22.3	682	655.63238	26.36762		22.3	868	863.52074	4.47926		22.3	1120	1081.23416	38.76584		22.3	1198	1140.27337	57.72663		22.3	947	903.54543	43.45457
22.315	573	497.94941	75.05059		22.315	693	655.50149	37.49851		22.315	841	863.32052	-22.32052		22.315	1079	1081.13511	-2.13511		22.315	1162	1140.04678	21.95322		22.315	918	903.39247	14.60753
22.33	533	497.77792	35.22208		22.33	692	655.36953	36.63047		22.33	851	863.11926	-12.11926		22.33	1085	1081.03544	3.96456		22.33	1176	1139.81911	36.18089		22.33	936	903.23877	32.76123
22.345	522	497.60528	24.39472		22.345	664	655.23649	8.76351		22.345	836	862.91696	-26.91696		22.345	1076	1080.93517	-4.93517		22.345	1158	1139.59036	18.40964		22.345	926	903.08435	22.91565
22.36	521	497.43148	23.56852		22.36	662	655.10238	6.89762		22.36	893	862.71364	30.28636		22.36	1117	1080.83429	36.16571		22.36	1168	1139.36054	28.63946		22.36	942	902.9292	39.0708
22.375	511	497.25654	13.74346		22.375	679	654.96722	24.03278		22.375	878	862.50928	15.49072		22.375	1109	1080.73281	28.26719		22.375	1118	1139.12965	-21.12965		22.375	932	902.77334	29.22666
22.39	490	497.08045	-7.08045		22.39	678	654.83101	23.16899		22.39	875	862.30391	12.69609		22.39	1099	1080.63074	18.36926		22.39	1120	1138.89771	-18.89771		22.39	951	902.61675	48.38325
22.405	519	496.90343	22.09657		22.405	645	654.69375	-9.69375		22.405	881	862.09751	18.90249		22.405	1065	1080.52808	-15.52808		22.405	1159	1138.66534	20.33466		22.405	963	902.45945	60.54055
22.42	484	496.72731	-12.72731		22.42	641	654.55547	-13.55547		22.42	852	861.8901	-9.8901		22.42	1043	1080.42484	-37.42484		22.42	1174	1138.43306	35.56694		22.42	939	902.30145	36.69855
22.435	459	496.55278	-37.55278		22.435	640	654.41616	-14.41616		22.435	821	861.68167	-40.68167		22.435	1085	1080.32103	4.67897		22.435	1116	1138.201	-22.201		22.435	928	902.14274	25.85726
22.45	480	496.38019	-16.38019		22.45	611	654.27584	-43.27584		22.45	830	861.47224	-31.47224		22.45	1029	1080.21666	-51.21666		22.45	1100	1137.96933	-37.96933		22.45	892	901.98333	-9.98332
22.465	506	496.20997	9.79004		22.465	631	654.13452	-23.13452		22.465	837	861.26181	-24.26181		22.465	1038	1080.11172	-42.11172		22.465	1153	1137.73826	15.26174		22.465	883	901.82322	-18.82322
22.48	495	496.04263	-1.04263		22.48	642	653.9922	-11.9922		22.48	851	861.05037	-10.05037		22.48	1086	1080.00623	5.99377		22.48	1161	1137.50805	23.49195		22.48	823	901.66241	-78.66241
22.495	508	495.87884	12.12116		22.495	637	653.84889	-16.84889		22.495	839	860.83794	-21.83794		22.495	1063	1079.90018	-16.90018		22.495	1128	1137.27902	-9.27902		22.495	879	901.50092	-22.50092
22.51	529	495.71942	33.28058		22.51	612	653.70461	-41.70461		22.51	822	860.62451	-38.62451		22.51	1027	1079.7936	-52.7936		22.51	1144	1137.05159	6.94841		22.51	916	901.33875	14.66125
22.525	534	495.56549	38.43451		22.525	639	653.55936	-14.55936		22.525	835	860.4101	-25.4101		22.525	1086	1079.68649	6.31351		22.525	1137	1136.8263	0.1737		22.525	885	901.1759	-16.17589
22.54	509	495.41854	13.58146		22.54	700	653.41316	46.58684		22.54	871	860.1947	10.8053		22.54	1146	1079.57884	66.42116		22.54	1102	1136.60393	-34.60393		22.54	916	901.01236	14.98764
22.555	486	495.28075	-9.28075		22.555	626	653.26601	-27.26601		22.555	828	859.97832	-31.97831		22.555	1048	1079.47068	-31.47068		22.555	1140	1136.3856	3.6144		22.555	863	900.84816	-37.84816
22.57	478	495.15544	-17.15544		22.57	661	653.11792	7.88208		22.57	852	859.76096	-7.76096		22.57	1088	1079.36201	8.63799		22.57	1139	1136.17312	2.82688		22.57	935	900.68329	34.31671
22.585	519	495.04826	23.95174		22.585	652	652.9689	-0.9689		22.585	860	859.54263	0.45737		22.585	1117	1079.25282	37.74718		22.585	1137	1135.96965	1.03035		22.585	953	900.51776	52.48224
22.6	534	494.97035	39.02965		22.6	611	652.81897	-41.81897		22.6	885	859.32332	25.67668		22.6	1092	1079.14315	12.85685		22.6	1177	1135.7821	41.2179		22.6	930	900.35157	29.64843
22.615	501	494.952	6.048		22.615	640	652.66814	-12.66814		22.615	876	859.10306	16.89694		22.615	1039	1079.03298	-40.03298		22.615	1145	1135.63469	9.36531		22.615	868	900.18472	-32.18472
22.63	458	495.2141	-37.2141		22.63	633	652.51641	-19.51641		22.63	877	858.88183	18.11817		22.63	1062	1078.92233	-16.92233		22.63	1116	1135.55588	-19.55588		22.63	906	900.01723	5.98277
22.645	520	495.05196	24.94804		22.645	627	652.3638	-25.3638		22.645	863	858.65964	4.34036		22.645	1054	1078.8112	-24.8112		22.645	1098	1135.31175	-37.31175		22.645	925	899.84909	25.15091
22.66	476	494.8678	-18.8678		22.66	630	652.21032	-22.21032		22.66	836	858.4365	-22.4365		22.66	1060	1078.69961	-18.69961		22.66	1130	1135.06671	-5.06671		22.66	927	899.68031	27.31969
22.675	488	494.68275	-6.68275		22.675	650	652.05598	-2.05598		22.675	887	858.2128	28.7872		22.675	1118	1078.58757	39.41243		22.675	1158	1134.82077	23.17923		22.675	942	899.5109	42.4891
22.69	518	494.49682	23.50318		22.69	654	651.90079	2.09921		22.69	864	857.98964	6.01037		22.69	1085	1078.47507	6.52493		22.69	1080	1134.57393	-54.57393		22.69	953	899.34086	53.65914
22.705	488	494.31001	-6.31001		22.705	613	651.74476	-38.74476		22.705	858	857.76725	0.23275		22.705	1037	1078.36213	-41.36213		22.705	1107	1134.32619	-27.32619		22.705	927	899.17019	27.82981
22.72	484	494.12234	-10.12234		22.72	634	651.58791	-17.58791		22.72	882	857.54586	24.45414		22.72	1108	1078.24876	29.75124		22.72	1122	1134.07757	-12.07757		22.72	947	898.9989	48.0011
22.735	502	493.9338	8.0662		22.735	615	651.43025	-36.43025		22.735	836	857.32572	-21.32572		22.735	1097	1078.13497	18.86503		22.735	1030	1133.82806	-103.82806		22.735	886	898.827	-12.827
22.75	492	493.74442	-1.74442		22.75	626	651.27179	-25.27178		22.75	874	857.10712	16.89289		22.75	1073	1078.02076	-5.02076		22.75	1083	1133.57768	-50.57768		22.75	875	898.65448	-23.65448
22.765	468	493.55419	-25.55419		22.765	645	651.11254	-6.11254		22.765	893	856.89043	36.10957		22.765	1045	1077.90615	-32.90615		22.765	1125	1133.32643	-8.32643		22.765	910	898.48136	11.51864
22.78	485	493.36312	-8.36312		22.78	632	650.95252	-18.95252		22.78	878	856.67614	21.32386		22.78	1037	1077.79115	-40.79115		22.78	1090	1133.07431	-43.07431		22.78	923	898.30765	24.69236
22.795	489	493.17123	-4.17123		22.795	642	650.79174	-8.79174		22.795	862	856.46483	5.53518		22.795	1068	1077.67576	-9.67576		22.795	1091	1132.82134	-41.82134		22.795	881	898.13333	-17.13333
22.81	462	492.97852	-30.97852		22.81	646	650.63021	-4.63021		22.81	835	856.25728	-21.25728		22.81	1057	1077.56	-20.56		22.81	1068	1132.56751	-64.56751		22.81	871	897.95843	-26.95843
22.825	497	492.785	4.215		22.825	657	650.46795	6.53205		22.825	845	856.05459	-11.05459		22.825	1075	1077.44387	-2.44387		22.825	1102	1132.31284	-30.31284		22.825	912	897.78294	14.21706
22.84	493	492.59068	0.40932		22.84	669	650.30498	18.69502		22.84	868	855.8583	12.1417		22.84	1085	1077.32739	7.67261		22.84	1093	1132.05734	-39.05734		22.84	880	897.60688	-17.60688
22.855	470	492.39556	-22.39556		22.855	668	650.1413	17.8587		22.855	862	855.67082	6.32918		22.855	1080	1077.21056	2.78944		22.855	1095	1131.801	-36.801		22.855	886	897.43024	-11.43024
22.87	512	492.19967	19.80033		22.87	660	649.97693	10.02307		22.87	863	855.49625	7.50375		22.87	1078	1077.09341	0.90659		22.87	1106	1131.54383	-25.54383		22.87	978	897.25304	80.74696
22.885	463	492.003	-29.003		22.885	637	649.81189	-12.81189		22.885	896	855.3428	40.6572		22.885	1033	1076.97593	-43.97593		22.885	1063	1131.28585	-68.28585		22.885	939	897.07528	41.92472
22.9	480	491.80556	-11.80556		22.9	654	649.6462	4.3538		22.9	862	855.23371	6.76629		22.9	1056	1076.85814	-20.85814		22.9	1154	1131.02705	22.97295		22.9	963	896.89696	66.10304
22.915	513	491.60737	21.39263		22.915	650	649.47986	0.52014		22.915	865	855.31739	9.68261		22.915	1073	1076.74006	-3.74006		22.915	1136	1130.76745	5.23255		22.915	935	896.7181	38.2819
22.93	487	491.40843	-4.40843		22.93	634	649.31289	-15.31289		22.93	853	855.08722	-2.08722		22.93	1057	1076.62169	-19.62169		22.93	1109	1130.50705	-21.50705		22.93	937	896.53869	40.46131
22.945	528	491.20876	36.79124		22.945	639	649.14532	-10.14532		22.945	855	854.85634	0.14366		22.945	1125	1076.50304	48.49696		22.945	1167	1130.24585	36.75415		22.945	947	896.35874	50.64126
22.96	511	491.00837	19.99163		22.96	654	648.97715	5.02285		22.96	882	854.62475	27.37525		22.96	1119	1076.38414	42.61587		22.96	1142	1129.98387	12.01613		22.96	913	896.17827	16.82173
22.975	496	490.80726	5.19274		22.975	675	648.80841	26.19159		22.975	881	854.39246	26.60754		22.975	1140	1076.26498	63.73502		22.975	1137	1129.72112	7.27888		22.975	869	895.99727	-26.99727
22.99	539	490.60545	48.39456		22.99	674	648.63912	25.36088		22.99	843	854.15948	-11.15948		22.99	1250	1076.14559	173.85441		22.99	1122	1129.45759	-7.45759		22.99	918	895.81576	22.18424
23.005	545	490.40294	54.59706		23.005	690	648.46928	41.53072		23.005	882	853.92582	28.07418		23.005	1236	1076.02598	159.97402		23.005	1150	1129.1933	20.8067		23.005	966	895.63373	70.36627
23.02	579	490.19975	88.80025		23.02	680	648.29893	31.70107		23.02	918	853.69149	64.30851		23.02	1269	1075.90617	193.09383		23.02	1163	1128.92826	34.07174		23.02	938	895.45121	42.54879
23.035	597	489.99589	107.00411		23.035	740	648.12807	91.87193		23.035	982	853.45649	128.54351		23.035	1310	1075.78616	234.21384		23.035	1209	1128.66246	80.33754		23.035	951	895.26819	55.73182
23.05	619	489.79137	129.20863		23.05	716	647.95673	68.04327		23.05	960	853.22084	106.77917		23.05	1241	1075.66597	165.33403		23.05	1171	1128.39593	42.60407		23.05	928	895.08467	32.91533
23.065	643	489.5862	153.4138		23.065	757	647.78493	109.21507		23.065	923	852.98453	70.01547		23.065	1195	1075.54562	119.45438		23.065	1142	1128.12866	13.87134		23.065	918	894.90068	23.09932
23.08	603	489.3804	113.6196		23.08	726	647.61269	78.38731		23.08	915	852.74759	62.25241		23.08	1203	1075.42512	127.57488		23.08	1142	1127.86067	14.13933		23.08	977	894.71621	82.28379
23.095	558	489.17397	68.82603		23.095	682	647.44004	34.55997		23.095	887	852.51001	34.48999		23.095	1160	1075.30449	84.69551		23.095	1055	1127.59195	-72.59196		23.095	931	894.53128	36.46872
23.11	562	488.96693	73.03307		23.11	676	647.26698	28.73302		23.11	916	852.27182	63.72818		23.11	1141	1075.18374	65.81626		23.11	1052	1127.32254	-75.32254		23.11	912	894.34589	17.65411
23.125	539	488.7593	50.24071		23.125	722	647.09354	74.90646		23.125	886	852.03301	33.96699		23.125	1195	1075.0629	119.9371		23.125	1106	1127.05241	-21.05241		23.125	931	894.16004	36.83996
23.14	548	488.55107	59.44893		23.14	708	646.91976	61.08024		23.14	857	851.7936	5.2064		23.14	1128	1074.94197	53.05803		23.14	1119	1126.7816	-7.7816		23.14	900	893.97376	6.02624
23.155	554	488.34228	65.65772		23.155	689	646.74564	42.25436		23.155	870	851.5536	18.4464		23.155	1130	1074.82098	55.17902		23.155	1159	1126.5101	32.4899		23.155	893	893.78704	-0.78704
23.17	534	488.13293	45.86707		23.17	656	646.57122	9.42878		23.17	864	851.31302	12.68698		23.17	1107	1074.69994	32.30006		23.17	1084	1126.23793	-42.23793		23.17	888	893.59989	-5.59989
23.185	523	487.92303	35.07697		23.185	629	646.39652	-17.39651		23.185	883	851.07186	31.92814		23.185	1093	1074.57888	18.42112		23.185	1091	1125.96509	-34.96509		23.185	882	893.41233	-11.41233
23.2	526	487.71261	38.28739		23.2	645	646.22156	-1.22156		23.2	930	850.83014	79.16986		23.2	1069	1074.45781	-5.45781		23.2	1136	1125.69159	10.30841		23.2	906	893.22435	12.77565
23.215	501	487.50166	13.49834		23.215	647	646.04637	0.95363		23.215	858	850.58787	7.41213		23.215	1049	1074.33675	-25.33675		23.215	1173	1125.41745	47.58255		23.215	892	893.03598	-1.03598
23.23	457	487.29022	-30.29022		23.23	651	645.87097	5.12903		23.23	892	850.34506	41.65494		23.23	1084	1074.21572	9.78428		23.23	1191	1125.14266	65.85734		23.23	931	892.84722	38.15278
23.245	427	487.0783	-60.0783		23.245	621	645.69541	-24.69541		23.245	816	850.10171	-34.10171		23.245	1065	1074.09475	-9.09475		23.245	1131	1124.86724	6.13276		23.245	932	892.65808	39.34192
23.26	470	486.8659	-16.8659		23.26	637	645.51969	-8.51969		23.26	903	849.85785	53.14215		23.26	1126	1073.97385	52.02615		23.26	1166	1124.59121	41.40879		23.26	888	892.46856	-4.46856
23.275	465	486.65306	-21.65306		23.275	621	645.34386	-24.34386		23.275	912	849.61348	62.38652		23.275	1114	1073.85304	40.14696		23.275	1144	1124.31456	19.68544		23.275	907	892.27869	14.72131
23.29	496	486.43978	9.56022		23.29	630	645.16794	-15.16794		23.29	863	849.36862	13.63139		23.29	1149	1073.73236	75.26764		23.29	1132	1124.03731	7.96269		23.29	918	892.08846	25.91154
23.305	497	486.22608	10.77392		23.305	645	644.99196	0.00804		23.305	835	849.12327	-14.12326		23.305	1092	1073.61182	18.38818		23.305	1107	1123.75947	-16.75947		23.305	984	891.89789	92.10211
23.32	492	486.01198	5.98802		23.32	645	644.81596	0.18404		23.32	869	848.87744	20.12256		23.32	1039	1073.49145	-34.49145		23.32	1092	1123.48105	-31.48105		23.32	888	891.70699	-3.70699
23.335	473	485.79749	-12.79749		23.335	634	644.63996	-10.63996		23.335	814	848.63116	-34.63116		23.335	1054	1073.37127	-19.37127		23.335	1162	1123.20207	38.79793		23.335	867	891.51578	-24.51578
23.35	460	485.58264	-25.58264		23.35	600	644.46401	-44.46401		23.35	814	848.38443	-34.38443		23.35	1031	1073.25132	-42.25132		23.35	1119	1122.92252	-3.92252		23.35	897	891.32425	5.67575
23.365	485	485.36745	-0.36745		23.365	626	644.28813	-18.28813		23.365	807	848.13727	-41.13727		23.365	1043	1073.1316	-30.1316		23.365	1122	1122.64243	-0.64243		23.365	939	891.13244	47.86757
23.38	488	485.15193	2.84807		23.38	593	644.11236	-51.11236		23.38	816	847.88969	-31.88968		23.38	1039	1073.01217	-34.01217		23.38	1133	1122.3618	10.6382		23.38	896	890.94033	5.05967
23.395	450	484.93611	-34.93611		23.395	584	643.93675	-59.93675		23.395	851	847.6417	3.35831		23.395	1047	1072.89303	-25.89303		23.395	1130	1122.08064	7.91936		23.395	907	890.74796	16.25204
23.41	455	484.72001	-29.72		23.41	598	643.76132	-45.76132		23.41	815	847.39331	-32.39331		23.41	1118	1072.77423	45.22577		23.41	1171	1121.79898	49.20102		23.41	891	890.55532	0.44468
23.425	457	484.50364	-27.50364		23.425	635	643.58612	-8.58612		23.425	838	847.14455	-9.14455		23.425	1088	1072.65578	15.34422		23.425	1160	1121.51681	38.48319		23.425	914	890.36244	23.63756
23.44	482	484.28703	-2.28703		23.44	634	643.41118	-9.41118		23.44	842	846.89543	-4.89543		23.44	1039	1072.53774	-33.53774		23.44	1147	1121.23415	25.76585		23.44	890	890.16933	-0.16933
23.455	473	484.0702	-11.0702		23.455	633	643.23656	-10.23656		23.455	819	846.64595	-27.64595		23.455	1035	1072.42011	-37.42011		23.455	1099	1120.95102	-21.95102		23.455	854	889.976	-35.976
23.47	484	483.85318	0.14682		23.47	617	643.06229	-26.06229		23.47	801	846.39615	-45.39615		23.47	1047	1072.30295	-25.30295		23.47	1096	1120.66743	-24.66743		23.47	866	889.78246	-23.78246
23.485	482	483.63599	-1.63599		23.485	612	642.88842	-30.88842		23.485	839	846.14603	-7.14603		23.485	1044	1072.18629	-28.18629		23.485	1075	1120.38339	-45.38339		23.485	880	889.58873	-9.58873
23.5	471	483.41865	-12.41865		23.5	626	642.71499	-16.71499		23.5	826	845.89561	-19.89561		23.5	1068	1072.07015	-4.07015		23.5	1133	1120.09891	12.90109		23.5	886	889.39483	-3.39483
23.515	441	483.2012	-42.2012		23.515	649	642.54206	6.45794		23.515	835	845.6449	-10.6449		23.515	1042	1071.95458	-29.95458		23.515	1152	1119.81402	32.18598		23.515	832	889.20076	-57.20076
23.53	463	482.98365	-19.98365		23.53	610	642.36968	-32.36968		23.53	777	845.39393	-68.39393		23.53	1048	1071.83962	-23.83962		23.53	1068	1119.52872	-51.52872		23.53	926	889.00656	36.99344
23.545	489	482.76604	6.23396		23.545	608	642.19788	-34.19788		23.545	818	845.14271	-27.14271		23.545	1061	1071.72531	-10.72531		23.545	1152	1119.24302	32.75698		23.545	936	888.81222	47.18778
23.56	489	482.54839	6.45161		23.56	555	642.02674	-87.02674		23.56	820	844.89127	-24.89127		23.56	1011	1071.61169	-60.61169		23.56	1130	1118.95695	11.04305		23.56	869	888.61778	-19.61778
23.575	482	482.33073	-0.33073		23.575	620	641.8563	-21.8563		23.575	815	844.63961	-29.63961		23.575	1026	1071.4988	-45.4988		23.575	1108	1118.67052	-10.67052		23.575	846	888.42324	-42.42324
23.59	442	482.1131	-40.1131		23.59	636	641.68663	-5.68663		23.59	833	844.38777	-11.38777		23.59	1042	1071.38668	-29.38668		23.59	1112	1118.38375	-6.38375		23.59	924	888.22863	35.77137
23.605	419	481.89553	-62.89553		23.605	651	641.51777	9.48223		23.605	794	844.13575	-50.13575		23.605	1033	1071.27539	-38.27539		23.605	1062	1118.09665	-56.09665		23.605	878	888.03396	-10.03396
23.62	443	481.67804	-38.67804		23.62	593	641.3498	-48.3498		23.62	795	843.88359	-48.88358		23.62	1025	1071.16497	-46.16497		23.62	1096	1117.80924	-21.80924		23.62	908	887.83925	20.16075
23.635	442	481.46067	-39.46067		23.635	616	641.18278	-25.18278		23.635	818	843.63129	-25.63129		23.635	1077	1071.05548	5.94452		23.635	1099	1117.52153	-18.52153		23.635	894	887.64453	6.35547
23.65	461	481.24346	-20.24346		23.65	600	641.01677	-41.01677		23.65	808	843.3789	-35.3789		23.65	1026	1070.94695	-44.94695		23.65	1051	1117.23356	-66.23356		23.65	886	887.44981	-1.44981
23.665	488	481.02645	6.97356		23.665	616	640.85184	-24.85184		23.665	814	843.12642	-29.12642		23.665	1056	1070.83946	-14.83946		23.665	1140	1116.94532	23.05468		23.665	868	887.25512	-19.25512
23.68	485	480.80966	4.19034		23.68	599	640.68807	-41.68807		23.68	813	842.87388	-29.87388		23.68	1060	1070.73304	-10.73304		23.68	1095	1116.65686	-21.65686		23.68	884	887.06048	-3.06048
23.695	464	480.59314	-16.59314		23.695	628	640.52553	-12.52553		23.695	854	842.62131	11.37869		23.695	1034	1070.62777	-36.62777		23.695	1131	1116.36817	14.63183		23.695	895	886.86591	8.13409
23.71	471	480.37693	-9.37693		23.71	605	640.3643	-35.3643		23.71	775	842.36874	-67.36874		23.71	1065	1070.5237	-5.5237		23.71	1126	1116.0793	9.9207		23.71	854	886.67143	-32.67143
23.725	456	480.16108	-24.16108		23.725	592	640.20445	-48.20445		23.725	798	842.11618	-44.11618		23.725	1048	1070.4209	-22.4209		23.725	1190	1115.79025	74.20975		23.725	893	886.47707	6.52293
23.74	466	479.94562	-13.94562		23.74	624	640.04608	-16.04608		23.74	847	841.86367	5.13633		23.74	1085	1070.31943	14.68057		23.74	1213	1115.50104	97.49896		23.74	938	886.28286	51.71714
23.755	448	479.7306	-31.7306		23.755	603	639.88926	-36.88926		23.755	817	841.61124	-24.61124		23.755	1056	1070.21936	-14.21936		23.755	1135	1115.21171	19.78829		23.755	900	886.08883	13.91117
23.77	457	479.51606	-22.51606		23.77	570	639.7341	-69.7341		23.77	806	841.35891	-35.35891		23.77	1034	1070.12076	-36.12076		23.77	1105	1114.92228	-9.92228		23.77	907	885.89499	21.10501
23.785	451	479.30207	-28.30207		23.785	605	639.58068	-34.58068		23.785	820	841.10671	-21.10671		23.785	1017	1070.0237	-53.0237		23.785	1126	1114.63277	11.36723		23.785	893	885.70138	7.29862
23.8	460	479.08866	-19.08866		23.8	592	639.4291	-47.4291		23.8	814	840.85468	-26.85468		23.8	1054	1069.92827	-15.92827		23.8	1124	1114.3432	9.6568		23.8	917	885.50803	31.49197
23.815	450	478.8759	-28.8759		23.815	568	639.27948	-71.27947		23.815	821	840.60286	-19.60286		23.815	1073	1069.83454	3.16546		23.815	1138	1114.05361	23.94639		23.815	892	885.31498	6.68502
23.83	473	478.66383	-5.66383		23.83	618	639.1319	-21.1319		23.83	845	840.35127	4.64874		23.83	1015	1069.7426	-54.7426		23.83	1099	1113.76401	-14.76401		23.83	886	885.12224	0.87776
23.845	465	478.45251	-13.45251		23.845	605	638.98649	-33.98649		23.845	812	840.09994	-28.09994		23.845	1050	1069.65254	-19.65254		23.845	1115	1113.47445	1.52555		23.845	841	884.92987	-43.92987
23.86	444	478.24201	-34.24201		23.86	603	638.84337	-35.84337		23.86	846	839.84893	6.15107		23.86	1038	1069.56444	-31.56444		23.86	1172	1113.18494	58.81506		23.86	872	884.73788	-12.73788
23.875	460	478.03239	-18.03239		23.875	618	638.70265	-20.70265		23.875	806	839.59826	-33.59826		23.875	1035	1069.47841	-34.47841		23.875	1138	1112.89553	25.10447		23.875	900	884.54633	15.45367
23.89	475	477.82371	-2.82371		23.89	570	638.56446	-68.56446		23.89	798	839.34799	-41.34798		23.89	1032	1069.39454	-37.39454		23.89	1118	1112.60623	5.39377		23.89	900	884.35525	15.64476
23.905	460	477.61604	-17.61604		23.905	633	638.42894	-5.42894		23.905	824	839.09813	-15.09813		23.905	1013	1069.31295	-56.31295		23.905	1083	1112.31709	-29.31709		23.905	894	884.16467	9.83533
23.92	473	477.40945	-4.40945		23.92	605	638.29623	-33.29623		23.92	871	838.84876	32.15124		23.92	1063	1069.23373	-6.23373		23.92	1100	1112.02814	-12.02814		23.92	788	883.97464	-95.97464
23.935	469	477.20402	-8.20402		23.935	597	638.16646	-41.16646		23.935	855	838.5999	16.4001		23.935	1028	1069.15701	-41.15701		23.935	1124	1111.73942	12.26058		23.935	838	883.78521	-45.78521
23.95	464	476.99982	-12.99982		23.95	614	638.03981	-24.03981		23.95	856	838.35161	17.64839		23.95	1063	1069.0829	-6.0829		23.95	1111	1111.45096	-0.45096		23.95	825	883.59642	-58.59642
23.965	439	476.79694	-37.79694		23.965	566	637.91641	-71.91641		23.965	842	838.10393	3.89607		23.965	1076	1069.01153	6.98847		23.965	1100	1111.16281	-11.16281		23.965	820	883.40831	-63.40831
23.98	442	476.59546	-34.59546		23.98	572	637.79645	-65.79645		23.98	821	837.85693	-16.85693		23.98	1017	1068.94304	-51.94304		23.98	1097	1110.875	-13.875		23.98	830	883.22094	-53.22094
23.995	441	476.39548	-35.39548		23.995	594	637.6801	-43.6801		23.995	798	837.61064	-39.61064		23.995	984	1068.87756	-84.87756		23.995	1098	1110.58757	-12.58757		23.995	798	883.03436	-85.03436
24.01	466	476.19707	-10.19707		24.01	596	637.56754	-41.56754		24.01	827	837.36514	-10.36514		24.01	1052	1068.81523	-16.81523		24.01	1124	1110.30058	13.69942		24.01	864	882.84863	-18.84863
24.025	470	476.00036	-6.00036		24.025	621	637.45897	-16.45897		24.025	843	837.12048	5.87952		24.025	1096	1068.75622	27.24378		24.025	1109	1110.01408	-1.01408		24.025	873	882.6638	-9.6638
24.04	464	475.80542	-11.80542		24.04	603	637.35459	-34.35459		24.04	817	836.87673	-19.87672		24.04	1078	1068.70068	9.29932		24.04	1120	1109.7281	10.2719		24.04	845	882.47993	-37.47993
24.055	477	475.61239	1.38761		24.055	630	637.25461	-7.25461		24.055	849	836.63394	12.36606		24.055	1050	1068.64878	-18.64878		24.055	1194	1109.4427	84.5573		24.055	886	882.29708	3.70292
24.07	465	475.42136	-10.42136		24.07	609	637.15926	-28.15926		24.07	823	836.39219	-13.39219		24.07	1002	1068.6007	-66.6007		24.07	1114	1109.15793	4.84207		24.07	863	882.11533	-19.11533
24.085	443	475.23246	-32.23246		24.085	568	637.06877	-69.06877		24.085	798	836.15155	-38.15155		24.085	1003	1068.55662	-65.55662		24.085	1058	1108.87386	-50.87386		24.085	836	881.93474	-45.93474
24.1	454	475.04581	-21.04581		24.1	584	636.98339	-52.98339		24.1	843	835.9121	7.0879		24.1	1047	1068.51674	-21.51674		24.1	1115	1108.59054	6.40946		24.1	827	881.75539	-54.75539
24.115	498	474.86155	23.13845		24.115	582	636.90339	-54.90339		24.115	843	835.67391	7.32609		24.115	1060	1068.48126	-8.48126		24.115	1148	1108.30804	39.69196		24.115	879	881.57735	-2.57735
24.13	475	474.67982	0.32018		24.13	585	636.82904	-51.82904		24.13	861	835.43708	25.56292		24.13	1047	1068.45042	-21.45042		24.13	1085	1108.02641	-23.02641		24.13	824	881.4007	-57.4007
24.145	446	474.50076	-28.50076		24.145	586	636.76063	-50.76063		24.145	814	835.20168	-21.20168		24.145	1024	1068.42443	-44.42443		24.145	1085	1107.74574	-22.74574		24.145	823	881.22553	-58.22553
24.16	432	474.32452	-42.32452		24.16	586	636.69847	-50.69847		24.16	827	834.96782	-7.96782		24.16	1028	1068.40354	-40.40354		24.16	1106	1107.46608	-1.46608		24.16	867	881.05193	-14.05193
24.175	439	474.15128	-35.15128		24.175	608	636.64287	-28.64287		24.175	825	834.73559	-9.73559		24.175	1029	1068.388	-39.388		24.175	1147	1107.18753	39.81247		24.175	864	880.87999	-16.87999
24.19	441	473.9812	-32.9812		24.19	607	636.59419	-29.59419		24.19	876	834.5051	41.4949		24.19	1042	1068.37809	-26.37809		24.19	1128	1106.91015	21.08985		24.19	879	880.70982	-1.70982
24.205	433	473.81446	-40.81446		24.205	585	636.55278	-51.55278		24.205	815	834.27645	-19.27645		24.205	1027	1068.37409	-41.37409		24.205	1081	1106.63404	-25.63404		24.205	851	880.54152	-29.54152
24.22	479	473.65126	5.34874		24.22	620	636.51903	-16.51903		24.22	862	834.04976	27.95024		24.22	1112	1068.3763	43.6237		24.22	1200	1106.35929	93.64071		24.22	901	880.3752	20.62481
24.235	447	473.4918	-26.4918		24.235	588	636.49333	-48.49333		24.235	829	833.82515	-4.82515		24.235	1059	1068.38505	-9.38505		24.235	1165	1106.08598	58.91402		24.235	866	880.21097	-14.21097
24.25	451	473.3363	-22.3363		24.25	606	636.47613	-30.47613		24.25	861	833.60276	27.39724		24.25	1070	1068.40067	1.59933		24.25	1141	1105.81422	35.18578		24.25	896	880.04898	15.95102
24.265	459	473.18498	-14.18498		24.265	560	636.46786	-76.46786		24.265	818	833.38272	-15.38272		24.265	1031	1068.42352	-37.42352		24.265	1098	1105.54412	-7.54412		24.265	912	879.88934	32.11066
24.28	473	473.03809	-0.03809		24.28	570	636.46902	-66.46902		24.28	885	833.16517	51.83483		24.28	1076	1068.454	7.546		24.28	1132	1105.27579	26.72421		24.28	930	879.7322	50.2678
24.295	466	472.89588	-6.89588		24.295	606	636.48011	-30.48011		24.295	851	832.95027	18.04973		24.295	1057	1068.49249	-11.49249		24.295	1112	1105.00934	6.99066		24.295	906	879.57771	26.42229
24.31	473	472.75862	0.24138		24.31	592	636.50167	-44.50167		24.31	842	832.73818	9.26182		24.31	1036	1068.53943	-32.53943		24.31	1148	1104.74492	43.25508		24.31	847	879.42602	-32.42602
24.325	432	472.62661	-40.62661		24.325	571	636.53429	-65.53429		24.325	829	832.52908	-3.52908		24.325	1029	1068.59528	-39.59528		24.325	1103	1104.48263	-1.48263		24.325	872	879.2773	-7.2773
24.34	442	472.50016	-30.50016		24.34	589	636.57857	-47.57857		24.34	783	832.32315	-49.32315		24.34	1019	1068.66053	-49.66053		24.34	1090	1104.22265	-14.22265		24.34	831	879.13174	-48.13174
24.355	425	472.37959	-47.37959		24.355	603	636.63517	-33.63517		24.355	815	832.12059	-17.12059		24.355	1041	1068.73569	-27.73569		24.355	1094	1103.9651	-9.9651		24.355	837	878.98951	-41.98951
24.37	472	472.26524	-0.26524		24.37	613	636.70478	-23.70478		24.37	856	831.9216	24.0784		24.37	1057	1068.82132	-11.82132		24.37	1120	1103.71016	16.28984		24.37	932	878.85083	53.14917
24.385	512	472.1575	39.8425		24.385	569	636.78815	-67.78815		24.385	825	831.72641	-6.72641		24.385	1010	1068.918	-58.918		24.385	1084	1103.45799	-19.45799		24.385	873	878.7159	-5.7159
24.4	458	472.05676	-14.05676		24.4	595	636.88607	-41.88607		24.4	854	831.53526	22.46474		24.4	1082	1069.02637	12.97363		24.4	1127	1103.20879	23.79121		24.4	889	878.58497	10.41503
24.415	438	471.96345	-33.96345		24.415	607	636.99938	-29.99938		24.415	865	831.3484	33.6516		24.415	1047	1069.1471	-22.1471		24.415	1109	1102.96274	6.03726		24.415	865	878.45826	-13.45826
24.43	470	471.87801	-1.87801		24.43	603	637.12899	-34.12899		24.43	847	831.1661	15.8339		24.43	1067	1069.28091	-2.28091		24.43	1110	1102.72006	7.27994		24.43	858	878.33605	-20.33605
24.445	456	471.80094	-15.80094		24.445	617	637.27586	-20.27586		24.445	827	830.98866	-3.98865		24.445	1020	1069.42856	-49.42856		24.445	1093	1102.48096	-9.48096		24.445	876	878.21862	-2.21862
24.46	450	471.73275	-21.73275		24.46	615	637.44104	-22.44104		24.46	880	830.81637	49.18363		24.46	1072	1069.59089	2.40911		24.46	1160	1102.24569	57.75431		24.46	907	878.10626	28.89374
24.475	439	471.67401	-32.67401		24.475	598	637.62564	-39.62564		24.475	823	830.64959	-7.64959		24.475	1095	1069.76877	25.23123		24.475	1131	1102.01451	28.98549		24.475	882	877.9993	4.0007
24.49	465	471.62531	-6.6253		24.49	628	637.83085	-9.83084		24.49	815	830.48867	-15.48867		24.49	1084	1069.96316	14.03684		24.49	1088	1101.78769	-13.78769		24.49	897	877.89808	19.10192
24.505	486	471.58729	14.41271		24.505	670	638.05795	31.94205		24.505	817	830.33398	-13.33398		24.505	1091	1070.17509	20.82491		24.505	1101	1101.56552	-0.56552		24.505	876	877.80298	-1.80298
24.52	472	471.56065	0.43935		24.52	570	638.30832	-68.30832		24.52	818	830.18595	-12.18595		24.52	1050	1070.40564	-20.40564		24.52	1074	1101.34832	-27.34832		24.52	884	877.71438	6.28562
24.535	462	471.54613	-9.54613		24.535	626	638.58347	-12.58346		24.535	789	830.04502	-41.04502		24.535	1074	1070.65601	3.34399		24.535	1069	1101.13644	-32.13644		24.535	866	877.63273	-11.63273
24.55	442	471.54454	-29.54454		24.55	647	638.88497	8.11503		24.55	805	829.91168	-24.91168		24.55	1086	1070.92746	15.07254		24.55	1065	1100.93025	-35.93025		24.55	856	877.55848	-21.55848
24.565	456	471.55675	-15.55675		24.565	612	639.21458	-27.21458		24.565	819	829.78644	-10.78643		24.565	1099	1071.22139	27.77861		24.565	1109	1100.73014	8.26986		24.565	849	877.49213	-28.49213
24.58	454	471.58369	-17.58369		24.58	630	639.57416	-9.57416		24.58	791	829.66985	-38.66985		24.58	1034	1071.53928	-37.53928		24.58	1085	1100.53654	-15.53654		24.58	885	877.43422	7.56578
24.595	483	471.62638	11.37362		24.595	654	639.96573	14.03427		24.595	813	829.56255	-16.56254		24.595	1014	1071.88274	-57.88274		24.595	1092	1100.34992	-8.34992		24.595	820	877.38534	-57.38534
24.61	473	471.68592	1.31408		24.61	672	640.3915	31.6085		24.61	832	829.46517	2.53483		24.61	1069	1072.25354	-3.25354		24.61	1095	1100.17079	-5.17079		24.61	818	877.34611	-59.34611
24.625	497	471.7635	25.2365		24.625	699	640.85384	58.14616		24.625	883	829.37843	53.62157		24.625	1103	1072.65355	30.34645		24.625	1085	1099.99968	-14.99968		24.625	882	877.31721	4.68279
24.64	482	471.86043	10.13957		24.64	690	641.35535	48.64465		24.64	838	829.30312	8.69688		24.64	1106	1073.08486	32.91514		24.64	1084	1099.8372	-15.8372		24.64	913	877.29941	35.70059
24.655	465	471.97811	-6.97811		24.655	670	641.89883	28.10117		24.655	800	829.24008	-29.24007		24.655	1090	1073.54971	16.45029		24.655	1113	1099.684	13.316		24.655	912	877.29349	34.70651
24.67	485	472.11809	12.88191		24.67	683	642.48737	40.51263		24.67	839	829.19022	9.80978		24.67	1153	1074.05054	78.94946		24.67	1110	1099.54077	10.45923		24.67	890	877.30034	12.69966
24.685	483	472.28205	10.71795		24.685	678	643.12432	34.87568		24.685	809	829.15457	-20.15457		24.685	1101	1074.59004	26.40996		24.685	1111	1099.40828	11.59172		24.685	903	877.32093	25.67907
24.7	490	472.47182	17.52818		24.7	710	643.81333	66.18667		24.7	823	829.13422	-6.13422		24.7	1105	1075.17112	29.82888		24.7	1129	1099.28739	29.71261		24.7	878	877.35629	0.64371
24.715	456	472.68942	-16.68942		24.715	675	644.55844	30.44156		24.715	817	829.13038	-12.13038		24.715	1104	1075.797	28.203		24.715	1051	1099.17901	-48.17901		24.715	900	877.40759	22.59241
24.73	477	472.93707	4.06293		24.73	651	645.36403	5.63597		24.73	830	829.14438	0.85562		24.73	1075	1076.4712	-1.4712		24.73	1067	1099.08415	-32.08415		24.73	874	877.47607	-3.47607
24.745	489	473.21718	15.78282		24.745	678	646.23496	31.76504		24.745	839	829.17768	9.82232		24.745	1101	1077.19757	23.80243		24.745	1060	1099.00392	-39.00392		24.745	874	877.56313	-3.56313
24.76	493	473.53244	19.46756		24.76	677	647.17656	29.82344		24.76	846	829.23188	16.76812		24.76	1135	1077.98039	57.01961		24.76	1109	1098.93956	10.06044		24.76	911	877.67027	33.32973
24.775	471	473.88579	-2.88579		24.775	679	648.19471	30.80529		24.775	783	829.30877	-46.30877		24.775	1103	1078.82435	24.17565		24.775	1095	1098.89241	-3.89241		24.775	860	877.79919	-17.79919
24.79	482	474.28051	7.71949		24.79	645	649.29591	-4.29591		24.79	811	829.41031	-18.41031		24.79	1079	1079.73466	-0.73466		24.79	1068	1098.86396	-30.86396		24.79	895	877.95172	17.04828
24.805	485	474.72022	10.27978		24.805	665	650.48739	14.51262		24.805	797	829.53867	-32.53867		24.805	1075	1080.71708	-5.71708		24.805	1093	1098.85588	-5.85588		24.805	855	878.12993	-23.12993
24.82	476	475.20893	0.79107		24.82	659	651.77713	7.22287		24.82	828	829.69629	-1.69629		24.82	1081	1081.77801	-0.77801		24.82	1067	1098.87001	-31.87001		24.82	869	878.33608	-9.33608
24.835	475	475.75113	-0.75113		24.835	656	653.17407	2.82593		24.835	842	829.88586	12.11414		24.835	1044	1082.9246	-38.9246		24.835	1063	1098.90839	-35.90839		24.835	886	878.57269	7.42731
24.85	452	476.35181	-24.35181		24.85	611	654.68814	-43.68814		24.85	831	830.11041	0.88959		24.85	1026	1084.16479	-58.16479		24.85	1082	1098.97332	-16.97332		24.85	850	878.8426	-28.8426
24.865	455	477.01656	-22.01656		24.865	633	656.33047	-23.33047		24.865	823	830.37332	-7.37332		24.865	1041	1085.5075	-44.5075		24.865	1079	1099.06736	-20.06736		24.865	848	879.14894	-31.14894
24.88	473	477.75166	-4.75166		24.88	628	658.11355	-30.11355		24.88	816	830.67839	-14.67839		24.88	1066	1086.96274	-20.96274		24.88	1101	1099.19338	1.80662		24.88	873	879.49523	-6.49523
24.895	471	478.56417	-7.56417		24.895	624	660.05144	-36.05144		24.895	817	831.0299	-14.0299		24.895	1065	1088.54175	-23.54175		24.895	1124	1099.35463	24.64537		24.895	873	879.88544	-6.88544
24.91	443	479.46207	-36.46207		24.91	592	662.15998	-70.15997		24.91	815	831.4327	-16.4327		24.91	1036	1090.25724	-54.25724		24.91	1114	1099.55475	14.44525		24.91	869	880.32402	-11.32402
24.925	432	480.45438	-48.45438		24.925	563	664.45712	-101.45712		24.925	804	831.89228	-27.89228		24.925	993	1092.12362	-99.12362		24.925	1084	1099.7979	-15.7979		24.925	837	880.816	-43.816
24.94	452	481.55137	-29.55137		24.94	601	666.96326	-65.96326		24.94	822	832.41489	-10.41489		24.94	1032	1094.15723	-62.15723		24.94	1078	1100.08877	-22.08877		24.94	871	881.3671	-10.3671
24.955	451	482.76474	-31.76474		24.955	624	669.70165	-45.70165		24.955	889	833.00768	55.99232		24.955	1084	1096.37673	-12.37673		24.955	1098	1100.43275	-2.43275		24.955	896	881.98381	14.01619
24.97	429	484.10789	-55.10788		24.97	609	672.6989	-63.6989		24.97	845	833.67885	11.32115		24.97	1063	1098.80348	-35.80348		24.97	1158	1100.83599	57.16401		24.97	898	882.67353	15.32647
24.985	418	485.5962	-67.5962		24.985	631	675.98558	-44.98558		24.985	800	834.43784	-34.43784		24.985	1024	1101.46205	-77.46205		24.985	1071	1101.30557	-30.30557		24.985	853	883.44474	-30.44473
25	427	487.24746	-60.24746		25	631	679.59699	-48.59699		25	754	835.29559	-81.29559		25	997	1104.38077	-107.38077		25	1059	1101.84966	-42.84966		25	819	884.30719	-65.30719
25.015	406	489.0823	-83.0823		25.015	609	683.57404	-74.57404		25.015	757	836.26483	-79.26483		25.015	985	1107.59256	-122.59256		25.015	1020	1102.47776	-82.47776		25.015	861	885.27217	-24.27217
25.03	429	491.12474	-62.12474		25.03	615	687.96443	-72.96443		25.03	769	837.36043	-68.36043		25.03	978	1111.13576	-133.13576		25.03	1060	1103.20094	-43.20094		25.03	850	886.35274	-36.35274
25.045	438	493.40296	-55.40296		25.045	593	692.82404	-99.82404		25.045	754	838.59992	-84.59992		25.045	1015	1115.05533	-100.05533		25.045	980	1104.0322	-124.0322		25.045	813	887.56414	-74.56414
25.06	436	495.95018	-59.95017		25.06	614	698.21872	-84.21872		25.06	764	840.00401	-76.00401		25.06	1059	1119.40431	-60.40431		25.06	1014	1104.98687	-90.98687		25.06	800	888.92424	-88.92424
25.075	463	498.8058	-35.8058		25.075	627	704.22659	-77.22659		25.075	779	841.59745	-62.59745		25.075	1082	1124.24561	-42.24561		25.075	1062	1106.08317	-44.08317		25.075	841	890.4541	-49.4541
25.09	464	502.01693	-38.01693		25.09	630	710.94096	-80.94096		25.09	765	843.40995	-78.40995		25.09	1086	1129.65442	-43.65442		25.09	1059	1107.3429	-48.3429		25.09	829	892.17866	-63.17866
25.105	434	505.64024	-71.64024		25.105	605	718.47416	-113.47416		25.105	772	845.47751	-73.47751		25.105	1084	1135.72133	-51.72133		25.105	1041	1108.79236	-67.79236		25.105	843	894.12773	-51.12773
25.12	446	509.74459	-63.74459		25.12	640	726.9625	-86.9625		25.12	812	847.84421	-35.84421		25.12	1068	1142.5563	-74.5563		25.12	1087	1110.46353	-23.46353		25.12	839	896.33713	-57.33713
25.135	493	514.41435	-21.41435		25.135	674	736.57306	-62.57305		25.135	779	850.56457	-71.56457		25.135	1046	1150.29419	-104.29419		25.135	1089	1112.39569	-23.39569		25.135	808	898.85024	-90.85023
25.15	487	519.75405	-32.75405		25.15	631	747.51272	-116.51272		25.15	778	853.70684	-75.70684		25.15	1051	1159.10207	-108.10207		25.15	1056	1114.63765	-58.63765		25.15	804	901.72007	-97.72007
25.165	473	525.89473	-52.89473		25.165	635	760.04078	-125.04078		25.165	789	857.35775	-68.35775		25.165	1064	1169.18967	-105.18967		25.165	1077	1117.2508	-40.2508		25.165	847	905.01204	-58.01204
25.18	487	533.00293	-46.00293		25.18	627	774.48673	-147.48673		25.18	796	861.62926	-65.62926		25.18	1078	1180.82466	-102.82466		25.18	1057	1120.31343	-63.31343		25.18	858	908.80769	-50.80769
25.195	489	541.29371	-52.29371		25.195	691	791.27638	-100.27638		25.195	821	866.6688	-45.6688		25.195	1129	1194.35794	-65.35794		25.195	1037	1123.92712	-86.92712		25.195	887	913.20998	-26.20998
25.21	528	551.05026	-23.05026		25.21	752	810.97309	-58.97308		25.21	836	872.67544	-36.67544		25.21	1150	1210.27035	-60.27035		25.21	1084	1128.22646	-44.22646		25.21	866	918.35102	-52.35102
25.225	562	562.65691	-0.65691		25.225	757	834.35217	-77.35217		25.225	820	879.92916	-59.92916		25.225	1159	1229.26614	-70.26614		25.225	1080	1133.39573	-53.39573		25.225	836	924.40449	-88.40449
25.24	605	576.67106	28.32894		25.24	817	862.55566	-45.55566		25.24	836	888.86452	-52.86452		25.24	1200	1252.45625	-52.45625		25.24	1093	1139.70605	-46.70605		25.24	842	931.60798	-89.60798
25.255	601	594.03298	6.96702		25.255	920	897.42804	22.57197		25.255	875	900.31451	-25.31451		25.255	1239	1281.67795	-42.67795		25.255	1149	1147.62169	1.37831		25.255	843	940.30685	-97.30685
25.27	690	616.70101	73.29899		25.27	975	942.17403	32.82597		25.27	910	916.25109	-6.25109		25.27	1336	1319.95453	16.04547		25.27	1192	1158.1025	33.8975		25.27	895	951.03983	-56.03983
25.285	756	649.19424	106.80576		25.285	1025	1002.38825	22.61175		25.285	945	941.33831	3.66169		25.285	1350	1371.98697	-21.98697		25.285	1159	1173.27504	-14.27504		25.285	904	964.69105	-60.69105
25.3	861	701.10817	159.89183		25.3	1153	1087.16317	65.83683		25.3	1038	984.56035	53.43965		25.3	1429	1444.4102	-15.4102		25.3	1236	1197.39008	38.60992		25.3	956	982.71689	-26.71689
25.315	982	788.99907	193.00093		25.315	1279	1209.39051	69.60949		25.315	1109	1058.26818	50.73182		25.315	1536	1545.33934	-9.33934		25.315	1267	1237.28086	29.71914		25.315	1005	1007.40815	-2.40815
25.33	1163	934.19854	228.80146		25.33	1395	1383.52235	11.47765		25.33	1229	1172.01258	56.98742		25.33	1624	1682.59565	-58.59565		25.33	1323	1300.91659	22.08341		25.33	1089	1042.073	46.927
25.345	1307	1154.12599	152.87401		25.345	1633	1619.79674	13.20326		25.345	1369	1326.27312	42.72688		25.345	1765	1861.19424	-96.19424		25.345	1498	1393.51895	104.48105		25.345	1107	1090.92224	16.07776
25.36	1579	1453.51055	125.48945		25.36	1882	1920.66435	-38.66435		25.36	1442	1516.05701	-74.05701		25.36	2024	2082.89446	-58.89446		25.36	1618	1515.22369	102.77631		25.36	1158	1158.3334	-0.3334
25.375	1916	1827.93311	88.06689		25.375	2195	2284.94864	-89.94864		25.375	1573	1737.95009	-164.95009		25.375	2218	2348.50916	-130.50916		25.375	1695	1663.91119	31.08881		25.375	1202	1247.63395	-45.63395
25.39	2256	2274.09527	-18.09527		25.39	2605	2713.50961	-108.50961		25.39	1793	1992.93971	-199.93971		25.39	2523	2660.42102	-137.42102		25.39	1829	1838.8661	-9.8661		25.39	1342	1360.78497	-18.78497
25.405	2679	2796.2056	-117.2056		25.405	3009	3212.11082	-203.11082		25.405	2051	2286.19693	-235.19693		25.405	2915	3024.2825	-109.2825		25.405	1978	2042.3861	-64.3861		25.405	1503	1499.63114	3.36886
25.42	3144	3408.1048	-264.1048		25.42	3553	3792.80356	-239.80356		25.42	2338	2626.60234	-288.60234		25.42	3323	3450.51725	-127.51725		25.42	2176	2280.12969	-104.12969		25.42	1629	1667.55936	-38.55936
25.435	3773	4134.91957	-361.91957		25.435	4186	4475.7145	-289.71451		25.435	2795	3027.46413	-232.46413		25.435	3773	3956.32876	-183.32876		25.435	2438	2561.63785	-123.63785		25.435	1840	1870.9293	-30.9293
25.45	4598	5018.73492	-420.73492		25.45	4917	5292.92823	-375.92823		25.45	3301	3509.07165	-208.07165		25.45	4380	4568.1567	-188.1567		25.45	2791	2902.36935	-111.36935		25.45	1987	2120.14497	-133.14497
25.465	5676	6133.53764	-457.53764		25.465	6082	6295.14057	-213.14057		25.465	3957	4104.87377	-147.87377		25.465	5283	5322.16791	-39.16791		25.465	3290	3328.93361	-38.93361		25.465	2286	2429.25355	-143.25355
25.48	7254	7611.43069	-357.43069		25.48	7670	7556.29221	113.70779		25.48	4909	4876.00949	32.99051		25.48	6360	6256.23163	103.76837		25.48	3922	3888.57578	33.42422		25.48	2743	2811.3303	-68.3303
25.495	9509	9650.14492	-141.14492		25.495	9535	9157.55572	377.44428		25.495	6179	5935.42601	243.57399		25.495	7565	7384.21985	180.78015		25.495	4771	4653.56546	117.43454		25.495	3277	3266.49726	10.50275
25.51	12756	12393.01	362.98996		25.51	11918	11118.5921	799.40792		25.51	8031	7438.24753	592.75248		25.51	8935	8648.14426	286.85574		25.51	5953	5682.1886	270.8114		25.51	3758	3762.35818	-4.35818
25.525	16961	15567.3949	1393.60515		25.525	14241	13260.3058	980.6942		25.525	10174	9401.61594	772.38406		25.525	10344	9863.14499	480.85501		25.525	7125	6888.9297	236.0703		25.525	4412	4211.99093	200.00907
25.54	19129	18072.9232	1056.07678		25.54	15464	15034.644	429.35595		25.54	11319	11298.1832	20.81681		25.54	11073	10673.7396	399.26043		25.54	7841	7876.97313	-35.97313		25.54	4581	4461.08482	119.91518
25.555	18016	18137.3547	-121.35466		25.555	14972	15456.0814	-484.08142		25.555	11026	11845.4258	-819.42584		25.555	10495	10602.0664	-107.06644		25.555	7507	7953.17893	-446.17893		25.555	4428	4328.26771	99.73229
25.57	14612	14830.2559	-218.25591		25.57	13307	13674.3055	-367.30552		25.57	9521	9922.56958	-401.56958		25.57	9408	9399.44318	8.55682		25.57	6410	6697.12497	-287.12497		25.57	3852	3781.78126	70.21874
25.585	9877	9875.85357	1.14643		25.585	10390	10353.7696	36.23037		25.585	6955	6585.58642	369.41358		25.585	7534	7489.95653	44.04347		25.585	4911	4775.43787	135.56213		25.585	3045	3047.05197	-2.05197
25.6	5499	5665.95994	-166.95994		25.6	7405	7094.66571	310.33429		25.6	4399	3816.20376	582.79624		25.6	5622	5586.72171	35.27829		25.6	3498	3150.35076	347.64924		25.6	2433	2373.68493	59.31507
25.615	3161	3078.52549	82.47451		25.615	4955	4702.55418	252.44582		25.615	2721	2252.14561	468.85439		25.615	3996	4084.03493	-88.03493		25.615	2378	2153.90423	224.09577		25.615	1846	1866.75588	-20.75588
25.63	1985	1820.03529	164.96471		25.63	3594	3205.48774	388.51226		25.63	1820	1567.40978	252.59022		25.63	3089	3051.08923	37.91077		25.63	1792	1663.52518	128.47482		25.63	1545	1528.48314	16.51686
25.645	1296	1282.72871	13.27129		25.645	2600	2350.20689	249.79311		25.645	1376	1292.11456	83.88544		25.645	2493	2404.01407	88.98593		25.645	1508	1446.6065	61.3935		25.645	1354	1319.66603	34.33397
25.66	940	1041.70974	-101.70974		25.66	2010	1869.20729	140.79271		25.66	1161	1162.34694	-1.34694		25.66	2075	2017.83437	57.16563		25.66	1331	1343.57603	-12.57603		25.66	1220	1194.58643	25.41357
25.675	790	908.31749	-118.31749		25.675	1570	1580.89057	-10.89057		25.675	1013	1083.9108	-70.9108		25.675	1799	1785.40416	13.59584		25.675	1240	1283.80698	-43.80698		25.675	1144	1117.62491	26.37509
25.69	704	819.01972	-115.01972		25.69	1364	1389.75846	-25.75846		25.69	976	1029.31025	-53.31025		25.69	1590	1636.61083	-46.61083		25.69	1236	1243.01339	-7.01339		25.69	1055	1066.80647	-11.80647
25.705	627	753.50098	-126.50098		25.705	1169	1252.10914	-83.10914		25.705	876	989.05193	-113.05193		25.705	1490	1533.14599	-43.14599		25.705	1186	1212.92644	-26.92644		25.705	982	1030.51057	-48.51057
25.72	632	703.46724	-71.46724		25.72	983	1147.88719	-164.88719		25.72	930	958.41404	-28.41404		25.72	1401	1456.09638	-55.09638		25.72	1213	1189.90426	23.09574		25.72	985	1003.00977	-18.00977
25.735	594	664.31423	-70.31423		25.735	909	1066.61052	-157.61052		25.735	933	934.52585	-1.52585		25.735	1262	1396.14536	-134.14536		25.735	1128	1171.85333	-43.85333		25.735	923	981.39152	-58.39152
25.75	544	633.07601	-89.07601		25.75	878	1001.91231	-123.91231		25.75	893	915.5163	-22.5163		25.75	1268	1348.24658	-80.24658		25.75	1107	1157.41603	-50.41603		25.75	942	964.00014	-22.00014
25.765	554	607.73525	-53.73525		25.765	841	949.54916	-108.54916		25.765	911	900.12081	10.87919		25.765	1284	1309.2879	-25.2879		25.765	1045	1145.66911	-100.66911		25.765	909	949.77468	-40.77468
25.78	529	586.87844	-57.87844		25.78	767	906.55917	-139.55917		25.78	843	887.45986	-44.45986		25.78	1212	1277.15532	-65.15532		25.78	1013	1135.96631	-122.96631		25.78	876	937.97951	-61.97951
25.795	542	569.49147	-27.49147		25.795	754	870.8179	-116.8179		25.795	837	876.90652	-39.90652		25.795	1166	1250.33479	-84.33479		25.795	1059	1127.8444	-68.8444		25.795	903	928.08261	-25.08261
25.81	506	554.83164	-48.83164		25.81	776	840.76953	-64.76953		25.81	775	868.00405	-93.00405		25.81	1141	1227.71048	-86.71048		25.81	1045	1120.9644	-75.9644		25.81	871	919.68974	-48.68974
25.825	543	542.34502	0.65498		25.825	723	815.25392	-92.25392		25.825	810	860.41337	-50.41337		25.825	1151	1208.44428	-57.44428		25.825	1090	1115.07364	-25.07364		25.825	878	912.50363	-34.50363
25.84	513	531.61163	-18.61163		25.84	657	793.39197	-136.39197		25.84	829	853.87838	-24.87838		25.84	1169	1191.89682	-22.89682		25.84	1078	1109.98066	-31.98066		25.84	893	906.29673	-13.29673
25.855	505	522.3084	-17.3084		25.855	671	774.50784	-103.50784		25.855	827	848.20271	-21.20271		25.855	1123	1177.57373	-54.57373		25.855	1101	1105.53827	-4.53827		25.855	883	900.89259	-17.89259
25.87	484	514.18351	-30.18351		25.87	647	758.07505	-111.07505		25.87	807	843.23375	-36.23375		25.87	1053	1165.08793	-112.08793		25.87	1029	1101.63176	-72.63176		25.87	869	896.15268	-27.15268
25.885	443	507.03828	-64.03828		25.885	638	743.67864	-105.67864		25.885	772	838.8514	-66.8514		25.885	1035	1154.13296	-119.13296		25.885	1043	1098.17069	-55.17069		25.885	803	891.96709	-88.96709
25.9	474	500.71431	-26.71431		25.9	599	730.98792	-131.98792		25.9	804	834.96012	-30.96012		25.9	1100	1144.46364	-44.46364		25.9	1058	1095.08295	-37.08295		25.9	855	888.24768	-33.24768
25.915	470	495.08399	-25.08398		25.915	597	719.73679	-122.73679		25.915	800	831.48309	-31.48309		25.915	1019	1135.88199	-116.88199		25.915	1067	1092.31048	-25.31048		25.915	907	884.92316	22.07684
25.93	463	490.04362	-27.04362		25.93	610	709.70912	-99.70912		25.93	753	828.35798	-75.35798		25.93	1048	1128.22669	-80.22669		25.93	1001	1089.80612	-88.80612		25.93	870	881.93534	-11.93534
25.945	477	485.50821	-8.50821		25.945	616	700.72795	-84.72795		25.945	769	825.53381	-56.53381		25.945	1058	1121.36529	-63.36529		25.945	1032	1087.5312	-55.5312		25.945	809	879.23635	-70.23635
25.96	418	481.40758	-63.40758		25.96	622	692.64719	-70.64719		25.96	751	822.96851	-71.96851		25.96	1034	1115.18818	-81.18818		25.96	1022	1085.45382	-63.45382		25.96	827	876.78655	-49.78655
25.975	408	477.68332	-69.68332		25.975	605	685.34545	-80.34545		25.975	796	820.62715	-24.62715		25.975	1044	1109.60405	-65.60405		25.975	1126	1083.54742	42.45258		25.975	812	874.55285	-62.55285
25.99	448	474.28655	-26.28655		25.99	594	678.72113	-84.72113		25.99	786	818.48048	-32.48048		25.99	1043	1104.53633	-61.53633		25.99	1101	1081.78978	19.21022		25.99	826	872.50749	-46.50749
26.005	415	471.17608	-56.17608		26.005	587	672.6887	-85.6887		26.005	822	816.50393	5.49607		26.005	1064	1099.92043	-35.92043		26.005	1097	1080.16218	16.83782		26.005	826	870.62702	-44.62702
26.02	394	468.317	-74.317		26.02	630	667.17572	-37.17572		26.02	761	814.67665	-53.67665		26.02	1035	1095.70155	-60.70155		26.02	1062	1078.64877	-16.64877		26.02	799	868.89152	-69.89152
26.035	407	465.67957	-58.67957		26.035	563	662.12054	-99.12054		26.035	777	812.98093	-35.98093		26.035	1089	1091.83296	-2.83296		26.035	1065	1077.23602	-12.23602		26.035	829	867.284	-38.284
26.05	421	463.23833	-42.23833		26.05	520	657.47037	-137.47037		26.05	776	811.40161	-35.40161		26.05	1035	1088.27463	-53.27463		26.05	1091	1075.91238	15.08762		26.05	834	865.78988	-31.78988
26.065	394	460.97137	-66.97137		26.065	567	653.17985	-86.17984		26.065	758	809.92563	-51.92563		26.065	935	1084.99206	-149.99206		26.065	1008	1074.66789	-66.66789		26.065	808	864.3966	-56.3966
26.08	425	458.85978	-33.85978		26.08	612	649.20978	-37.20978		26.08	760	808.54175	-48.54175		26.08	961	1081.95545	-120.95545		26.08	1019	1073.49396	-54.49396		26.08	790	863.0933	-73.0933
26.095	423	456.88711	-33.88711		26.095	565	645.5262	-80.5262		26.095	753	807.24019	-54.24019		26.095	937	1079.1389	-142.1389		26.095	997	1072.38313	-75.38313		26.095	769	861.87052	-92.87052
26.11	413	455.03907	-42.03907		26.11	542	642.0995	-100.0995		26.11	730	806.01247	-76.01247		26.11	1009	1076.51984	-67.51984		26.11	1012	1071.32889	-59.32889		26.11	775	860.72004	-85.72004
26.125	420	453.30314	-33.30314		26.125	576	638.90382	-62.90382		26.125	762	804.85114	-42.85114		26.125	1036	1074.07852	-38.07852		26.125	1038	1070.32569	-32.32569		26.125	909	859.63463	49.36537
26.14	418	451.66834	-33.66834		26.14	607	635.91647	-28.91647		26.14	765	803.74969	-38.74969		26.14	1029	1071.79761	-42.79761		26.14	1040	1069.36966	-29.36966		26.14	871	858.60798	12.39202
26.155	392	450.12499	-58.12499		26.155	596	633.11749	-37.11749		26.155	800	802.70239	-2.70239		26.155	1002	1069.66184	-67.66184		26.155	1035	1068.45688	-33.45688		26.155	862	857.63449	4.36551
26.17	424	448.66457	-24.66457		26.17	581	630.48926	-49.48926		26.17	726	801.70417	-75.70417		26.17	966	1067.6577	-101.65771		26.17	984	1067.58371	-83.58371		26.17	797	856.70923	-59.70923
26.185	411	447.27951	-36.27951		26.185	572	628.01615	-56.01615		26.185	737	800.75055	-63.75055		26.185	1012	1065.77324	-53.77324		26.185	1020	1066.74707	-46.74707		26.185	819	855.82782	-36.82782
26.2	428	445.96307	-17.96307		26.2	581	625.6843	-44.6843		26.2	755	799.83754	-44.83754		26.2	1059	1063.99782	-4.99782		26.2	1077	1065.94433	11.05567		26.2	877	854.98638	22.01362
26.215	424	444.70928	-20.70928		26.215	601	623.48137	-22.48137		26.215	725	798.96159	-73.96159		26.215	985	1062.32196	-77.32196		26.215	1077	1065.17333	11.82667		26.215	841	854.18144	-13.18144
26.23	399	443.51277	-44.51277		26.23	585	621.39632	-36.39632		26.23	728	798.11954	-70.11954		26.23	1031	1060.73719	-29.73719		26.23	1073	1064.43246	8.56754		26.23	827	853.40988	-26.40988
26.245	392	442.36877	-50.36877		26.245	513	619.41929	-106.41929		26.245	782	797.30855	-15.30855		26.245	1035	1059.23593	-24.23593		26.245	1031	1063.72072	-32.72072		26.245	817	852.66895	-35.66895
26.26	427	441.27296	-14.27296		26.26	556	617.54141	-61.5414		26.26	802	796.52607	5.47393		26.26	1109	1057.81136	51.18864		26.26	1065	1063.03802	1.96198		26.26	875	851.95613	23.04387
26.275	399	440.22147	-41.22147		26.275	589	615.7547	-26.7547		26.275	801	795.76982	5.23018		26.275	1097	1056.45736	40.54264		26.275	1074	1062.38593	11.61407		26.275	887	851.26919	35.73081
26.29	415	439.21082	-24.21082		26.29	577	614.052	-37.052		26.29	808	795.03772	12.96228		26.29	1100	1055.16873	44.83127		26.29	1084	1061.77012	22.22988		26.29	867	850.6061	16.39391
26.305	423	438.23784	-15.23784		26.305	608	612.42681	-4.42681		26.305	772	794.32792	-22.32792		26.305	1010	1053.94096	-43.94096		26.305	1045	1061.21462	-16.21462		26.305	845	849.96502	-4.96501
26.32	446	437.29969	8.70031		26.32	562	610.87325	-48.87325		26.32	758	793.63873	-35.63873		26.32	999	1052.76969	-53.76969		26.32	1025	1060.74951	-35.74951		26.32	888	849.34429	38.65571
26.335	412	436.39377	-24.39377		26.335	604	609.386	-5.386		26.335	750	792.96861	-42.96861		26.335	1034	1051.65102	-17.65102		26.335	1120	1060.12736	59.87264		26.335	852	848.74242	3.25758
26.35	400	435.51773	-35.51773		26.35	595	607.96021	-12.96021		26.35	760	792.31617	-32.31617		26.35	1018	1050.58151	-32.58151		26.35	1099	1059.51887	39.48113		26.35	867	848.15802	18.84198
26.365	402	434.66942	-32.66942		26.365	571	606.59149	-35.59149		26.365	809	791.68015	17.31985		26.365	1025	1049.5582	-24.5582		26.365	1082	1058.92305	23.07695		26.365	820	847.58986	-27.58986
26.38	424	433.84689	-9.84689		26.38	596	605.27581	-9.27581		26.38	773	791.05939	-18.05939		26.38	1022	1048.57871	-26.57871		26.38	1074	1058.33904	15.66096		26.38	803	847.0368	-44.0368
26.395	442	433.04835	8.95165		26.395	569	604.0095	-35.00949		26.395	793	790.45284	2.54716		26.395	1032	1047.64151	-15.64151		26.395	1075	1057.76601	17.23399		26.395	852	846.49779	5.50221
26.41	453	432.27216	20.72784		26.41	569	602.7892	-33.7892		26.41	771	789.85954	-18.85954		26.41	1030	1046.74697	-16.74697		26.41	1061	1057.20324	3.79676		26.41	875	845.97189	29.02811
26.425	418	431.51683	-13.51683		26.425	546	601.61184	-55.61184		26.425	766	789.27859	-23.27858		26.425	1003	1045.90448	-42.90448		26.425	1032	1056.65003	-24.65003		26.425	841	845.45822	-4.45821
26.44	417	430.78098	-13.78098		26.44	567	600.47459	-33.47459		26.44	756	788.70918	-32.70918		26.44	1019	1045.10833	-26.10833		26.44	1059	1056.10578	2.89422		26.44	826	844.95598	-18.95598
26.455	389	430.06334	-41.06334		26.455	601	599.37487	1.62513		26.455	762	788.15093	-26.15093		26.455	984	1044.28754	-60.28754		26.455	1013	1055.56991	-42.56991		26.455	822	844.46443	-22.46443
26.47	403	429.36276	-26.36276		26.47	591	598.31098	-7.31098		26.47	752	787.60474	-35.60474		26.47	964	1043.49407	-79.49407		26.47	1039	1055.04189	-16.04189		26.47	798	843.98291	-45.98291
26.485	365	428.67816	-63.67816		26.485	559	597.28296	-38.28296		26.485	711	787.07042	-76.07042		26.485	997	1042.72621	-45.72621		26.485	1025	1054.52123	-29.52123		26.485	798	843.51078	-45.51077
26.5	398	428.00854	-30.00854		26.5	565	596.28939	-31.28939		26.5	789	786.54775	2.45225		26.5	1025	1041.98238	-16.98238		26.5	1024	1054.00751	-30.00751		26.5	803	843.04746	-40.04746
26.515	397	427.353	-30.353		26.515	573	595.32898	-22.32898		26.515	787	786.03661	0.96339		26.515	1034	1041.26114	-7.26114		26.515	1032	1053.50029	-21.50029		26.515	813	842.59243	-29.59243
26.53	391	426.71069	-35.71069		26.53	554	594.40075	-40.40075		26.53	803	785.53706	17.46294		26.53	1010	1040.56159	-30.56159		26.53	1085	1052.9992	32.0008		26.53	802	842.1452	-40.1452
26.545	409	426.08082	-17.08082		26.545	554	593.50408	-39.50408		26.545	802	785.04939	16.95061		26.545	993	1039.88424	-46.88424		26.545	1057	1052.50388	4.49612		26.545	782	841.7053	-59.7053
26.56	419	425.46266	-6.46266		26.56	559	592.63889	-33.63889		26.56	764	784.57417	-20.57417		26.56	976	1039.22842	-63.22842		26.56	1049	1052.01402	-3.01402		26.56	794	841.27231	-47.27231
26.575	408	424.85555	-16.85555		26.575	529	591.8058	-62.8058		26.575	746	784.11242	-38.11242		26.575	989	1038.5935	-49.5935		26.575	1026	1051.5293	-25.5293		26.575	769	840.84584	-71.84584
26.59	385	424.25886	-39.25886		26.59	523	591.00671	-68.00671		26.59	761	783.66594	-22.66594		26.59	1065	1037.97903	27.02097		26.59	1014	1051.04944	-37.04944		26.59	799	840.42611	-41.42611
26.605	390	423.672	-33.672		26.605	530	590.24591	-60.24591		26.605	762	783.23798	-21.23798		26.605	953	1037.38484	-84.38484		26.605	1014	1050.57419	-36.57419		26.605	776	840.01345	-64.01345
26.62	393	423.09442	-30.09442		26.62	529	589.53368	-60.53368		26.62	760	782.83511	-22.83511		26.62	1033	1036.81108	-3.81108		26.62	1052	1050.10329	1.89671		26.62	847	839.60778	7.39222
26.635	389	422.52563	-33.52563		26.635	544	588.90357	-44.90357		26.635	759	782.47436	-23.47436		26.635	1082	1036.25841	45.74159		26.635	1068	1049.63652	18.36348		26.635	876	839.20912	36.79088
26.65	383	421.96528	-38.96528		26.65	554	588.50258	-34.50258		26.65	732	782.26541	-50.26541		26.65	997	1035.72835	-38.72835		26.65	1002	1049.17367	-47.17367		26.65	759	838.81762	-79.81762
26.665	406	421.41599	-15.41599		26.665	555	587.74936	-32.74936		26.665	777	781.91664	-4.91664		26.665	979	1035.22403	-56.22403		26.665	1032	1048.71454	-16.71454		26.665	817	838.43367	-21.43367
26.68	397	420.87911	-23.87911		26.68	574	587.01168	-13.01168		26.68	785	781.46746	3.53254		26.68	981	1034.75249	-53.75249		26.68	1067	1048.25896	18.74104		26.68	860	838.05803	21.94197
26.695	407	420.35504	-13.35504		26.695	556	586.28876	-30.28876		26.695	824	781.0226	42.9774		26.695	1048	1034.33403	13.66597		26.695	1074	1047.80673	26.19327		26.695	828	837.69223	-9.69223
26.71	430	419.84439	10.15561		26.71	548	585.57986	-37.57986		26.71	781	780.58186	0.41814		26.71	983	1034.12324	-51.12324		26.71	1047	1047.35771	-0.35771		26.71	819	837.33978	-18.33978
26.725	414	419.34811	-5.34811		26.725	544	584.88429	-40.88429		26.725	743	780.14504	-37.14504		26.725	991	1033.62549	-42.62549		26.725	962	1046.91175	-84.91175		26.725	831	837.01232	-6.01232
26.74	424	418.8676	5.1324		26.74	536	584.20142	-48.20142		26.74	776	779.71196	-3.71196		26.74	967	1033.12917	-66.12917		26.74	1034	1046.46869	-12.46869		26.74	872	836.74389	35.25611
26.755	411	418.40498	-7.40498		26.755	508	583.53062	-75.53062		26.755	735	779.28244	-44.28244		26.755	1022	1032.64228	-10.64228		26.755	1013	1046.02842	-33.02842		26.755	863	836.37484	26.62516
26.77	422	417.96355	4.03645		26.77	494	582.87134	-88.87134		26.77	750	778.85632	-28.85632		26.77	965	1032.16437	-67.16437		26.77	996	1045.5908	-49.5908		26.77	809	836.00911	-27.00911
26.785	400	417.54879	-17.54879		26.785	508	582.22304	-74.22304		26.785	741	778.43345	-37.43345		26.785	979	1031.69502	-52.69502		26.785	1081	1045.15573	35.84427		26.785	797	835.64652	-38.64652
26.8	367	417.1709	-50.1709		26.8	482	581.58522	-99.58522		26.8	757	778.01368	-21.01368		26.8	982	1031.23385	-49.23385		26.8	1040	1044.72308	-4.72308		26.8	815	835.28695	-20.28695
26.815	372	416.85306	-44.85306		26.815	511	580.9574	-69.9574		26.815	803	777.59689	25.40311		26.815	975	1030.78049	-55.78049		26.815	1041	1044.29277	-3.29277		26.815	821	834.93025	-13.93025
26.83	414	416.6868	-2.6868		26.83	551	580.33914	-29.33914		26.83	779	777.18294	1.81706		26.83	990	1030.33459	-40.33459		26.83	1037	1043.86468	-6.86468		26.83	797	834.57631	-37.57631
26.845	424	416.64973	7.35027		26.845	543	579.73003	-36.73003		26.845	739	776.77172	-37.77172		26.845	1020	1029.89582	-9.89582		26.845	1034	1043.43874	-9.43874		26.845	818	834.22499	-16.22499
26.86	419	416.18293	2.81707		26.86	550	579.12968	-29.12967		26.86	751	776.36311	-25.36311		26.86	986	1029.46388	-43.46388		26.86	1015	1043.01486	-28.01486		26.86	834	833.8762	0.1238
26.875	368	415.72024	-47.72024		26.875	552	578.5377	-26.5377		26.875	728	775.95701	-47.95701		26.875	999	1029.03849	-30.03849		26.875	1081	1042.59295	38.40705		26.875	760	833.52983	-73.52983
26.89	381	415.2615	-34.2615		26.89	570	577.95375	-7.95375		26.89	749	775.55331	-26.55331		26.89	1021	1028.61936	-7.61936		26.89	1038	1042.17294	-4.17294		26.89	819	833.18577	-14.18577
26.905	398	414.80654	-16.80654		26.905	575	577.3775	-2.3775		26.905	688	775.15194	-87.15194		26.905	959	1028.20624	-69.20624		26.905	975	1041.75476	-66.75476		26.905	805	832.84393	-27.84393
26.92	406	414.35521	-8.35521		26.92	551	576.80865	-25.80865		26.92	734	774.75278	-40.75278		26.92	1000	1027.79888	-27.79888		26.92	1025	1041.33835	-16.33835		26.92	821	832.50423	-11.50423
26.935	404	413.90737	-9.90737		26.935	557	576.24688	-19.24688		26.935	777	774.35578	2.64422		26.935	1034	1027.39707	6.60293		26.935	1040	1040.92363	-0.92363		26.935	831	832.16658	-1.16658
26.95	395	413.46289	-18.46289		26.95	539	575.69194	-36.69194		26.95	757	773.96083	-16.96083		26.95	1014	1027.00057	-13.00057		26.95	1026	1040.51056	-14.51056		26.95	765	831.83091	-66.83091
26.965	435	413.02163	21.97837		26.965	534	575.14355	-41.14355		26.965	776	773.56788	2.43212		26.965	996	1026.60919	-30.60919		26.965	1031	1040.09907	-9.09907		26.965	772	831.49713	-59.49713
26.98	417	412.58348	4.41653		26.98	517	574.60147	-57.60147		26.98	743	773.17685	-30.17685		26.98	990	1026.22273	-36.22273		26.98	996	1039.68911	-43.68911		26.98	774	831.16519	-57.16519
26.995	397	412.14831	-15.14831		26.995	545	574.06547	-29.06547		26.995	739	772.78767	-33.78767		26.995	927	1025.841	-98.841		26.995	1016	1039.28063	-23.28063		26.995	771	830.835	-59.835
27.01	435	411.71603	23.28397		27.01	505	573.53531	-68.53531		27.01	794	772.40028	21.59972		27.01	970	1025.46385	-55.46385		27.01	1057	1038.87358	18.12642		27.01	796	830.50652	-34.50652
27.025	454	411.28654	42.71346		27.025	500	573.0108	-73.0108		27.025	803	772.01462	30.98538		27.025	1014	1025.09109	-11.09109		27.025	1053	1038.46792	14.53208		27.025	799	830.17968	-31.17968
27.04	427	410.85973	16.14027		27.04	513	572.49173	-59.49173		27.04	761	771.63065	-10.63065		27.04	1012	1024.72257	-12.72257		27.04	1009	1038.06361	-29.06361		27.04	800	829.85442	-29.85442
27.055	406	410.43551	-4.43551		27.055	517	571.97792	-54.97792		27.055	765	771.24829	-6.24829		27.055	1011	1024.35816	-13.35816		27.055	1062	1037.66061	24.33939		27.055	824	829.5307	-5.5307
27.07	398	410.0138	-12.0138		27.07	512	571.46918	-59.46918		27.07	740	770.86751	-30.86751		27.07	970	1023.9977	-53.9977		27.07	1007	1037.25888	-30.25888		27.07	790	829.20846	-39.20846
27.085	393	409.59452	-16.59452		27.085	506	570.96536	-64.96536		27.085	750	770.48825	-20.48825		27.085	917	1023.64107	-106.64107		27.085	969	1036.85838	-67.85838		27.085	781	828.88765	-47.88765
27.1	367	409.17759	-42.17759		27.1	500	570.46629	-70.46629		27.1	780	770.11048	9.88952		27.1	940	1023.28815	-83.28815		27.1	1014	1036.45908	-22.45908		27.1	791	828.56824	-37.56824
27.115	381	408.76293	-27.76293		27.115	503	569.97182	-66.97182		27.115	798	769.73415	28.26585		27.115	991	1022.9388	-31.9388		27.115	1039	1036.06095	2.93905		27.115	804	828.25017	-24.25017
27.13	354	408.35048	-54.35048		27.13	480	569.4818	-89.4818		27.13	774	769.35921	4.64079		27.13	940	1022.59293	-82.59293		27.13	1022	1035.66397	-13.66397		27.13	766	827.93341	-61.93341
27.145	398	407.94017	-9.94017		27.145	488	568.99611	-80.99611		27.145	727	768.98564	-41.98564		27.145	941	1022.25043	-81.25043		27.145	1040	1035.26809	4.73191		27.145	781	827.61792	-46.61792
27.16	379	407.53194	-28.53194		27.16	503	568.51461	-65.51461		27.16	710	768.6134	-58.6134		27.16	964	1021.91119	-57.91119		27.16	1049	1034.8733	14.1267		27.16	805	827.30367	-22.30367
27.175	395	407.12573	-12.12573		27.175	519	568.03719	-49.03719		27.175	761	768.24244	-7.24244		27.175	987	1021.57512	-34.57512		27.175	1093	1034.47957	58.52043		27.175	815	826.99062	-11.99062
27.19	402	406.72149	-4.72149		27.19	488	567.56373	-79.56373		27.19	795	767.87275	27.12725		27.19	997	1021.24214	-24.24214		27.19	1121	1034.08688	86.91312		27.19	820	826.67873	-6.67873
27.205	387	406.31915	-19.31915		27.205	516	567.09412	-51.09412		27.205	744	767.50429	-23.50429		27.205	937	1020.91215	-83.91215		27.205	1038	1033.6952	4.3048		27.205	836	826.36799	9.63201
27.22	367	405.91869	-38.91869		27.22	521	566.62825	-45.62825		27.22	760	767.13703	-7.13703		27.22	949	1020.58507	-71.58507		27.22	1000	1033.30452	-33.30452		27.22	831	826.05836	4.94164
27.235	375	405.52003	-30.52003		27.235	523	566.16604	-43.16604		27.235	755	766.77095	-11.77095		27.235	963	1020.26083	-57.26083		27.235	1007	1032.91481	-25.91481		27.235	855	825.74981	29.2502
27.25	413	405.12315	7.87685		27.25	508	565.7074	-57.7074		27.25	769	766.40602	2.59398		27.25	979	1019.93936	-40.93936		27.25	1027	1032.52606	-5.52606		27.25	784	825.44231	-41.44231
27.265	403	404.728	-1.728		27.265	500	565.25222	-65.25222		27.265	802	766.04221	35.95779		27.265	951	1019.62059	-68.62059		27.265	1024	1032.13824	-8.13824		27.265	748	825.13586	-77.13585
27.28	399	404.33454	-5.33454		27.28	524	564.80044	-40.80044		27.28	775	765.67951	9.32049		27.28	1014	1019.30446	-5.30446		27.28	1025	1031.75135	-6.75135		27.28	857	824.83041	32.16959
27.295	392	403.94274	-11.94273		27.295	500	564.35198	-64.35198		27.295	751	765.3179	-14.3179		27.295	981	1018.99089	-37.99089		27.295	1016	1031.36536	-15.36536		27.295	789	824.52595	-35.52595
27.31	374	403.55255	-29.55255		27.31	481	563.90676	-82.90676		27.31	769	764.95734	4.04266		27.31	950	1018.67985	-68.67985		27.31	1029	1030.98053	-1.98053		27.31	809	824.22247	-15.22247
27.325	369	403.16394	-34.16394		27.325	516	563.46472	-47.46472		27.325	761	764.59784	-3.59783		27.325	945	1018.37127	-73.37127		27.325	1047	1030.59758	16.40242		27.325	818	823.91994	-5.91994
27.34	378	402.77689	-24.77689		27.34	488	563.02579	-75.02579		27.34	725	764.23936	-39.23935		27.34	985	1018.0651	-33.0651		27.34	1054	1030.2167	23.7833		27.34	762	823.61834	-61.61834
27.355	410	402.39137	7.60863		27.355	496	562.58992	-66.58992		27.355	714	763.88189	-49.88189		27.355	964	1017.7613	-53.7613		27.355	964	1029.83808	-65.83808		27.355	758	823.31766	-65.31766
27.37	383	402.00735	-19.00735		27.37	524	562.15704	-38.15704		27.37	739	763.52542	-24.52541		27.37	946	1017.45982	-71.45982		27.37	1025	1029.46199	-4.46199		27.37	782	823.01788	-41.01788
27.385	395	401.62479	-6.62479		27.385	528	561.72711	-33.72711		27.385	732	763.16993	-31.16993		27.385	972	1017.16061	-45.16061		27.385	1061	1029.08876	31.91124		27.385	815	822.719	-7.719
27.4	427	401.24369	25.75631		27.4	520	561.30008	-41.30008		27.4	751	762.81541	-11.81541		27.4	970	1016.86365	-46.86365		27.4	1026	1028.71888	-2.71888		27.4	825	822.42098	2.57902
27.415	372	400.86401	-28.86401		27.415	491	560.8759	-69.8759		27.415	754	762.46184	-8.46184		27.415	989	1016.5689	-27.5689		27.415	983	1028.35306	-45.35306		27.415	807	822.12384	-15.12384
27.43	373	400.48574	-27.48574		27.43	502	560.45452	-58.45452		27.43	756	762.10923	-6.10923		27.43	928	1016.27631	-88.27631		27.43	999	1027.99246	-28.99246		27.43	806	821.82754	-15.82754
27.445	364	400.10886	-36.10886		27.445	482	560.03592	-78.03592		27.445	804	761.75755	42.24245		27.445	911	1015.98586	-104.98586		27.445	982	1027.63913	-45.63913		27.445	833	821.53208	11.46792
27.46	407	399.73335	7.26665		27.46	514	559.62005	-45.62005		27.46	785	761.40679	23.59321		27.46	930	1015.69753	-85.69753		27.46	1026	1027.29753	-1.29753		27.46	831	821.23746	9.76254
27.475	368	399.35919	-31.35919		27.475	484	559.20688	-75.20688		27.475	731	761.05695	-30.05695		27.475	905	1015.41128	-110.41128		27.475	1003	1026.98345	-23.98345		27.475	747	820.94366	-73.94366
27.49	378	398.98636	-20.98636		27.49	472	558.79638	-86.79638		27.49	731	760.70803	-29.70803		27.49	944	1015.12709	-71.12709		27.49	1035	1026.71657	8.28343		27.49	781	820.65068	-39.65068
27.505	390	398.61487	-8.61487		27.505	495	558.38853	-63.38853		27.505	769	760.36	8.64		27.505	950	1014.84493	-64.84493		27.505	1006	1026.34442	-20.34442		27.505	812	820.3585	-8.3585
27.52	408	398.24469	9.75531		27.52	488	557.9833	-69.98329		27.52	731	760.01288	-29.01288		27.52	948	1014.5648	-66.5648		27.52	971	1025.97307	-54.97307		27.52	790	820.06713	-30.06713
27.535	368	397.87581	-29.8758		27.535	456	557.58066	-101.58066		27.535	752	759.66664	-7.66664		27.535	983	1014.28666	-31.28666		27.535	980	1025.60253	-45.60253		27.535	745	819.77655	-74.77655
27.55	340	397.50822	-57.50822		27.55	476	557.1806	-81.1806		27.55	744	759.32129	-15.32129		27.55	942	1014.01051	-72.01051		27.55	999	1025.23278	-26.23278		27.55	779	819.48676	-40.48676
27.565	347	397.14191	-50.14191		27.565	499	556.78311	-57.78311		27.565	765	758.97682	6.02318		27.565	940	1013.73633	-73.73633		27.565	1022	1024.86383	-2.86383		27.565	797	819.19776	-22.19776
27.58	373	396.77689	-23.77689		27.58	474	556.38817	-82.38816		27.58	750	758.63324	-8.63323		27.58	951	1013.46411	-62.46411		27.58	1012	1024.49568	-12.49568		27.58	777	818.90955	-41.90955
27.595	397	396.41313	0.58687		27.595	474	555.99576	-81.99576		27.595	751	758.29052	-7.29052		27.595	951	1013.19384	-62.19384		27.595	963	1024.12832	-61.12832		27.595	793	818.62211	-25.62211
27.61	363	396.05065	-33.05064		27.61	488	555.60588	-67.60588		27.61	776	757.94869	18.05131		27.61	970	1012.92552	-42.92552		27.61	984	1023.76176	-39.76176		27.61	819	818.33546	0.66454
27.625	396	395.68942	0.31058		27.625	476	555.21852	-79.21852		27.625	761	757.60772	3.39228		27.625	1011	1012.65912	-1.65912		27.625	1056	1023.39599	32.60401		27.625	855	818.04958	36.95042
27.64	410	395.32945	14.67055		27.64	487	554.83368	-67.83368		27.64	780	757.26764	22.73236		27.64	1052	1012.39466	39.60534		27.64	1048	1023.03102	24.96898		27.64	869	817.76448	51.23552
27.655	414	394.97075	19.02925		27.655	522	554.45135	-32.45135		27.655	764	756.92894	7.07106		27.655	1060	1012.13213	47.86787		27.655	1073	1022.66685	50.33315		27.655	828	817.48016	10.51984
27.67	423	394.6133	28.3867		27.67	563	554.07154	8.92846		27.67	792	756.59257	35.40743		27.67	1025	1011.87157	13.12843		27.67	1045	1022.30348	22.69652		27.67	800	817.19662	-17.19662
27.685	407	394.25711	12.74289		27.685	499	553.69425	-54.69425		27.685	743	756.25877	-13.25877		27.685	1021	1011.61306	9.38694		27.685	1054	1021.94091	32.05909		27.685	840	816.91385	23.08615
27.7	408	393.90218	14.09782		27.7	519	553.31948	-34.31948		27.7	761	755.92781	5.07219		27.7	1079	1011.35664	67.64336		27.7	1033	1021.57915	11.42085		27.7	847	816.63187	30.36813
27.715	412	393.54851	18.45149		27.715	487	552.94724	-65.94724		27.715	755	755.60002	-0.60002		27.715	1013	1011.10233	1.89767		27.715	1000	1021.2182	-21.2182		27.715	835	816.35067	18.64933
27.73	392	393.19612	-1.19611		27.73	477	552.57755	-75.57755		27.73	745	755.27589	-10.27588		27.73	1011	1010.8502	0.1498		27.73	1035	1020.85806	14.14194		27.73	845	816.07026	28.92974
27.745	396	392.84499	3.15501		27.745	519	552.2104	-33.2104		27.745	723	754.95601	-31.95601		27.745	992	1010.60032	-18.60032		27.745	1001	1020.49873	-19.49873		27.745	831	815.79064	15.20936
27.76	379	392.49514	-13.49514		27.76	510	551.84582	-41.84582		27.76	727	754.64128	-27.64128		27.76	996	1010.35285	-14.35285		27.76	1015	1020.14023	-5.14023		27.76	819	815.51181	3.48819
27.775	368	392.14658	-24.14658		27.775	531	551.48383	-20.48383		27.775	721	754.33305	-33.33305		27.775	967	1010.10804	-43.10804		27.775	1006	1019.78256	-13.78256		27.775	798	815.23378	-17.23378
27.79	395	391.79931	3.20069		27.79	519	551.12444	-32.12444		27.79	711	754.03355	-43.03354		27.79	988	1009.86673	-21.86673		27.79	998	1019.42573	-21.42573		27.79	784	814.95656	-30.95656
27.805	364	391.45334	-27.45334		27.805	493	550.76767	-57.76767		27.805	714	753.74703	-39.74703		27.805	971	1009.63433	-38.63433		27.805	988	1019.06973	-31.06973		27.805	786	814.68016	-28.68016
27.82	375	391.10869	-16.10869		27.82	485	550.41355	-65.41355		27.82	715	753.48424	-38.48424		27.82	983	1009.39436	-26.39436		27.82	970	1018.71458	-48.71458		27.82	848	814.40457	33.59543
27.835	381	390.76536	-9.76536		27.835	468	550.0621	-82.0621		27.835	726	753.3133	-27.3133		27.835	966	1009.1565	-43.1565		27.835	983	1018.36029	-35.36029		27.835	803	814.12981	-11.12981
27.85	381	390.42337	-9.42336		27.85	493	549.71335	-56.71335		27.85	741	753.05448	-12.05448		27.85	1040	1008.92115	31.07885		27.85	913	1018.00686	-105.00686		27.85	783	813.85589	-30.85588
27.865	385	390.08272	-5.08272		27.865	516	549.36734	-33.36734		27.865	745	752.73172	-7.73172		27.865	959	1008.68848	-49.68848		27.865	969	1017.6543	-48.6543		27.865	766	813.58281	-47.58281
27.88	384	389.74345	-5.74345		27.88	534	549.02409	-15.02409		27.88	740	752.40996	-12.40995		27.88	945	1008.45879	-63.45879		27.88	997	1017.30263	-20.30263		27.88	741	813.31058	-72.31058
27.895	389	389.40555	-0.40555		27.895	532	548.68364	-16.68364		27.895	765	752.0892	12.9108		27.895	1003	1008.23265	-5.23265		27.895	1063	1016.95184	46.04816		27.895	768	813.03922	-45.03922
27.91	395	389.06905	5.93095		27.91	541	548.34604	-7.34604		27.91	762	751.76948	10.23052		27.91	997	1008.01176	-11.01176		27.91	1051	1016.60196	34.39804		27.91	778	812.76874	-34.76874
27.925	370	388.73397	-18.73397		27.925	514	548.01131	-34.01131		27.925	735	751.45079	-16.45079		27.925	1000	1007.80371	-7.80371		27.925	1057	1016.25299	40.74701		27.925	812	812.49915	-0.49915
27.94	347	388.40086	-41.40086		27.94	514	547.67951	-33.67951		27.94	745	751.13315	-6.13315		27.94	948	1007.57997	-59.57997		27.94	1012	1015.90494	-3.90494		27.94	839	812.23045	26.76955
27.955	369	388.07218	-19.07218		27.955	546	547.35069	-1.35069		27.955	754	750.81657	3.18343		27.955	977	1007.35849	-30.35849		27.955	938	1015.55783	-77.55783		27.955	839	811.96268	27.03732
27.97	370	387.74873	-17.74873		27.97	534	547.02488	-13.02488		27.97	730	750.50107	-20.50107		27.97	985	1007.13932	-22.13932		27.97	981	1015.21166	-34.21166		27.97	838	811.69583	26.30417
27.985	385	387.43119	-2.43119		27.985	522	546.70215	-24.70215		27.985	701	750.18598	-49.18598		27.985	955	1006.92249	-51.92249		27.985	964	1014.86646	-50.86646		27.985	811	811.42992	-0.42992
28	356	387.12041	-31.12041		28	485	546.38255	-61.38255		28	680	749.87045	-69.87045		28	1015	1006.70805	8.29195		28	960	1014.52224	-54.52224		28	760	811.16498	-51.16498
28.015	370	386.81757	-16.81757		28.015	513	546.06614	-33.06614		28.015	685	749.55435	-64.55435		28.015	983	1006.49604	-23.49604		28.015	993	1014.179	-21.179		28.015	741	810.90101	-69.90101
28.03	372	386.52427	-14.52427		28.03	532	545.75298	-13.75298		28.03	713	749.23752	-36.23752		28.03	965	1006.28651	-41.28651		28.03	1019	1013.83677	5.16323		28.03	784	810.63803	-26.63803
28.045	372	386.2429	-14.2429		28.045	534	545.44313	-11.44313		28.045	694	748.91978	-54.91978		28.045	962	1006.07951	-44.07951		28.045	955	1013.49556	-58.49556		28.045	742	810.37607	-68.37607
28.06	364	385.97727	-21.97727		28.06	510	545.13667	-35.13667		28.06	692	748.60088	-56.60088		28.06	951	1005.87509	-54.87509		28.06	989	1013.1554	-24.1554		28.06	712	810.11514	-98.11514
28.075	360	385.73428	-25.73428		28.075	511	544.83367	-33.83367		28.075	728	748.28051	-20.28051		28.075	964	1005.6733	-41.6733		28.075	1027	1012.81628	14.18372		28.075	829	809.85526	19.14474
28.09	365	385.52938	-20.52938		28.09	538	544.5342	-6.5342		28.09	717	747.95828	-30.95828		28.09	971	1005.47422	-34.47422		28.09	975	1012.47824	-37.47824		28.09	819	809.59646	9.40354
28.105	356	385.423	-29.423		28.105	537	544.23834	-7.23834		28.105	728	747.63365	-19.63365		28.105	968	1005.27788	-37.27788		28.105	980	1012.1413	-32.1413		28.105	779	809.33875	-30.33875
28.12	338	385.40167	-47.40167		28.12	519	543.94617	-24.94617		28.12	697	747.3059	-50.3059		28.12	994	1005.08437	-11.08437		28.12	985	1011.80547	-26.80547		28.12	795	809.08216	-14.08216
28.135	342	385.09723	-43.09723		28.135	528	543.65779	-15.65779		28.135	692	746.974	-54.974		28.135	969	1004.89374	-35.89374		28.135	968	1011.47078	-43.47078		28.135	830	808.82672	21.17328
28.15	341	384.79477	-43.79477		28.15	494	543.37328	-49.37328		28.15	708	746.63642	-38.63642		28.15	941	1004.70607	-63.70607		28.15	960	1011.13724	-51.13724		28.15	745	808.57244	-63.57244
28.165	346	384.49433	-38.49433		28.165	525	543.09275	-18.09275		28.165	706	746.29067	-40.29067		28.165	937	1004.52142	-67.52142		28.165	991	1010.80488	-19.80488		28.165	762	808.31937	-46.31937
28.18	358	384.19596	-26.19596		28.18	536	542.81628	-6.81628		28.18	695	745.93227	-50.93227		28.18	979	1004.33989	-25.33989		28.18	951	1010.47372	-59.47372		28.18	804	808.06752	-4.06752
28.195	350	383.8997	-33.8997		28.195	525	542.54399	-17.54399		28.195	692	745.55152	-53.55152		28.195	976	1004.16155	-28.16155		28.195	960	1010.1438	-50.1438		28.195	793	807.81692	-14.81692
28.21	365	383.60561	-18.60561		28.21	525	542.276	-17.276		28.21	723	745.11531	-22.11531		28.21	962	1003.98648	-41.98648		28.21	1000	1009.81512	-9.81512		28.21	778	807.56761	-29.56761
28.225	351	383.31375	-32.31375		28.225	511	542.0124	-31.0124		28.225	726	744.56082	-18.56082		28.225	953	1003.81477	-50.81477		28.225	971	1009.48773	-38.48773		28.225	765	807.31962	-42.31962
28.24	358	383.02416	-25.02416		28.24	485	541.75333	-56.75333		28.24	711	744.27684	-33.27684		28.24	974	1003.64652	-29.64652		28.24	985	1009.16165	-24.16165		28.24	777	807.07298	-30.07298
28.255	365	382.73692	-17.73692		28.255	484	541.49891	-57.49891		28.255	715	743.99429	-28.99429		28.255	969	1003.48182	-34.48182		28.255	980	1008.83691	-28.83691		28.255	796	806.82773	-10.82773
28.27	375	382.45204	-7.45204		28.27	502	541.24928	-39.24928		28.27	725	743.7132	-18.7132		28.27	988	1003.32078	-15.32078		28.27	1025	1008.51353	16.48647		28.27	827	806.5839	20.4161
28.285	349	382.16807	-33.16807		28.285	487	541.00458	-54.00458		28.285	706	743.43362	-37.43362		28.285	963	1003.1635	-40.1635		28.285	1005	1008.19091	-3.19091		28.285	779	806.34154	-27.34154
28.3	362	381.88405	-19.88405		28.3	497	540.76494	-43.76494		28.3	711	743.1556	-32.1556		28.3	1020	1003.0101	16.9899		28.3	978	1007.86862	-29.86862		28.3	751	806.10068	-55.10068
28.315	381	381.59978	-0.59978		28.315	493	540.53053	-47.53053		28.315	691	742.87917	-51.87917		28.315	1012	1002.86069	9.13931		28.315	928	1007.54657	-79.54657		28.315	768	805.86137	-37.86136
28.33	355	381.31499	-26.31498		28.33	520	540.3015	-20.3015		28.33	697	742.6044	-45.6044		28.33	1008	1002.7154	5.2846		28.33	950	1007.22467	-57.22467		28.33	784	805.62364	-21.62364
28.345	355	381.02933	-26.02933		28.345	492	540.07802	-48.07802		28.345	742	742.33133	-0.33133		28.345	975	1002.57435	-27.57435		28.345	956	1006.90276	-50.90276		28.345	786	805.38756	-19.38756
28.36	364	380.74238	-16.74238		28.36	491	539.86027	-48.86027		28.36	692	742.06001	-50.06001		28.36	989	1002.43768	-13.43768		28.36	971	1006.58069	-35.58069		28.36	790	805.15316	-15.15316
28.375	364	380.45351	-16.45351		28.375	527	539.64842	-12.64842		28.375	679	741.7905	-62.7905		28.375	992	1002.30554	-10.30554		28.375	994	1006.25821	-12.25821		28.375	765	804.92049	-39.92049
28.39	358	380.16193	-22.16193		28.39	509	539.44268	-30.44268		28.39	693	741.52286	-48.52286		28.39	980	1002.17807	-22.17807		28.39	983	1005.935	-22.935		28.39	759	804.68962	-45.68962
28.405	361	379.86646	-18.86646		28.405	522	539.24325	-17.24325		28.405	756	741.25715	14.74285		28.405	952	1002.05542	-50.05542		28.405	1038	1005.61062	32.38938		28.405	814	804.46059	9.53941
28.42	396	379.56542	16.43458		28.42	533	539.05033	-6.05033		28.42	725	740.99343	-15.99343		28.42	932	1001.93777	-69.93777		28.42	1007	1005.28442	1.71558		28.42	803	804.23347	-1.23347
28.435	388	379.25616	8.74384		28.435	492	538.86415	-46.86415		28.435	705	740.73177	-35.73177		28.435	918	1001.82528	-83.82528		28.435	994	1004.95541	-10.95541		28.435	782	804.00831	-22.00831
28.45	381	378.9342	2.0658		28.45	509	538.68494	-29.68494		28.45	716	740.47223	-24.47223		28.45	949	1001.71812	-52.71812		28.45	984	1004.62197	-20.62197		28.45	779	803.78518	-24.78518
28.465	363	378.59087	-15.59087		28.465	506	538.51294	-32.51294		28.465	739	740.21489	-1.21489		28.465	952	1001.6165	-49.6165		28.465	1003	1004.28113	-1.28113		28.465	808	803.56415	4.43585
28.48	346	378.20456	-32.20456		28.48	565	538.34842	26.65158		28.48	726	739.95983	-13.95983		28.48	958	1001.52061	-43.52061		28.48	997	1003.92634	-6.92634		28.48	793	803.34528	-10.34528
28.495	363	377.6457	-14.6457		28.495	545	538.19164	6.80836		28.495	702	739.70711	-37.70711		28.495	946	1001.43065	-55.43065		28.495	990	1003.53395	-13.53395		28.495	760	803.12866	-43.12866
28.51	356	377.22814	-21.22814		28.51	523	538.04288	-15.04288		28.51	721	739.45684	-18.45684		28.51	959	1001.34684	-42.34684		28.51	1003	1003.07725	-0.07725		28.51	780	802.91436	-22.91436
28.525	365	377.0077	-12.0077		28.525	573	537.90244	35.09756		28.525	721	739.20909	-18.20909		28.525	1020	1001.26942	18.73058		28.525	984	1002.78833	-18.78833		28.525	821	802.70245	18.29755
28.54	363	376.79129	-13.79129		28.54	573	537.77063	35.22937		28.54	749	738.96395	10.03605		28.54	1066	1001.19863	64.80137		28.54	990	1002.50158	-12.50158		28.54	830	802.49304	27.50696
28.555	355	376.57907	-21.57907		28.555	573	537.64779	35.35221		28.555	740	738.72152	1.27848		28.555	1030	1001.13471	28.86529		28.555	954	1002.21707	-48.21707		28.555	802	802.2862	-0.2862
28.57	357	376.37122	-19.37122		28.57	584	537.53425	46.46575		28.57	758	738.4819	19.5181		28.57	1039	1001.07794	37.92206		28.57	1014	1001.9349	12.0651		28.57	837	802.08204	34.91797
28.585	379	376.1679	2.8321		28.585	575	537.43038	37.56962		28.585	796	738.24519	57.75481		28.585	1054	1001.0286	52.9714		28.585	1026	1001.65513	24.34487		28.585	848	801.88064	46.11936
28.6	385	375.96929	9.03071		28.6	626	537.33656	88.66344		28.6	739	738.01152	0.98848		28.6	1094	1000.98698	93.01302		28.6	1036	1001.37786	34.62214		28.6	886	801.68213	84.31787
28.615	374	375.77558	-1.77558		28.615	573	537.2532	35.7468		28.615	735	737.78098	-2.78098		28.615	1043	1000.95339	42.04661		28.615	982	1001.10317	-19.10317		28.615	837	801.4866	35.5134
28.63	376	375.58697	0.41303		28.63	610	537.18072	72.81928		28.63	764	737.55371	26.44629		28.63	1090	1000.92817	89.07183		28.63	1026	1000.83117	25.16883		28.63	850	801.29417	48.70583
28.645	349	375.40368	-26.40368		28.645	627	537.11956	89.88044		28.645	765	737.32984	27.67016		28.645	1112	1000.91166	111.08834		28.645	975	1000.56195	-25.56195		28.645	863	801.10498	61.89502
28.66	375	375.22592	-0.22592		28.66	606	537.07021	68.92979		28.66	719	737.10949	-18.10949		28.66	1146	1000.90423	145.09577		28.66	957	1000.29563	-43.29563		28.66	836	800.91914	35.08086
28.675	389	375.05393	13.94607		28.675	636	537.03316	98.96684		28.675	730	736.89282	-6.89282		28.675	1129	1000.90626	128.09375		28.675	1017	1000.03231	16.96769		28.675	876	800.73679	75.26321
28.69	387	374.88795	12.11205		28.69	675	537.00893	137.99107		28.69	751	736.67998	14.32002		28.69	1090	1000.91815	89.08185		28.69	1015	999.77211	15.22789		28.69	822	800.55808	21.44192
28.705	379	374.72826	4.27174		28.705	696	536.99808	159.00192		28.705	720	736.47112	-16.47112		28.705	1033	1000.94036	32.05964		28.705	934	999.51515	-65.51515		28.705	825	800.38316	24.61684
28.72	398	374.57511	23.42489		28.72	689	537.00121	151.99879		28.72	763	736.26641	26.73359		28.72	1086	1000.97332	85.02668		28.72	985	999.26158	-14.26158		28.72	855	800.21219	54.78781
28.735	394	374.42881	19.57119		28.735	675	537.01892	137.98108		28.735	753	736.06604	16.93396		28.735	1047	1001.01752	45.98248		28.735	933	999.01153	-66.01152		28.735	798	800.04535	-2.04535
28.75	393	374.28967	18.71033		28.75	685	537.05189	147.94811		28.75	757	735.87019	21.12981		28.75	1106	1001.07347	104.92653		28.75	951	998.76514	-47.76514		28.75	821	799.88281	21.11719
28.765	388	374.158	13.842		28.765	647	537.10082	109.89919		28.765	764	735.67907	28.32094		28.765	1136	1001.14171	134.85829		28.765	949	998.52257	-49.52257		28.765	808	799.72476	8.27524
28.78	368	374.03415	-6.03415		28.78	640	537.16643	102.83358		28.78	725	735.49287	-10.49287		28.78	1147	1001.22282	145.77718		28.78	928	998.28399	-70.28399		28.78	860	799.5714	60.4286
28.795	352	373.9185	-21.9185		28.795	715	537.24951	177.75049		28.795	756	735.31183	20.68817		28.795	1091	1001.3174	89.6826		28.795	979	998.04957	-19.04957		28.795	854	799.42296	54.57704
28.81	383	373.81143	9.18857		28.81	695	537.35091	157.6491		28.81	709	735.13619	-26.13619		28.81	1100	1001.42611	98.57389		28.81	946	997.8195	-51.8195		28.81	814	799.27965	14.72035
28.825	384	373.71335	10.28665		28.825	719	537.47149	181.52851		28.825	707	734.9662	-27.9662		28.825	1099	1001.54962	97.45038		28.825	993	997.59397	-4.59397		28.825	846	799.14173	46.85828
28.84	357	373.6247	-16.6247		28.84	717	537.61221	179.38779		28.84	720	734.80213	-14.80213		28.84	1136	1001.68868	134.31133		28.84	943	997.3732	-54.3732		28.84	854	799.00944	54.99056
28.855	369	373.54595	-4.54595		28.855	631	537.77406	93.22594		28.855	717	734.64425	-17.64425		28.855	1102	1001.84404	100.15596		28.855	979	997.15741	-18.15741		28.855	834	798.88306	35.11694
28.87	387	373.47759	13.52241		28.87	633	537.95812	95.04189		28.87	707	734.49289	-27.49289		28.87	1101	1002.01655	98.98345		28.87	975	996.94682	-21.94682		28.87	856	798.76288	57.23712
28.885	382	373.42016	8.57984		28.885	677	538.1655	138.8345		28.885	741	734.34836	6.65164		28.885	1083	1002.20708	80.79292		28.885	970	996.74171	-26.74171		28.885	820	798.64922	21.35078
28.9	406	373.37421	32.62579		28.9	708	538.39743	169.60257		28.9	774	734.211	39.789		28.9	1068	1002.41657	65.58343		28.9	952	996.54233	-44.54233		28.9	831	798.54239	32.45761
28.915	414	373.34036	40.65964		28.915	630	538.65519	91.34481		28.915	734	734.08119	-0.08119		28.915	1114	1002.64602	111.35398		28.915	987	996.34897	-9.34897		28.915	849	798.44277	50.55723
28.93	394	373.31923	20.68077		28.93	571	538.93993	32.06007		28.93	730	733.95931	-3.95931		28.93	1075	1002.89651	72.10349		28.93	941	996.16194	-55.16194		28.93	816	798.35071	17.64929
28.945	352	373.31152	-21.31152		28.945	589	539.25087	49.74913		28.945	738	733.84579	4.15421		28.945	1055	1003.16919	51.83081		28.945	980	995.98156	-15.98156		28.945	782	798.26663	-16.26663
28.96	360	373.31796	-13.31796		28.96	598	539.58876	58.41124		28.96	716	733.74108	-17.74108		28.96	956	1003.46527	-47.46527		28.96	935	995.80819	-60.80819		28.96	785	798.19095	-13.19095
28.975	381	373.33935	7.66065		28.975	613	539.95495	73.04505		28.975	760	733.64566	26.35434		28.975	980	1003.78608	-23.78608		28.975	998	995.64219	2.35781		28.975	822	798.12414	23.87586
28.99	361	373.37651	-12.37651		28.99	579	540.3508	38.6492		28.99	715	733.56005	-18.56005		28.99	1066	1004.13301	61.86699		28.99	1008	995.48398	12.51602		28.99	802	798.06669	3.93331
29.005	366	373.43037	-7.43037		29.005	567	540.77775	26.22225		29.005	698	733.4848	-35.4848		29.005	1030	1004.50759	25.49241		29.005	993	995.33398	-2.33398		29.005	817	798.01913	18.98087
29.02	379	373.50188	5.49812		29.02	604	541.23722	62.76278		29.02	703	733.4205	-30.4205		29.02	1007	1004.91143	2.08857		29.02	967	995.19265	-28.19265		29.02	787	797.98203	-10.98202
29.035	383	373.5921	9.4079		29.035	654	541.73061	112.26939		29.035	749	733.36781	15.63219		29.035	1091	1005.34629	85.65371		29.035	1029	995.0605	33.9395		29.035	836	797.956	38.044
29.05	392	373.70216	18.29784		29.05	594	542.25923	51.74077		29.05	760	733.3274	26.67261		29.05	1010	1005.81405	4.18595		29.05	994	994.93805	-0.93805		29.05	803	797.9417	5.0583
29.065	384	373.83326	10.16674		29.065	575	542.82419	32.17581		29.065	733	733.30002	-0.30001		29.065	1010	1006.31673	3.68327		29.065	960	994.82589	-34.82589		29.065	807	797.93985	9.06015
29.08	372	373.98672	-1.98672		29.08	541	543.42616	-2.42616		29.08	756	733.28647	22.71353		29.08	1018	1006.85653	11.14347		29.08	987	994.72464	-7.72464		29.08	799	797.95121	1.04879
29.095	365	374.16396	-9.16396		29.095	514	544.06502	-30.06502		29.095	682	733.28762	-51.28762		29.095	986	1007.4358	-21.4358		29.095	923	994.63497	-71.63497		29.095	770	797.97661	-27.97661
29.11	400	374.3665	25.6335		29.11	541	544.7389	-3.7389		29.11	718	733.30441	-15.30441		29.11	1028	1008.05712	19.94288		29.11	964	994.55761	-30.55761		29.11	771	798.01694	-27.01693
29.125	402	374.596	27.404		29.125	552	545.44205	6.55795		29.125	725	733.33786	-8.33786		29.125	983	1008.72325	-25.72325		29.125	1003	994.49335	8.50665		29.125	797	798.07317	-1.07317
29.14	393	374.85427	18.14573		29.14	521	546.15747	-25.15747		29.14	734	733.38907	0.61093		29.14	986	1009.4372	-23.4372		29.14	999	994.44304	4.55696		29.14	787	798.14636	-11.14636
29.155	391	375.14326	15.85674		29.155	527	546.8108	-19.8108		29.155	734	733.45923	0.54077		29.155	966	1010.20224	-44.20224		29.155	996	994.40762	1.59238		29.155	795	798.23764	-3.23764
29.17	406	375.46509	30.53491		29.17	537	547.37907	-10.37907		29.17	748	733.54965	14.45035		29.17	1008	1011.02192	-3.02192		29.17	967	994.38809	-27.38809		29.17	728	798.34827	-70.34827
29.185	375	375.82209	-0.82209		29.185	564	548.48533	15.51467		29.185	777	733.66176	43.33824		29.185	1065	1011.90012	53.09988		29.185	994	994.38555	-0.38555		29.185	770	798.47958	-28.47958
29.2	365	376.21678	-11.21678		29.2	565	549.67217	15.32783		29.2	745	733.79709	11.20291		29.2	1074	1012.84106	61.15894		29.2	1007	994.40122	12.59878		29.2	805	798.63306	6.36694
29.215	360	376.65193	-16.65193		29.215	536	550.94551	-14.94551		29.215	702	733.95736	-31.95735		29.215	1012	1013.84936	-1.84936		29.215	1038	994.43639	43.56361		29.215	773	798.81031	-25.81031
29.23	386	377.13056	8.86944		29.23	538	552.31181	-14.31181		29.23	744	734.1444	9.8556		29.23	1001	1014.93008	-13.93008		29.23	1059	994.49251	64.50749		29.23	799	799.01311	-0.01311
29.245	381	377.65599	3.34401		29.245	587	553.77817	33.22183		29.245	741	734.36026	6.63974		29.245	1036	1016.08875	19.91125		29.245	1009	994.57115	14.42885		29.245	788	799.24337	-11.24337
29.26	373	378.23187	-5.23187		29.26	595	555.35238	39.64762		29.26	768	734.60717	33.39283		29.26	1040	1017.33146	22.66854		29.26	1059	994.67404	64.32596		29.26	781	799.50321	-18.50321
29.275	377	378.8622	-1.8622		29.275	564	557.04299	6.95701		29.275	765	734.88759	30.11241		29.275	1025	1018.66491	6.33509		29.275	1053	994.80309	58.19691		29.275	819	799.79498	19.20502
29.29	355	379.55141	-24.55141		29.29	554	558.85945	-4.85945		29.29	758	735.20425	22.79575		29.29	1065	1020.0965	44.9035		29.29	1066	994.96039	71.03961		29.29	807	800.12123	6.87877
29.305	390	380.30439	9.69561		29.305	588	560.81218	27.18782		29.305	745	735.56013	9.43987		29.305	1032	1021.63437	10.36563		29.305	1002	995.14827	6.85173		29.305	844	800.4848	43.5152
29.32	409	381.12655	27.87345		29.32	599	562.91272	36.08728		29.32	720	735.95858	-15.95858		29.32	1002	1023.28757	-21.28757		29.32	994	995.3693	-1.3693		29.32	802	800.88883	1.11117
29.335	400	382.02389	17.97611		29.335	587	565.17386	21.82614		29.335	720	736.40326	-16.40326		29.335	1046	1025.06611	2.09E+01		29.335	1037	995.62632	41.37368		29.335	837	801.33679	35.66321
29.35	384	383.00311	0.99689		29.35	558	567.60981	-9.60981		29.35	765	736.8983	28.1017		29.35	1014	1026.98115	-12.98115		29.35	992	995.92251	-3.92251		29.35	798	801.83256	-3.83256
29.365	384	384.07164	-0.07164		29.365	575	570.23641	4.76359		29.365	761	737.44826	23.55174		29.365	1052	1029.0451	22.9549		29.365	990	996.2614	-6.26139		29.365	817	802.38042	14.61958
29.38	385	385.23782	-0.23782		29.38	553	573.07134	-20.07134		29.38	776	738.05828	37.94172		29.38	1063	1031.27186	31.72814		29.38	988	996.64693	-8.64693		29.38	805	802.98519	2.01481
29.395	385	386.51098	-1.51098		29.395	634	576.13442	57.86558		29.395	760	738.73409	21.26591		29.395	1028	1033.67697	-5.67697		29.395	992	997.08354	-5.08354		29.395	820	803.65223	16.34777
29.41	381	387.9016	-6.9016		29.41	619	579.44787	39.55213		29.41	751	739.48215	11.51785		29.41	1062	1036.2779	25.7221		29.41	1019	997.57619	21.42381		29.41	816	804.38758	11.61242
29.425	397	389.4215	7.5785		29.425	599	583.03673	15.96327		29.425	747	740.30973	6.69027		29.425	1033	1039.09435	-6.09435		29.425	1018	998.1305	19.8695		29.425	804	805.19803	-1.19803
29.44	404	391.08405	12.91595		29.44	617	586.92926	30.07074		29.44	776	741.22508	34.77492		29.44	1062	1042.14856	19.85144		29.44	996	998.75279	-2.75278		29.44	768	806.09123	-38.09123
29.455	404	392.90439	11.09561		29.455	588	591.15749	-3.15749		29.455	717	742.23753	-25.23753		29.455	1018	1045.46541	-27.46541		29.455	983	999.45024	-16.45024		29.455	805	807.07585	-2.07585
29.47	395	394.89979	0.10021		29.47	633	595.7578	37.2422		29.47	742	743.35772	-1.35772		29.47	1042	1049.07224	-7.07224		29.47	977	1000.23103	-23.23103		29.47	815	808.16174	6.83826
29.485	388	397.08992	-9.08992		29.485	630	600.77171	29.22829		29.485	732	744.59782	-12.59782		29.485	1054	1053.00148	0.99852		29.485	1004	1001.10448	2.89552		29.485	802	809.36012	-7.36012
29.5	386	399.49738	-13.49738		29.5	646	606.24675	39.75325		29.5	761	745.97178	15.02822		29.5	1043	1057.29045	-14.29045		29.5	994	1002.0813	-8.0813		29.5	768	810.6838	-42.6838
29.515	410	402.14815	7.85185		29.515	635	612.23752	22.76248		29.515	753	747.49569	5.50431		29.515	1059	1061.98204	-2.98204		29.515	1006	1003.17379	2.82621		29.515	836	812.14689	23.85311
29.53	379	405.0723	-26.0723		29.53	685	618.80706	66.19294		29.53	766	749.18815	16.81185		29.53	1071	1067.12579	3.87421		29.53	970	1004.39617	-34.39617		29.53	818	813.76601	4.234
29.545	414	408.30471	5.69529		29.545	704	626.02844	77.97156		29.545	825	751.07079	73.92921		29.545	1142	1072.77917	69.22083		29.545	998	1005.76497	-7.76497		29.545	815	815.56068	-0.56068
29.56	436	411.88613	24.11387		29.56	684	633.98677	50.01323		29.56	766	753.16892	12.83108		29.56	1124	1079.00915	44.99085		29.56	969	1007.29945	-38.29945		29.56	852	817.5536	34.4464
29.575	440	415.86435	24.13566		29.575	676	642.7817	33.2183		29.575	748	755.51223	-7.51223		29.575	1085	1085.89416	-0.89416		29.575	974	1009.02222	-35.02222		29.575	765	819.77188	-54.77188
29.59	429	420.29575	8.70425		29.59	682	652.53052	29.46948		29.59	761	758.13586	2.86414		29.59	1108	1093.5265	14.4735		29.59	1056	1010.95994	45.04006		29.59	855	822.24775	32.75225
29.605	437	425.2473	11.7527		29.605	679	663.37211	15.62789		29.605	739	761.08158	-22.08158		29.605	1072	1102.01544	-30.01544		29.605	1029	1013.14425	15.85575		29.605	851	825.01829	25.98171
29.62	424	430.79901	-6.79901		29.62	692	675.47196	16.52804		29.62	780	764.39944	15.60056		29.62	1125	1111.49098	13.50902		29.62	1003	1015.61294	-12.61294		29.62	847	828.12761	18.87239
29.635	450	437.04721	12.9528		29.635	726	689.02865	36.97135		29.635	754	768.14983	-14.14983		29.635	1188	1122.10854	65.89146		29.635	1030	1018.4115	11.5885		29.635	895	831.62845	63.37155
29.65	443	444.10876	-1.10876		29.65	705	704.2822	0.7178		29.65	719	772.40627	-53.40627		29.65	1144	1134.05439	9.94561		29.65	999	1021.59505	-22.59505		29.65	854	835.5845	18.41551
29.665	437	452.12672	-15.12672		29.665	701	721.52518	-20.52518		29.665	756	777.25902	-21.25902		29.665	1106	1147.54981	-41.54981		29.665	1038	1025.23106	12.76894		29.665	861	840.07341	20.92659
29.68	454	461.27787	-7.27787		29.68	750	741.11746	8.88254		29.68	803	782.82013	20.17987		29.68	1163	1162.83053	0.16947		29.68	995	1029.40279	-34.40279		29.68	839	845.19249	-6.19249
29.695	451	471.78302	-20.78302		29.695	761	763.50644	-2.50644		29.695	785	789.23021	-4.23021		29.695	1152	1180.28322	-28.28322		29.695	1058	1034.21418	23.78582		29.695	860	851.10072	8.89928
29.71	440	483.92134	-43.92134		29.71	784	789.25599	-5.25599		29.71	767	796.66813	-29.66813		29.71	1178	1200.67673	-22.67673		29.71	1035	1039.79653	-4.79653		29.71	817	857.7523	-40.7523
29.725	499	498.0506	0.9494		29.725	811	819.09098	-8.09098		29.725	791	805.36524	-14.36524		29.725	1182	1224.34599	-42.34599		29.725	1045	1046.31844	-1.31844		29.725	850	865.57066	-15.57066
29.74	510	514.63688	-4.63688		29.74	871	853.97313	17.02687		29.74	852	815.62875	36.37125		29.74	1290	1252.07486	37.92514		29.74	1087	1054.00222	32.99778		29.74	820	874.69263	-54.69263
29.755	522	534.30145	-12.30145		29.755	894	895.24157	-1.24157		29.755	827	827.88948	-0.88948		29.755	1319	1284.95621	34.04379		29.755	1080	1063.15665	16.84335		29.755	838	885.42504	-47.42504
29.77	573	557.90906	15.09094		29.77	974	944.87897	29.12103		29.77	789	842.82209	-53.82208		29.77	1298	1324.60111	-26.60111		29.77	1128	1074.25341	53.74659		29.77	844	898.18347	-54.18347
29.785	646	586.78266	59.21734		29.785	1005	1005.98958	-0.98958		29.785	865	861.66014	3.33986		29.785	1403	1373.50087	29.49913		29.785	1148	1088.10897	59.89103		29.785	856	913.55799	-57.55799
29.8	709	623.29234	85.70766		29.8	1104	1083.56397	20.43603		29.8	947	886.91659	60.08341		29.8	1515	1435.58409	79.41591		29.8	1130	1106.27032	23.72968		29.8	903	932.43258	-29.43258
29.815	812	672.3208	139.6792		29.815	1267	1185.51408	81.48592		29.815	1044	923.66037	120.33963		29.815	1623	1516.93978	106.06022		29.815	1214	1131.68154	82.31846		29.815	943	956.18811	-13.18811
29.83	965	744.09486	220.90514		29.83	1473	1323.77847	149.22153		29.83	1127	981.04773	145.95227		29.83	1749	1626.55078	122.44922		29.83	1230	1169.53852	60.46148		29.83	984	987.00825	-3.00825
29.845	1139	857.85498	281.14502		29.845	1704	1515.06538	188.93462		29.845	1191	1073.03638	117.96362		29.845	1931	1776.70757	154.29243		29.845	1280	1227.93006	52.06994		29.845	1048	1028.2704	19.7296
29.86	1308	1043.76484	264.23516		29.86	1961	1780.51606	180.48395		29.86	1299	1216.7489	82.2511		29.86	2103	1982.49899	120.50101		29.86	1414	1317.61094	96.38906		29.86	1058	1084.9397	-26.9397
29.875	1539	1338.97688	200.02312		29.875	2327	2143.29914	183.70086		29.875	1545	1427.64464	117.35536		29.875	2418	2259.60691	158.39309		29.875	1592	1450.28584	141.71416		29.875	1175	1163.78936	11.21064
29.89	1985	1775.68961	209.31039		29.89	2794	2624.317	169.683		29.89	1706	1714.46279	-8.46279		29.89	2701	2621.12777	79.87223		29.89	1747	1635.68627	111.31373		29.89	1287	1273.10758	13.89242
29.905	2461	2370.47431	90.52569		29.905	3357	3240.2019	116.7981		29.905	1966	2080.36045	-114.36045		29.905	3097	3077.13888	19.86112		29.905	1926	1880.1959	45.8041		29.905	1471	1421.58446	49.41554
29.92	3082	3130.64722	-48.64722		29.92	3931	4007.71215	-76.71215		29.92	2345	2529.47211	-184.47211		29.92	3558	3638.73661	-80.73661		29.92	2083	2189.56061	-106.56061		29.92	1705	1617.2147	87.7853
29.935	3904	4071.5138	-167.5138		29.935	4738	4951.6933	-213.6933		29.935	2822	3073.78435	-251.78436		29.935	4190	4323.39328	-133.39328		29.935	2382	2574.09048	-192.09048		29.935	1838	1868.05719	-30.05719
29.95	4910	5233.59534	-323.59534		29.95	5782	6111.40322	-329.40322		29.95	3375	3739.9874	-364.9874		29.95	5019	5158.51021	-139.51021		29.95	2858	3054.45751	-196.45751		29.95	2151	2184.26842	-33.26842
29.965	6252	6702.14118	-450.14118		29.965	7055	7540.31358	-485.31358		29.965	4175	4578.38688	-403.38688		29.965	6020	6180.23343	-160.23343		29.965	3580	3666.60303	-86.60303		29.965	2501	2578.30455	-77.30455
29.98	8086	8628.70274	-542.70274		29.98	8800	9291.64995	-491.64995		29.98	5302	5671.22051	-369.22051		29.98	7158	7422.37204	-264.37204		29.98	4366	4459.89605	-93.89605		29.98	3036	3060.42855	-24.42855
29.995	10655	11220.5247	-565.5247		29.995	11038	11381.024	-343.02402		29.995	6725	7120.74554	-395.74554		29.995	8612	8889.86717	-277.86717		29.995	5384	5475.5268	-91.5268		29.995	3588	3627.72785	-39.72785
30.01	14536	14605.913	-69.91302		30.01	13900	13725.3189	174.68105		30.01	9247	8977.11248	269.88752		30.01	10631	10516.3583	114.64169		30.01	6749	6693.37079	55.62921		30.01	4305	4247.00171	57.99829
30.025	19111	18507.3473	603.65272		30.025	16380	16071.744	308.256		30.025	11651	11087.0776	563.92244		30.025	12471	12113.5313	357.46874		30.025	8159	7959.83348	199.16652		30.025	4852	4834.33458	17.66542
30.04	22726	21884.0072	841.99281		30.04	18218	17941.9212	276.07876		30.04	13646	12942.8158	703.18415		30.04	13664	13326.4403	337.55966		30.04	9200	8946.14884	253.85116		30.04	5324	5237.68055	86.31945
30.055	23523	22974.7899	548.21015		30.055	19008	18649.117	358.88299		30.055	14468	13706.3178	761.68222		30.055	13699	13648.9062	50.09378		30.055	9388	9204.19643	183.80357		30.055	5180	5256.7197	-76.7197
30.07	20234	20363.4572	-129.45721		30.07	17359	17590.6776	-231.6776		30.07	12555	12631.8403	-76.84032		30.07	12175	12685.2507	-510.25071		30.07	8293	8419.02542	-126.02542		30.07	4735	4785.50262	-50.50262
30.085	14678	14995.4027	-317.40273		30.085	14649	14897.2224	-248.22237		30.085	9544	9944.52744	-400.52745		30.085	10192	10647.9444	-455.94437		30.085	6614	6807.15971	-193.15971		30.085	3824	3984.48561	-160.48561
30.1	9271	9488.07983	-217.07983		30.1	11321	11521.9044	-200.9044		30.1	6639	6853.77476	-214.77476		30.1	8089	8280.80253	-191.80253		30.1	4973	5002.43231	-29.43231		30.1	3082	3144.71725	-62.71725
30.115	5495	5452.54539	42.45461		30.115	8169	8391.39461	-222.39461		30.115	4364	4345.06829	18.93171		30.115	6199	6186.48513	12.51487		30.115	3572	3496.75232	75.24768		30.115	2464	2445.39798	18.60202
30.13	3361	3099.32073	261.67927		30.13	5825	5933.19175	-108.19175		30.13	2808	2723.67157	84.32843		30.13	4703	4590.19482	112.80518		30.13	2548	2462.15714	85.84286		30.13	2000	1932.79037	67.20963
30.145	2188	1935.80806	252.19194		30.145	4346	4202.02708	143.97292		30.145	2066	1843.59965	222.40035		30.145	3698	3483.97676	214.02324		30.145	1910	1850.50886	59.49114		30.145	1731	1586.55791	144.44209
30.16	1489	1397.74461	91.25539		30.16	3389	3073.7218	315.2782		30.16	1585	1416.45093	168.54907		30.16	2997	2764.33821	232.66179		30.16	1497	1525.3865	-28.3865		30.16	1440	1363.94268	76.05732
30.175	1073	1128.48844	-55.48844		30.175	2669	2370.47837	298.52163		30.175	1274	1210.14881	63.85119		30.175	2516	2309.41592	206.58408		30.175	1315	1358.4634	-43.4634		30.175	1293	1222.47502	70.52498
30.19	831	967.41749	-136.41749		30.19	2120	1933.10175	186.89825		30.19	1126	1097.62337	28.37663		30.19	2172	2018.19817	153.80183		30.19	1213	1267.22657	-54.22657		30.19	1200	1129.97523	70.02477
30.205	738	855.64223	-117.64223		30.205	1752	1649.43992	102.56008		30.205	967	1024.96193	-57.96193		30.205	1848	1822.48764	25.51236		30.205	1127	1210.30093	-83.30093		30.205	1130	1065.99981	64.00019
30.22	712	772.00754	-60.00754		30.22	1537	1452.53325	84.46675		30.22	961	972.22419	-11.22419		30.22	1791	1682.35471	108.64529		30.22	1162	1170.08033	-8.08033		30.22	1082	1019.00741	62.99259
30.235	667	707.17982	-40.17982		30.235	1375	1306.51092	68.48908		30.235	902	931.70596	-29.70596		30.235	1684	1576.29729	107.70272		30.235	1127	1139.45028	-12.45028		30.235	1015	982.82206	32.17794
30.25	612	655.83004	-43.83004		30.25	1200	1192.90689	7.09311		30.25	856	899.68245	-43.68245		30.25	1490	1492.87343	-2.87343		30.25	1145	1115.22354	29.77646		30.25	956	954.06671	1.93329
30.265	577	614.45951	-37.45951		30.265	1075	1101.8182	-26.81821		30.265	823	873.8992	-50.8992		30.265	1403	1425.61045	-22.61045		30.265	1093	1095.64825	-2.64825		30.265	982	930.73693	51.26307
30.28	554	580.64109	-26.64109		30.28	1008	1027.36849	-19.36849		30.28	854	852.82769	1.17231		30.28	1420	1370.46351	49.53649		30.28	1104	1079.58832	24.41168		30.28	957	911.52336	45.47664
30.295	524	552.64264	-28.64264		30.295	963	965.67924	-2.67924		30.295	854	835.38268	18.61732		30.295	1370	1324.67196	45.32804		30.295	1080	1066.24425	13.75575		30.295	950	895.50748	54.49252
30.31	533	529.20143	3.79857		30.31	879	913.99619	-34.99619		30.31	872	820.77426	51.22574		30.31	1345	1286.24298	58.75702		30.31	1096	1055.03258	40.96742		30.31	881	882.01725	-1.01725
30.325	486	509.37979	-23.37979		30.325	853	870.28189	-17.28189		30.325	805	808.41652	-3.41652		30.325	1305	1253.69171	51.30829		30.325	1049	1045.51853	3.48147		30.325	874	870.54865	3.45135
30.34	468	492.46986	-24.46986		30.34	802	832.99379	-30.99379		30.34	766	797.86759	-31.86759		30.34	1224	1225.88983	-1.88983		30.34	984	1037.37275	-53.37275		30.34	896	860.71721	35.28279
30.355	440	477.92932	-37.92932		30.355	752	800.94533	-48.94533		30.355	760	788.78928	-28.78928		30.355	1140	1201.96726	-61.96726		30.355	972	1030.34224	-58.34224		30.355	804	852.22565	-48.22565
30.37	464	465.33714	-1.33714		30.37	723	773.21196	-50.21196		30.37	805	780.9193	24.0807		30.37	1185	1181.2447	3.7553		30.37	1030	1024.23008	5.76992		30.37	823	844.8413	-21.8413
30.385	453	454.3625	-1.3625		30.385	714	749.06506	-35.06506		30.385	783	774.05171	8.94829		30.385	1182	1163.18578	18.81422		30.385	991	1018.88125	-27.88125		30.385	819	838.38004	-19.38004
30.4	454	444.74262	9.25738		30.4	705	727.92443	-22.92443		30.4	791	768.02307	22.97693		30.4	1197	1147.3627	49.6373		30.4	1042	1014.1724	27.8276		30.4	824	832.69476	-8.69476
30.415	422	436.26667	-14.26667		30.415	656	709.32366	-53.32366		30.415	760	762.70237	-2.70237		30.415	1209	1133.43104	75.56896		30.415	1050	1010.00442	39.99558		30.415	810	827.66678	-17.66678
30.43	416	428.76401	-12.76401		30.43	646	692.88461	-46.88461		30.43	765	757.98362	7.01638		30.43	1167	1121.11114	45.88886		30.43	1050	1006.297	43.703		30.43	783	823.19961	-40.19961
30.445	414	422.09537	-8.09537		30.445	637	678.29821	-41.29821		30.445	778	753.7804	24.2196		30.445	1132	1110.17414	21.82586		30.445	1015	1002.9845	12.0155		30.445	823	819.21416	3.78584
30.46	422	416.14625	5.85375		30.46	698	665.31005	32.68995		30.46	820	750.02168	69.97832		30.46	1139	1100.43145	38.56855		30.46	1060	1000.01292	59.98708		30.46	846	815.64517	30.35483
30.475	424	410.82186	13.17814		30.475	669	653.70933	15.29067		30.475	727	746.64872	-19.64872		30.475	1085	1091.7266	-6.7266		30.475	1029	997.33752	31.66248		30.475	833	812.43844	20.56156
30.49	446	406.04326	39.95674		30.49	626	643.32032	-17.32032		30.49	739	743.61259	-4.61259		30.49	1102	1083.92905	18.07095		30.49	1014	994.921	19.079		30.49	816	809.54868	6.45132
30.505	422	401.74437	20.25563		30.505	610	633.99575	-23.99575		30.505	737	740.87237	-3.87237		30.505	1076	1076.92928	-0.92928		30.505	987	992.73213	-5.73213		30.505	810	806.93787	3.06213
30.52	406	397.86958	8.13042		30.52	633	625.61162	7.38838		30.52	728	738.39363	-10.39363		30.52	1080	1070.63502	9.36498		30.52	964	990.74458	-26.74458		30.52	790	804.57396	-14.57396
30.535	374	394.3719	-20.3719		30.535	578	618.06305	-40.06305		30.535	699	736.14729	-37.14729		30.535	1047	1064.96817	-17.96817		30.535	985	988.93612	-3.93612		30.535	808	802.42977	5.57023
30.55	416	391.21152	24.78848		30.55	623	611.26106	11.73894		30.55	759	734.10872	24.89128		30.55	1102	1059.86244	42.13756		30.55	1007	987.2879	19.7121		30.55	767	800.48223	-33.48223
30.565	417	388.35458	28.64542		30.565	651	605.12994	45.87006		30.565	785	732.25697	52.74303		30.565	1082	1055.26137	26.73863		30.565	981	985.78386	-4.78386		30.565	839	798.71167	40.28833
30.58	403	385.77226	17.22774		30.58	662	599.60512	62.39488		30.58	731	730.57422	0.42578		30.58	1074	1051.11682	22.88318		30.58	1015	984.41035	30.58965		30.58	769	797.10132	-28.10132
30.595	391	383.44001	7.55999		30.595	642	594.63149	47.36851		30.595	719	729.04526	-10.04526		30.595	1069	1047.38769	21.61231		30.595	999	983.15569	15.84431		30.595	779	795.63685	-16.63685
30.61	367	381.33688	-14.33688		30.61	614	590.16203	23.83797		30.61	741	727.65716	13.34285		30.61	1059	1044.0389	14.9611		30.61	963	982.00997	-19.00997		30.61	783	794.306	-11.306
30.625	368	379.44511	-11.44511		30.625	621	586.15663	34.84337		30.625	770	726.3989	43.6011		30.625	1116	1041.04056	74.95944		30.625	1027	980.96472	46.03528		30.625	854	793.09833	60.90167
30.64	370	377.74963	-7.74963		30.64	647	582.58123	64.41877		30.64	722	725.26116	-3.26116		30.64	1144	1038.36727	105.63273		30.64	1023	980.01279	42.98721		30.64	848	792.00499	55.99501
30.655	367	376.23777	-9.23777		30.655	604	579.40704	24.59296		30.655	730	724.23609	5.76391		30.655	1145	1035.99762	109.00238		30.655	1023	979.14813	43.85187		30.655	813	791.01847	21.98153
30.67	382	374.899	7.101		30.67	624	576.60995	47.39005		30.67	718	723.31716	-5.31716		30.67	1097	1033.91369	63.08631		30.67	1042	978.36573	63.63427		30.67	827	790.1325	36.8675
30.685	357	373.72468	-16.72468		30.685	659	574.17005	84.82995		30.685	703	722.49899	-19.49899		30.685	1108	1032.1007	75.8993		30.685	1022	977.66146	44.33854		30.685	843	789.34193	53.65808
30.7	386	372.70793	13.29207		30.7	654	572.07121	81.92879		30.7	789	721.7773	67.2227		30.7	1160	1030.54677	129.45323		30.7	1026	977.03201	48.96799		30.7	866	788.64256	77.35744
30.715	362	371.84348	-9.84347		30.715	622	570.30081	51.69919		30.715	718	721.14878	-3.14878		30.715	1113	1029.24263	83.75737		30.715	954	976.47484	-22.47484		30.715	832	788.03116	43.96884
30.73	370	371.12755	-1.12755		30.73	616	568.8495	47.1505		30.73	727	720.61106	6.38894		30.73	1084	1028.18152	55.81848		30.73	945	975.98812	-30.98812		30.73	818	787.50549	30.49451
30.745	373	370.55786	2.44214		30.745	644	567.71109	76.28891		30.745	740	720.16265	19.83735		30.745	1099	1027.35904	71.64096		30.745	948	975.57072	-27.57072		30.745	772	787.0641	-15.0641
30.76	392	370.13352	21.86648		30.76	640	566.8824	73.1176		30.76	742	719.80294	22.19706		30.76	1153	1026.77311	126.22689		30.76	973	975.22215	-2.22215		30.76	822	786.7063	35.2937
30.775	369	369.85508	-0.85508		30.775	627	566.36324	60.63676		30.775	738	719.5322	18.4678		30.775	1121	1026.42395	94.57605		30.775	958	974.94262	-16.94262		30.775	818	786.43224	31.56776
30.79	367	369.72453	-2.72453		30.79	598	566.15648	31.84352		30.79	726	719.35155	6.64845		30.79	1116	1026.3141	89.6859		30.79	1014	974.73299	39.26701		30.79	825	786.24294	38.75706
30.805	334	369.74537	-35.74537		30.805	637	566.26809	70.73191		30.805	735	719.26308	15.73692		30.805	1102	1026.44854	75.55146		30.805	979	974.59485	4.40515		30.805	816	786.14042	29.85958
30.82	352	369.92271	-17.92271		30.82	639	566.7074	72.2926		30.82	742	719.2698	22.7302		30.82	1125	1026.83479	98.16521		30.82	1028	974.53052	53.46948		30.82	837	786.12805	50.87195
30.835	382	370.26337	11.73663		30.835	684	567.48726	116.51274		30.835	746	719.37581	26.62419		30.835	1100	1027.48314	72.51686		30.835	1003	974.54314	28.45686		30.835	806	786.21417	19.78583
30.85	374	370.77611	3.22389		30.85	654	568.62445	85.37555		30.85	726	719.58637	6.41363		30.85	1017	1028.40686	-11.40686		30.85	996	974.63674	21.36326		30.85	786	786.39213	-0.39213
30.865	376	371.47178	4.52822		30.865	599	570.14021	28.85979		30.865	738	719.90802	18.09198		30.865	1041	1029.62263	11.37737		30.865	981	974.81631	6.18369		30.865	843	786.66622	56.33378
30.88	364	372.36369	-8.36369		30.88	592	572.06208	19.93792		30.88	740	720.34877	19.65123		30.88	1114	1031.15089	82.84911		30.88	957	975.08801	-18.08801		30.88	828	787.04957	40.95043
30.895	374	373.46789	0.53211		30.895	640	574.41633	65.58367		30.895	764	720.91835	43.08165		30.895	1127	1033.01644	93.98356		30.895	1041	975.45926	65.54074		30.895	864	787.55067	76.44933
30.91	385	374.80367	10.19633		30.91	630	577.24298	52.75702		30.91	741	721.62843	19.37157		30.91	1107	1035.24912	71.75088		30.91	1005	975.93897	29.06103		30.91	833	788.17974	44.82026
30.925	366	376.39412	-10.39412		30.925	594	580.58786	13.41214		30.925	757	722.493	34.507		30.925	1081	1037.8847	43.1153		30.925	959	976.53783	-17.53783		30.925	786	788.949	-2.949
30.94	376	378.26683	-2.26683		30.94	590	584.50507	5.49493		30.94	747	723.5288	23.4712		30.94	1153	1040.96592	112.03408		30.94	984	977.26859	6.73141		30.94	812	789.87321	22.12679
30.955	393	380.45478	12.54522		30.955	610	589.05921	20.94079		30.955	691	724.75588	-33.75588		30.955	1168	1044.54391	123.45609		30.955	959	978.14649	-19.14649		30.955	806	790.97016	15.02984
30.97	383	382.99751	0.00249		30.97	669	594.32759	74.67241		30.97	772	726.19829	45.80171		30.97	1134	1048.6799	85.3201		30.97	987	979.18982	7.81018		30.97	809	792.26076	16.73924
30.985	395	385.94252	9.05748		30.985	637	600.40297	36.59703		30.985	745	727.88499	17.11501		30.985	1136	1053.44744	82.55256		30.985	954	980.42051	-26.42051		30.985	816	793.77011	22.2299
31	369	389.3472	-20.3472		31	625	607.39703	17.60298		31	716	729.85099	-13.85099		31	1063	1058.93524	4.06476		31	959	981.86505	-22.86505		31	802	795.52843	6.47157
31.015	382	393.2812	-11.2812		31.015	675	615.44492	59.55508		31.015	758	732.13891	25.86109		31.015	1099	1065.25084	33.74916		31.015	945	983.55555	-38.55555		31.015	797	797.57246	-0.57246
31.03	400	397.82967	2.17033		31.03	664	624.71117	39.28883		31.03	742	734.80091	7.19909		31.03	1080	1072.52542	7.47458		31.03	967	985.53124	-18.53124		31.03	784	799.94745	-15.94745
31.045	390	403.09747	-13.09747		31.045	629	635.39742	-6.39742		31.045	696	737.90141	-41.90141		31.045	1040	1080.92014	-40.92014		31.045	911	987.84035	-76.84035		31.045	767	802.71274	-35.71274
31.06	405	409.21489	-4.21489		31.06	653	647.75297	5.24703		31.06	719	741.5207	-22.52069		31.06	1061	1090.63475	-29.63475		31.06	939	990.54273	-51.54273		31.06	760	805.93229	-45.93229
31.075	417	416.34545	0.65455		31.075	649	662.08929	-13.08929		31.075	749	745.75986	3.24014		31.075	1108	1101.91943	6.08057		31.075	956	993.71334	-37.71334		31.075	765	809.65503	-44.65503
31.09	415	424.69675	-9.69675		31.09	672	678.80152	-6.80152		31.09	755	750.74792	4.25208		31.09	1131	1115.09204	15.90796		31.09	953	997.44737	-44.44737		31.09	831	814.00883	16.99117
31.105	455	434.53595	20.46405		31.105	707	698.40294	8.59706		31.105	748	756.65252	-8.65252		31.105	1127	1130.56516	-3.56516		31.105	1017	1001.86788	15.13212		31.105	812	819.12378	-7.12378
31.12	450	446.21249	3.78751		31.12	749	721.58532	27.41468		31.12	746	763.69878	-17.69878		31.12	1178	1148.89201	29.10799		31.12	1041	1007.1396	33.8604		31.12	826	825.16755	0.83245
31.135	448	460.19501	-12.195		31.135	791	749.33012	41.66988		31.135	745	772.21047	-27.21047		31.135	1190	1170.84891	19.15109		31.135	1041	1013.49801	27.50199		31.135	842	832.36149	9.63851
31.15	476	477.14362	-1.14361		31.15	819	783.11021	35.88979		31.15	741	782.7129	-41.7129		31.15	1174	1197.58272	-23.58272		31.15	1006	1021.31632	-15.31632		31.15	823	841.00848	-18.00847
31.165	509	498.08833	10.91167		31.165	895	825.22997	69.77003		31.165	798	796.18323	1.81677		31.165	1278	1230.85726	47.14274		31.165	1042	1031.25376	10.74624		31.165	867	851.54294	15.45706
31.18	558	524.90128	33.09872		31.18	1015	879.33358	135.66642		31.18	826	814.56865	11.43135		31.18	1312	1273.42036	38.57964		31.18	1044	1044.54165	-0.54165		31.18	858	864.61903	-6.61903
31.195	651	561.40305	89.59695		31.195	1058	951.05096	106.94904		31.195	898	841.61876	56.38124		31.195	1400	1329.469	70.531		31.195	1078	1063.43193	14.56807		31.195	860	881.25506	-21.25506
31.21	766	615.36839	150.63161		31.21	1206	1048.65407	157.34593		31.21	984	883.79509	100.20491		31.21	1515	1405.11853	109.88147		31.21	1132	1091.72097	40.27903		31.21	884	903.04414	-19.04414
31.225	853	700.96965	152.03035		31.225	1359	1183.48572	175.51428		31.225	1049	950.62923	98.37077		31.225	1639	1508.68228	130.31773		31.225	1149	1135.10003	13.89997		31.225	957	932.4174	24.5826
31.24	991	839.91947	151.08053		31.24	1575	1369.78846	205.21154		31.24	1161	1053.72437	107.27563		31.24	1763	1650.40486	112.59514		31.24	1226	1200.98226	25.01774		31.24	985	972.86961	12.13039
31.255	1248	1058.76565	189.23435		31.255	1836	1623.4604	212.5396		31.255	1234	1204.01179	29.98821		31.255	1943	1841.20355	101.79645		31.255	1316	1297.51395	18.48605		31.255	1102	1029.18595	72.81405
31.27	1604	1381.16408	222.83592		31.27	2141	1959.96597	181.03403		31.27	1445	1408.90353	36.09647		31.27	2205	2090.87763	114.12237		31.27	1439	1432.02962	6.97038		31.27	1152	1107.20962	44.79038
31.285	1939	1821.40471	117.59529		31.285	2501	2393.65464	107.34536		31.285	1662	1673.01119	-11.01119		31.285	2455	2408.0064	46.9936		31.285	1641	1610.57763	30.42237		31.285	1195	1213.19459	-18.19459
31.3	2329	2389.48249	-60.48249		31.3	2994	2940.46288	53.53712		31.3	1958	2002.60818	-44.60818		31.3	2851	2802.52479	48.47521		31.3	1843	1840.02401	2.97599		31.3	1375	1353.19803	21.80197
31.315	2910	3104.48305	-194.48305		31.315	3596	3621.79706	-25.79706		31.315	2220	2411.31239	-191.31239		31.315	3343	3288.67461	54.32539		31.315	2008	2131.80797	-123.80797		31.315	1576	1533.4423	42.5577
31.33	3824	4009.82287	-185.82287		31.33	4390	4465.13749	-75.13749		31.33	2744	2926.20243	-182.20244		31.33	3855	3885.44674	-30.44674		31.33	2365	2505.21847	-140.21847		31.33	1809	1760.80664	48.19336
31.345	5040	5188.30007	-148.30007		31.345	5349	5497.01092	-148.01092		31.345	3413	3592.27117	-179.27117		31.345	4485	4611.79009	-126.7901		31.345	2930	2986.66059	-56.66059		31.345	2054	2041.26341	12.73659
31.36	6711	6761.67249	-50.67249		31.36	6652	6724.74575	-72.74575		31.36	4390	4465.70674	-75.70674		31.36	5511	5473.85911	37.14089		31.36	3582	3598.69364	-16.69364		31.36	2412	2374.81773	37.18227
31.375	9040	8829.06897	210.93103		31.375	8192	8107.08311	84.91689		31.375	5562	5577.96263	-15.96263		31.375	6562	6443.62812	118.37188		31.375	4344	4333.63823	10.36177		31.375	2740	2746.8958	-6.8958
31.39	12070	11297.6325	772.36746		31.39	9814	9519.9776	294.0224		31.39	7225	6861.68459	363.31541		31.39	7674	7431.97428	242.02572		31.39	5291	5117.27105	173.72895		31.39	3144	3117.33744	26.66256
31.405	14383	13661.6387	721.36134		31.405	11101	10728.2224	372.77764		31.405	8581	8071.38045	509.61955		31.405	8502	8262.0458	239.9542		31.405	6177	5784.40785	392.59215		31.405	3442	3409.2465	32.7535
31.42	15169	14939.4386	229.56141		31.42	11440	11383.4927	56.50728		31.42	9117	8775.13082	341.86918		31.42	8663	8661.74149	1.25851		31.42	6363	6095.59883	267.40117		31.42	3523	3509.8933	13.1067
31.435	13744	14079.9404	-335.94042		31.435	10901	11124.5839	-223.58385		31.435	8556	8509.7594	46.2406		31.435	8254	8356.23515	-102.23515		31.435	5866	5835.8787	30.1213		31.435	3297	3326.97935	-29.97935
31.45	10428	11115.2312	-687.23118		31.45	9647	9870.09404	-223.09404		31.45	7049	7189.72369	-140.72369		31.45	7088	7333.25052	-245.25052		31.45	4847	5018.62985	-171.62985		31.45	2844	2900.73859	-56.73859
31.465	7030	7503.61653	-473.61653		31.465	7932	8011.42256	-79.42256		31.465	5111	5353.38566	-242.38566		31.465	5716	5953.17451	-237.17451		31.465	3753	3945.54219	-192.54219		31.465	2326	2392.73082	-66.73082
31.48	4298	4544.1912	-246.1912		31.48	5793	6097.99469	-304.99469		31.48	3355	3653.62124	-298.62124		31.48	4466	4623.58536	-157.58536		31.48	2785	2943.66709	-158.66709		31.48	1880	1937.44279	-57.44279
31.495	2698	2645.10619	52.89381		31.495	4132	4473.12387	-341.12387		31.495	2296	2416.9838	-120.9838		31.495	3458	3549.55835	-91.55835		31.495	2064	2182.2436	-118.2436		31.495	1534	1586.17433	-52.17433
31.51	1789	1628.57709	160.42291		31.51	3017	3248.16567	-231.16567		31.51	1709	1665.51081	43.48919		31.51	2723	2769.13516	-46.13516		31.51	1638	1686.14226	-48.14226		31.51	1323	1338.7693	-15.7693
31.525	1275	1140.86493	134.13508		31.525	2350	2400.00557	-50.00557		31.525	1367	1267.29333	99.70667		31.525	2210	2241.17781	-31.17781		31.525	1401	1399.71208	1.28792		31.525	1212	1174.48207	37.51793
31.54	938	904.56216	33.43784		31.54	1935	1846.83341	88.16659		31.54	1109	1070.46335	38.53665		31.54	1936	1898.86618	37.13382		31.54	1249	1246.30513	2.69487		31.54	1099	1068.32014	30.67986
31.555	732	773.19292	-41.19292		31.555	1519	1496.24771	22.75229		31.555	932	969.65152	-37.65152		31.555	1658	1678.57248	-20.57248		31.555	1135	1164.37146	-29.37146		31.555	985	999.07251	-14.07251
31.57	590	686.8781	-96.8781		31.57	1239	1271.80186	-32.80186		31.57	924	910.58579	13.41421		31.57	1494	1532.56753	-38.56753		31.57	1143	1116.89479	26.10521		31.57	950	951.97345	-1.97345
31.585	544	623.84902	-79.84902		31.585	1068	1121.32528	-53.32528		31.585	854	870.43973	-16.43973		31.585	1369	1430.3914	-61.3914		31.585	1116	1085.68834	30.31166		31.585	938	918.06731	19.93269
31.6	528	575.46122	-47.46122		31.6	952	1013.78958	-61.78958		31.6	818	840.44778	-22.44778		31.6	1336	1354.62583	-18.62583		31.6	1108	1062.88697	45.11303		31.6	900	892.35855	7.64145
31.615	458	537.31815	-79.31815		31.615	883	932.2905	-49.2905		31.615	781	816.97487	-35.97487		31.615	1194	1295.81013	-101.81013		31.615	989	1045.1595	-56.1595		31.615	853	872.11333	-19.11333
31.63	450	506.68462	-56.68462		31.63	793	867.85703	-74.85703		31.63	783	798.14669	-15.14669		31.63	1198	1248.71654	-50.71654		31.63	1029	1030.92285	-1.92285		31.63	852	855.76247	-3.76247
31.645	410	481.69745	-71.69745		31.645	760	815.51504	-55.51504		31.645	755	782.78718	-27.78718		31.645	1157	1210.23014	-53.23014		31.645	1037	1019.26786	17.73214		31.645	829	842.32347	-13.32347
31.66	422	461.03778	-39.03778		31.66	675	772.23482	-97.23481		31.66	755	770.08217	-15.08217		31.66	1125	1178.31353	-53.31353		31.66	1017	1009.5902	7.4098		31.66	786	831.12794	-45.12794
31.675	437	443.74976	-6.74976		31.675	669	735.98212	-66.98212		31.675	758	759.44413	-1.44413		31.675	1095	1151.5331	-56.5331		31.675	986	1001.45757	-15.45757		31.675	783	821.69497	-38.69497
31.69	427	429.12718	-2.12718		31.69	609	705.29412	-96.29412		31.69	742	750.43929	-8.43929		31.69	1097	1128.83411	-31.83411		31.69	951	994.55013	-43.55013		31.69	785	813.66687	-28.66687
31.705	407	416.63934	-9.63934		31.705	584	679.07648	-95.07648		31.705	748	742.7418	5.2582		31.705	1030	1109.42012	-79.42012		31.705	967	988.62658	-21.62658		31.705	780	806.77216	-26.77216
31.72	373	405.88127	-32.88127		31.72	590	656.49176	-66.49176		31.72	746	736.10309	9.89691		31.72	1019	1092.67939	-73.67939		31.72	1000	983.5021	16.49791		31.72	786	800.80161	-14.80161
31.735	378	396.53972	-18.53972		31.735	562	636.88926	-74.88926		31.735	675	730.33098	-55.33098		31.735	960	1078.13572	-118.13572		31.735	956	979.03323	-23.03323		31.735	771	795.59196	-24.59196
31.75	379	388.3693	-9.3693		31.75	563	619.7572	-56.7572		31.75	721	725.27499	-4.27499		31.75	1016	1065.41406	-49.41406		31.75	978	975.10731	2.89269		31.75	741	791.01434	-50.01434
31.765	360	381.17558	-21.17558		31.765	569	604.68871	-35.68871		31.765	721	720.81596	0.18404		31.765	952	1054.21591	-102.21591		31.765	948	971.63491	-23.63491		31.765	780	786.966	-6.966
31.78	355	374.80297	-19.80297		31.78	554	591.35715	-37.35715		31.78	712	716.85856	-4.85856		31.78	954	1044.30135	-90.30135		31.78	930	968.54431	-38.54431		31.78	734	783.36421	-49.36421
31.795	364	369.12569	-5.12569		31.795	521	579.49795	-58.49795		31.795	727	713.32578	13.67422		31.795	987	1035.47586	-48.47586		31.795	932	965.77743	-33.77743		31.795	750	780.14177	-30.14177
31.81	357	364.04123	-7.04123		31.81	507	568.89499	-61.89499		31.81	683	710.15488	-27.15488		31.81	934	1027.58038	-93.58038		31.81	899	963.28687	-64.28687		31.81	685	777.24367	-92.24367
31.825	359	359.46533	-0.46533		31.825	514	559.37038	-45.37038		31.825	684	707.29434	-23.29434		31.825	950	1020.48386	-70.48386		31.825	924	961.03363	-37.03363		31.825	761	774.6245	-13.6245
31.84	368	355.32826	12.67174		31.84	522	550.77663	-28.77663		31.84	694	704.70149	-10.70149		31.84	1007	1014.07757	-7.07757		31.84	942	958.98541	-16.98541		31.84	805	772.24657	32.75343
31.855	337	351.57185	-14.57184		31.855	510	542.99066	-32.99066		31.855	713	702.34079	10.65921		31.855	974	1008.27066	-34.27066		31.855	944	957.11529	-13.11529		31.855	732	770.07833	-38.07833
31.87	337	348.14731	-11.14731		31.87	525	535.90908	-10.90908		31.87	733	700.18245	32.81755		31.87	997	1002.98677	-5.98677		31.87	948	955.40076	-7.40076		31.87	741	768.09324	-27.09324
31.885	341	345.01347	-4.01347		31.885	503	529.44457	-26.44457		31.885	708	698.20132	9.79868		31.885	986	998.16137	-12.16137		31.885	949	953.82304	-4.82304		31.885	756	766.26884	-10.26884
31.9	361	342.13536	18.86464		31.9	544	523.52294	20.47706		31.9	727	696.37604	30.62396		31.9	979	993.73959	-14.73959		31.9	988	952.3684	35.6316		31.9	785	764.58604	20.41396
31.915	354	339.48316	14.51684		31.915	511	518.08087	-7.08087		31.915	683	694.68843	-11.68843		31.915	962	989.67454	-27.67454		31.915	960	951.01594	8.98406		31.915	750	763.0285	-13.0285
31.93	343	337.03129	5.96871		31.93	540	513.06402	26.93598		31.93	710	693.12288	16.87712		31.93	963	985.92597	-22.92597		31.93	923	949.75581	-26.75581		31.93	778	761.58217	16.41783
31.945	332	334.75771	-2.75771		31.945	532	508.42557	23.57443		31.945	695	691.66595	3.33405		31.945	957	982.4592	-25.4592		31.945	923	948.57937	-25.57937		31.945	741	760.23496	-19.23496
31.96	319	332.64335	-13.64335		31.96	537	504.125	32.875		31.96	654	690.30602	-36.30602		31.96	944	979.24416	-35.24416		31.96	914	947.47832	-33.47832		31.96	695	758.97635	-63.97635
31.975	337	330.67165	6.32835		31.975	564	500.12707	63.87293		31.975	684	689.03299	-5.03299		31.975	999	976.25471	22.74529		31.975	922	946.4464	-24.4464		31.975	766	757.79723	8.20277
31.99	343	328.82817	14.17183		31.99	551	496.40107	54.59893		31.99	684	687.83806	-3.83806		31.99	1001	973.46805	27.53195		31.99	970	945.47735	24.52265		31.99	782	756.68961	25.31039
32.005	321	327.10025	-6.10024		32.005	560	492.9201	67.0799		32.005	665	686.71354	-21.71353		32.005	1009	970.86418	38.13582		32.005	986	944.56581	41.43419		32.005	761	755.6465	5.3535
32.02	320	325.47677	-5.47677		32.02	552	489.6605	62.3395		32.02	686	685.65281	0.34719		32.02	989	968.42554	20.57446		32.02	958	943.70737	14.29263		32.02	757	754.66176	2.33824
32.035	342	323.94796	18.05204		32.035	568	486.60146	81.39854		32.035	686	684.6508	1.3492		32.035	1027	966.13664	60.86336		32.035	962	942.89865	19.10135		32.035	763	753.72995	9.27005
32.05	304	322.50514	-18.50514		32.05	587	483.72454	103.27546		32.05	694	683.70256	10.29744		32.05	999	963.98377	35.01624		32.05	964	942.13751	21.86249		32.05	796	752.84628	43.15372
32.065	319	321.14064	-2.14064		32.065	578	481.01339	96.98661		32.065	705	682.80368	22.19632		32.065	1052	961.95476	90.04524		32.065	948	941.42393	6.57607		32.065	808	752.00648	55.99352
32.08	339	319.84763	19.15237		32.08	589	478.4535	110.5465		32.08	673	681.95036	-8.95036		32.08	1061	960.03879	100.96121		32.08	905	940.76305	-35.76305		32.08	756	751.20676	4.79324
32.095	320	318.62001	1.37999		32.095	604	476.03189	127.96811		32.095	682	681.13944	0.86056		32.095	1052	958.22622	93.77378		32.095	929	940.19276	-11.19276		32.095	714	750.44374	-36.44374
32.11	332	317.45234	14.54766		32.11	634	473.73697	160.26303		32.11	657	680.36839	-23.36839		32.11	1017	956.50839	60.49161		32.11	912	939.65124	-27.65124		32.11	710	749.71437	-39.71437
32.125	337	316.33973	20.66027		32.125	662	471.55836	190.44164		32.125	701	679.63558	21.36442		32.125	1123	954.87757	168.12243		32.125	886	939.02494	-53.02494		32.125	792	749.01596	42.98404
32.14	333	315.2778	17.7222		32.14	671	469.48672	201.51328		32.14	699	678.94092	20.05908		32.14	1131	953.3268	177.6732		32.14	949	938.42276	10.57724		32.14	800	748.34604	51.65396
32.155	301	314.26259	-13.26259		32.155	699	467.51364	231.48637		32.155	672	678.28847	-6.28847		32.155	1083	951.8498	131.1502		32.155	943	937.84287	5.15713		32.155	827	747.70242	79.29758
32.17	303	313.29055	-10.29055		32.17	635	465.63153	169.36847		32.17	651	677.71698	-26.71698		32.17	1116	950.44091	165.55909		32.17	916	937.28358	-21.28358		32.17	774	747.08312	26.91689
32.185	319	312.35844	6.64156		32.185	623	463.83353	159.16647		32.185	662	677.11831	-15.11831		32.185	1140	949.09501	190.90499		32.185	959	936.74339	22.25661		32.185	807	746.48632	60.51368
32.2	321	311.46334	9.53666		32.2	642	462.11343	179.88657		32.2	673	676.5036	-3.5036		32.2	1145	947.80746	197.19254		32.2	1003	936.22094	66.77906		32.2	847	745.9104	101.0896
32.215	320	310.6026	9.3974		32.215	651	460.46557	190.53443		32.215	661	675.91006	-14.91006		32.215	1097	946.57403	150.42597		32.215	904	935.71498	-31.71498		32.215	833	745.35388	87.64612
32.23	329	309.7738	19.2262		32.23	688	458.88482	229.11518		32.23	713	675.33627	37.66373		32.23	1098	945.3909	152.60911		32.23	940	935.22438	4.77562		32.23	855	744.81541	110.18459
32.245	289	308.97474	-19.97473		32.245	649	457.36649	191.63351		32.245	659	674.78098	-15.78098		32.245	1140	944.25455	195.74545		32.245	918	934.7481	-16.7481		32.245	759	744.29375	14.70625
32.26	340	308.2034	31.7966		32.26	654	455.90632	198.09368		32.26	695	674.24318	20.75682		32.26	1170	943.1618	226.8382		32.26	957	934.28522	22.71478		32.26	874	743.78779	130.21221
32.275	341	307.45797	33.54203		32.275	626	454.5004	171.49961		32.275	703	673.72242	29.27758		32.275	1122	942.10972	179.89028		32.275	947	933.83487	13.16513		32.275	885	743.2965	141.7035
32.29	337	306.73674	30.26326		32.29	663	453.14513	209.85487		32.29	695	673.21905	21.78095		32.29	1170	941.09564	228.90437		32.29	979	933.39625	45.60375		32.29	867	742.81893	124.18108
32.305	310	306.03818	3.96182		32.305	653	451.83725	201.16275		32.305	706	672.72447	33.27553		32.305	1069	940.11709	128.88291		32.305	979	932.96866	46.03134		32.305	851	742.35421	108.64579
32.32	288	305.36086	-17.36086		32.32	613	450.57372	162.42628		32.32	709	672.24294	36.75706		32.32	1087	939.17183	147.82817		32.32	964	932.55141	31.44859		32.32	841	741.90157	99.09843
32.335	310	304.70349	5.29651		32.335	634	449.35179	184.64821		32.335	705	671.77368	33.22632		32.335	1122	938.25778	183.74223		32.335	964	932.14391	31.85609		32.335	853	741.46026	111.53974
32.35	312	304.06485	7.93515		32.35	594	448.16888	145.83112		32.35	725	671.31596	53.68404		32.35	1112	937.37301	174.62699		32.35	935	931.74559	3.25441		32.35	793	741.02961	51.97039
32.365	299	303.44384	-4.44384		32.365	584	447.02264	136.97736		32.365	725	670.8691	54.1309		32.365	1046	936.51577	109.48423		32.365	972	931.35593	40.64407		32.365	818	740.609	77.391
32.38	306	302.83943	3.16057		32.38	599	445.91089	153.08911		32.38	699	670.43247	28.56753		32.38	1035	935.68442	99.31558		32.38	947	930.97445	16.02555		32.38	766	740.19786	25.80214
32.395	330	302.25068	27.74933		32.395	588	444.83162	143.16838		32.395	722	670.00552	51.99448		32.395	1045	934.87745	110.12255		32.395	940	930.6007	9.3993		32.395	808	739.79565	68.20435
32.41	313	301.67669	11.32331		32.41	573	443.78295	129.21706		32.41	717	669.58769	47.41231		32.41	1030	934.09346	95.90654		32.41	936	930.23427	5.76573		32.41	851	739.40188	111.59812
32.425	306	301.11667	4.88333		32.425	582	442.76315	139.23686		32.425	717	669.17851	47.82149		32.425	1042	933.33116	108.66884		32.425	946	929.87479	16.12521		32.425	789	739.0161	49.9839
32.44	294	300.56985	-6.56985		32.44	577	441.77061	135.22939		32.44	719	668.7775	50.2225		32.44	1042	932.58934	109.41066		32.44	982	929.52189	52.47811		32.44	779	738.63787	40.36213
32.455	307	300.03554	6.96446		32.455	542	440.80384	101.19616		32.455	702	668.38425	33.61575		32.455	1002	931.86689	70.13311		32.455	920	929.17525	-9.17525		32.455	789	738.26682	50.73318
32.47	316	299.51306	16.48694		32.47	560	439.86146	120.13854		32.47	653	667.99835	-14.99835		32.47	989	931.16275	57.83725		32.47	912	928.83456	-16.83456		32.47	796	737.90256	58.09744
32.485	282	299.00182	-17.00182		32.485	556	438.94216	117.05784		32.485	668	667.61944	0.38056		32.485	1000	930.47596	69.52404		32.485	893	928.49954	-35.49954		32.485	782	737.54476	44.45524
32.5	300	298.50125	1.49875		32.5	537	438.04474	98.95526		32.5	722	667.24717	54.75283		32.5	1062	929.80562	132.19438		32.5	897	928.16992	-31.16992		32.5	779	737.1931	41.8069
32.515	303	298.01082	4.98918		32.515	544	437.16807	106.83193		32.515	738	666.88122	71.11878		32.515	991	929.15088	61.84912		32.515	961	927.84545	33.15455		32.515	816	736.84729	79.15271
32.53	283	297.53003	-14.53003		32.53	515	436.31109	78.68891		32.53	707	666.52129	40.47871		32.53	1005	928.51095	76.48906		32.53	941	927.5259	13.4741		32.53	744	736.50704	7.49296
32.545	290	297.05841	-7.05841		32.545	522	435.47283	86.52717		32.545	709	666.16711	42.8329		32.545	1063	927.88509	135.11491		32.545	949	927.21106	21.78894		32.545	796	736.17209	59.82791
32.56	309	296.59554	12.40446		32.56	548	434.65236	113.34764		32.56	672	665.81839	6.18161		32.56	994	927.27261	66.72739		32.56	889	926.90071	-37.90071		32.56	760	735.84221	24.15779
32.575	264	296.14101	-32.14101		32.575	518	433.84882	84.15118		32.575	690	665.47492	24.52509		32.575	981	926.67287	54.32713		32.575	851	926.59467	-75.59467		32.575	717	735.51716	-18.51716
32.59	299	295.69443	3.30557		32.59	550	433.0614	116.9386		32.59	720	665.13644	54.86356		32.59	1004	926.08527	77.91473		32.59	939	926.29277	12.70723		32.59	765	735.19673	29.80327
32.605	288	295.25545	-7.25545		32.605	514	432.28934	81.71066		32.605	702	664.80274	37.19726		32.605	1042	925.50922	116.49078		32.605	935	925.99483	9.00517		32.605	764	734.88073	29.11927
32.62	331	294.82374	36.17627		32.62	500	431.53193	68.46807		32.62	674	664.47362	9.52638		32.62	993	924.94419	68.05581		32.62	926	925.70069	0.29931		32.62	732	734.56896	-2.56895
32.635	295	294.39896	0.60104		32.635	504	430.78849	73.21151		32.635	709	664.1489	44.8511		32.635	999	924.38969	74.61031		32.635	937	925.41022	11.58978		32.635	752	734.26124	17.73876
32.65	316	293.98088	22.01912		32.65	516	430.05839	85.94161		32.65	656	663.82838	-7.82838		32.65	945	923.84525	21.15476		32.65	888	925.12327	-37.12327		32.65	748	733.95741	14.04259
32.665	308	293.56925	14.43075		32.665	548	429.34104	118.65896		32.665	695	663.5119	31.4881		32.665	950	923.3104	26.6896		32.665	940	924.8397	15.1603		32.665	803	733.65732	69.34268
32.68	312	293.16383	18.83617		32.68	551	428.63589	122.36411		32.68	723	663.1993	59.8007		32.68	978	922.78474	55.21526		32.68	913	924.5594	-11.5594		32.68	758	733.36081	24.63919
32.695	306	292.76438	13.23562		32.695	519	427.9424	91.0576		32.695	721	662.89043	58.10957		32.695	972	922.26788	49.73212		32.695	954	924.28226	29.71775		32.695	741	733.06775	7.93225
32.71	280	292.37072	-12.37072		32.71	529	427.26007	101.73993		32.71	734	662.58514	71.41486		32.71	977	921.75943	55.24057		32.71	940	924.00815	15.99185		32.71	751	732.77801	18.22199
32.725	273	291.98267	-18.98267		32.725	559	426.58844	132.41156		32.725	684	662.28332	21.71669		32.725	946	921.25905	24.74095		32.725	908	923.73698	-15.73698		32.725	739	732.49146	6.50854
32.74	285	291.60011	-6.60011		32.74	548	425.92705	122.07295		32.74	706	661.98481	44.01519		32.74	986	920.7664	65.2336		32.74	952	923.46865	28.53135		32.74	752	732.20799	19.79201
32.755	313	291.22301	21.77699		32.755	510	425.2755	84.7245		32.755	677	661.68952	15.31048		32.755	1015	920.28117	94.71883		32.755	962	923.20306	38.79694		32.755	761	731.92748	29.07252
32.77	299	290.85167	8.14833		32.77	488	424.63338	63.36662		32.77	663	661.39732	1.60268		32.77	990	919.80307	70.19693		32.77	973	922.94014	50.05986		32.77	764	731.64983	32.35017
32.785	292	290.48942	1.51058		32.785	512	424.00032	87.99968		32.785	683	661.1081	21.8919		32.785	1004	919.33181	84.66819		32.785	944	922.67979	21.32021		32.785	774	731.37495	42.62505
32.8	290	290.12518	-0.12518		32.8	502	423.37596	78.62405		32.8	721	660.82177	60.17823		32.8	969	918.86712	50.13288		32.8	919	922.42194	-3.42194		32.8	785	731.10274	53.89726
32.815	284	289.76491	-5.76491		32.815	493	422.75995	70.24005		32.815	726	660.53823	65.46177		32.815	1016	918.40875	97.59125		32.815	968	922.16652	45.83348		32.815	736	730.83311	5.16689
32.83	291	289.4088	1.5912		32.83	541	422.152	118.84801		32.83	693	660.25739	32.74261		32.83	978	917.95647	60.04353		32.83	919	921.91345	-2.91345		32.83	777	730.56597	46.43403
32.845	276	289.05669	-13.05669		32.845	567	421.55177	145.44823		32.845	685	659.97916	25.02084		32.845	975	917.51005	57.48995		32.845	920	921.66267	-1.66267		32.845	784	730.30126	53.69874
32.86	302	288.70845	13.29155		32.86	512	420.959	91.041		32.86	687	659.70346	27.29654		32.86	996	917.06926	78.93074		32.86	923	921.41411	1.58589		32.86	793	730.03888	62.96112
32.875	317	288.36396	28.63604		32.875	510	420.3734	89.6266		32.875	689	659.43021	29.56979		32.875	961	916.63392	44.36608		32.875	927	921.16772	5.83228		32.875	773	729.77878	43.22122
32.89	309	288.02308	20.97692		32.89	491	419.79472	71.20528		32.89	713	659.15933	53.84067		32.89	987	916.20381	70.79619		32.89	912	920.92343	-8.92343		32.89	765	729.52088	35.47912
32.905	308	287.68571	20.31429		32.905	506	419.2227	86.7773		32.905	719	658.89076	60.10924		32.905	962	915.77877	46.22123		32.905	916	920.6812	-4.6812		32.905	744	729.26512	14.73488
32.92	328	287.35173	40.64827		32.92	501	418.65711	82.34289		32.92	664	658.62444	5.37557		32.92	1010	915.3586	94.6414		32.92	902	920.44097	-18.44097		32.92	762	729.01144	32.98856
32.935	348	287.02103	60.97897		32.935	484	418.09773	65.90227		32.935	693	658.36028	34.63972		32.935	1006	914.94316	91.05684		32.935	968	920.20269	47.79731		32.935	764	728.75978	35.24022
32.95	295	286.69352	8.30648		32.95	495	417.54433	77.45567		32.95	668	658.09824	9.90176		32.95	973	914.53227	58.46774		32.95	949	919.96631	29.03369		32.95	715	728.51008	-13.51008
32.965	294	286.36909	7.63091		32.965	497	416.99673	80.00327		32.965	659	657.83826	1.16174		32.965	968	914.12578	53.87422		32.965	928	919.7318	8.2682		32.965	776	728.2623	47.7377
32.98	307	286.04766	20.95234		32.98	469	416.45471	52.54529		32.98	658	657.58028	0.41972		32.98	969	913.72356	55.27645		32.98	934	919.49911	14.50089		32.98	734	728.01637	5.98363
32.995	307	285.72914	21.27086		32.995	470	415.9181	54.0819		32.995	658	657.32425	0.67575		32.995	943	913.32545	29.67455		32.995	848	919.26819	-71.26819		32.995	751	727.77226	23.22774
33.01	305	285.41345	19.58655		33.01	499	415.38672	83.61328		33.01	691	657.07011	33.92989		33.01	947	912.93135	34.06865		33.01	947	919.03901	27.96099		33.01	744	727.52992	16.47008
33.025	310	285.10049	24.89951		33.025	509	414.8604	94.1396		33.025	717	656.81783	60.18217		33.025	902	912.54111	-10.54111		33.025	915	918.81154	-3.81154		33.025	753	727.2893	25.7107
33.04	319	284.79021	34.20979		33.04	493	414.33898	78.66102		33.04	700	656.56735	43.43265		33.04	979	912.15462	66.84538		33.04	915	918.58573	-3.58573		33.04	744	727.05037	16.94964
33.055	300	284.48252	15.51748		33.055	462	413.82231	48.17769		33.055	706	656.31863	49.68137		33.055	1013	911.77176	101.22824		33.055	994	918.36156	75.63844		33.055	788	726.81308	61.18692
33.07	298	284.17736	13.82264		33.07	456	413.31023	42.68977		33.07	693	656.07163	36.92837		33.07	941	911.39243	29.60757		33.07	965	918.13899	46.86101		33.07	742	726.57739	15.42261
33.085	282	283.87465	-1.87465		33.085	469	412.8026	56.1974		33.085	648	655.82631	-7.82631		33.085	894	911.01653	-17.01653		33.085	896	917.91799	-21.91799		33.085	721	726.34328	-5.34328
33.1	322	283.57434	38.42566		33.1	476	412.29929	63.70071		33.1	685	655.58263	29.41737		33.1	892	910.64395	-18.64395		33.1	907	917.69853	-10.69853		33.1	739	726.11071	12.88929
33.115	308	283.27624	24.72376		33.115	472	411.80018	60.19982		33.115	692	655.34056	36.65944		33.115	923	910.2746	12.7254		33.115	929	917.48059	11.51941		33.115	772	725.87964	46.12036
33.13	303	282.97724	20.02276		33.13	463	411.30513	51.69487		33.13	674	655.10005	18.89995		33.13	924	909.90838	14.09162		33.13	925	917.26415	7.73585		33.13	733	725.65005	7.34995
33.145	288	282.67563	5.32437		33.145	466	410.81403	55.18597		33.145	702	654.86109	47.13892		33.145	891	909.54523	-18.54523		33.145	933	917.04934	15.95066		33.145	735	725.4219	9.5781
33.16	303	282.37066	20.62935		33.16	407	410.32676	-3.32676		33.16	676	654.62362	21.37638		33.16	898	909.18504	-11.18504		33.16	967	916.83624	50.16376		33.16	761	725.19516	35.80484
33.175	322	282.06141	39.93859		33.175	431	409.84322	21.15678		33.175	701	654.38763	46.61237		33.175	907	908.82774	-1.82774		33.175	931	916.62489	14.37511		33.175	746	724.96982	21.03018
33.19	286	281.7467	4.2533		33.19	433	409.3633	23.6367		33.19	663	654.15309	8.84691		33.19	904	908.47326	-4.47326		33.19	969	916.41534	52.58466		33.19	707	724.74584	-17.74584
33.205	275	281.4249	-6.4249		33.205	412	408.8869	3.1131		33.205	649	653.92006	-4.92006		33.205	883	908.12152	-25.12152		33.205	940	916.2077	23.7923		33.205	733	724.5232	8.4768
33.22	292	281.09377	10.90623		33.22	429	408.41392	20.58608		33.22	664	653.68857	10.31143		33.22	899	907.77246	-8.77246		33.22	998	916.00216	81.99784		33.22	811	724.30187	86.69813
33.235	305	280.74993	24.25007		33.235	445	407.94428	37.05572		33.235	692	653.45862	38.54138		33.235	943	907.42601	35.57399		33.235	987	915.79907	71.20093		33.235	722	724.08184	-2.08184
33.25	286	280.38793	5.61207		33.25	418	407.47788	10.52212		33.25	734	653.23024	80.76976		33.25	929	907.0821	21.9179		33.25	1005	915.5993	89.4007		33.25	724	723.86308	0.13692
33.265	287	279.99777	7.00223		33.265	415	407.01463	7.98537		33.265	679	653.00345	25.99655		33.265	870	906.74068	-36.74067		33.265	948	915.4072	32.5928		33.265	731	723.64557	7.35443
33.28	270	279.55682	-9.55682		33.28	427	406.55446	20.44554		33.28	688	652.77833	35.22167		33.28	906	906.40168	-0.40168		33.28	974	915.21647	58.78353		33.28	792	723.4293	68.5707
33.295	273	278.97505	-5.97505		33.295	388	406.09729	-18.09728		33.295	676	652.55431	23.44569		33.295	946	906.06505	39.93495		33.295	947	915.01519	31.98481		33.295	783	723.21424	59.78576
33.31	290	278.27939	11.72061		33.31	395	405.64303	-10.64303		33.31	676	652.33028	23.66972		33.31	908	905.73074	2.26926		33.31	918	914.81516	3.18484		33.31	763	723.00037	39.99963
33.325	295	278.02084	16.97916		33.325	375	405.19162	-30.19162		33.325	668	652.10689	15.89311		33.325	886	905.3987	-19.3987		33.325	913	914.61636	-1.61636		33.325	767	722.78769	44.21231
33.34	295	277.7638	17.23621		33.34	389	404.74299	-15.74299		33.34	651	651.88983	-0.88983		33.34	876	905.06888	-29.06888		33.34	934	914.41878	19.58122		33.34	720	722.57617	-2.57617
33.355	315	277.50822	37.49178		33.355	357	404.29707	-47.29707		33.355	664	651.65859	12.34141		33.355	843	904.74123	-61.74123		33.355	965	914.22241	50.7776		33.355	740	722.3658	17.6342
33.37	295	277.25409	17.74591		33.37	381	403.8538	-22.8538		33.37	660	651.42485	8.57515		33.37	860	904.4157	-44.4157		33.37	1012	914.02722	97.97278		33.37	736	722.15656	13.84344
33.385	291	277.00138	13.99862		33.385	433	403.4131	29.5869		33.385	661	651.18788	9.81212		33.385	853	904.09226	-51.09226		33.385	972	913.83329	58.16671		33.385	721	721.94844	-0.94844
33.4	298	276.75006	21.24995		33.4	404	402.97493	1.02507		33.4	716	650.94665	65.05335		33.4	879	903.77086	-24.77086		33.4	987	913.64108	73.35892		33.4	705	721.74144	-16.74144
33.415	300	276.5001	23.4999		33.415	394	402.53922	-8.53922		33.415	682	650.69969	31.30031		33.415	900	903.45147	-3.45147		33.415	950	913.4508	36.5492		33.415	721	721.53552	-0.53552
33.43	311	276.25149	34.74851		33.43	378	402.10592	-24.10592		33.43	689	650.44468	38.55532		33.43	883	903.13404	-20.13404		33.43	946	913.26263	32.73737		33.43	724	721.33069	2.66931
33.445	290	276.0042	13.9958		33.445	382	401.67497	-19.67497		33.445	673	650.17769	22.82231		33.445	903	902.81855	0.18145		33.445	916	913.07682	2.92318		33.445	729	721.12693	7.87307
33.46	290	275.7582	14.2418		33.46	400	401.24632	-1.24632		33.46	706	649.89088	56.10912		33.46	879	902.50495	-23.50495		33.46	969	912.89373	56.10627		33.46	764	720.92424	43.07577
33.475	295	275.51348	19.48652		33.475	370	400.81992	-30.81992		33.475	680	649.56118	30.43883		33.475	912	902.19321	9.80679		33.475	957	912.71402	44.28598		33.475	750	720.72259	29.27741
33.49	284	275.27002	8.72998		33.49	380	400.39573	-20.39573		33.49	697	649.03762	47.96238		33.49	898	901.88331	-3.88331		33.49	928	912.53893	15.46107		33.49	705	720.52199	-15.52199
33.505	278	275.02779	2.97221		33.505	392	399.97368	-7.97368		33.505	675	648.83668	26.16332		33.505	881	901.57521	-20.57521		33.505	914	912.37173	1.62827		33.505	717	720.32242	-3.32241
33.52	310	274.78677	35.21323		33.52	385	399.55375	-14.55375		33.52	646	648.63751	-2.63751		33.52	811	901.26889	-90.26889		33.52	909	912.23429	-3.23429		33.52	729	720.12387	8.87613
33.535	312	274.54695	37.45305		33.535	373	399.13589	-26.13589		33.535	648	648.4404	-0.4404		33.535	840	900.96431	-60.96431		33.535	913	912.06632	0.93368		33.535	723	719.92634	3.07366
33.55	266	274.30831	-8.30831		33.55	406	398.72004	7.27996		33.55	637	648.24585	-11.24585		33.55	814	900.66146	-86.66146		33.55	905	911.88532	-6.88532		33.55	722	719.72982	2.27018
33.565	273	274.07083	-1.07083		33.565	387	398.30619	-11.30618		33.565	706	648.05496	57.94504		33.565	849	900.3603	-51.3603		33.565	879	911.70539	-32.70539		33.565	735	719.5343	15.4657
33.58	298	273.8345	24.1655		33.58	394	397.89427	-3.89427		33.58	670	647.87142	22.12858		33.58	846	900.06081	-54.06081		33.58	907	911.52652	-4.52652		33.58	732	719.33978	12.66022
33.595	283	273.59929	9.40071		33.595	408	397.48426	10.51574		33.595	667	647.70299	19.29701		33.595	832	899.76298	-67.76298		33.595	886	911.34872	-25.34872		33.595	703	719.14625	-16.14625
33.61	288	273.3652	14.6348		33.61	408	397.07612	10.92388		33.61	631	647.50701	-16.50701		33.61	834	899.46678	-65.46677		33.61	935	911.17197	23.82803		33.61	726	718.9537	7.0463
33.625	284	273.13221	10.86779		33.625	401	396.66981	4.33019		33.625	675	647.31192	27.68808		33.625	859	899.17218	-40.17218		33.625	982	910.99627	71.00373		33.625	769	718.76213	50.23787
33.64	297	272.90029	24.09971		33.64	389	396.2653	-7.2653		33.64	704	647.11772	56.88229		33.64	916	898.87918	17.12082		33.64	960	910.82101	49.17899		33.64	758	718.57153	39.42847
33.655	298	272.66945	25.33055		33.655	411	395.86255	15.13745		33.655	713	646.92439	66.07561		33.655	894	898.58775	-4.58775		33.655	946	910.64524	35.35476		33.655	758	718.38191	39.61809
33.67	307	272.43966	34.56034		33.67	409	395.46154	13.53846		33.67	702	646.73193	55.26807		33.67	875	898.29787	-23.29787		33.67	910	910.46873	-0.46873		33.67	750	718.19325	31.80675
33.685	300	272.21092	27.78909		33.685	407	395.06223	11.93777		33.685	684	646.54034	37.45967		33.685	868	898.00954	-30.00954		33.685	911	910.29121	0.70879		33.685	758	718.00555	39.99445
33.7	306	271.9832	34.0168		33.7	374	394.66476	-20.66476		33.7	702	646.3496	55.6504		33.7	903	897.72273	5.27727		33.7	937	910.11234	26.88766		33.7	723	717.81881	5.18119
33.715	294	271.7565	22.2435		33.715	414	394.26944	19.73056		33.715	697	646.15971	50.84029		33.715	871	897.43743	-26.43743		33.715	934	909.93167	24.06833		33.715	730	717.63303	12.36697
33.73	305	271.5308	33.4692		33.73	395	393.87634	1.12366		33.73	671	645.97068	25.02933		33.73	851	897.15363	-46.15363		33.73	926	909.74857	16.25143		33.73	706	717.44821	-11.4482
33.745	323	271.3061	51.6939		33.745	402	393.48561	8.51439		33.745	703	645.78248	57.21752		33.745	853	896.87132	-43.87132		33.745	928	909.56213	18.43787		33.745	715	717.26433	-2.26433
33.76	302	271.08238	30.91762		33.76	400	393.09746	6.90254		33.76	676	645.59512	30.40488		33.76	871	896.59048	-25.59048		33.76	946	909.37098	36.62902		33.76	734	717.08141	16.91859
33.775	287	270.85963	16.14037		33.775	420	392.71225	27.28776		33.775	667	645.40859	21.59141		33.775	852	896.3111	-44.3111		33.775	933	909.17276	23.82724		33.775	718	716.89943	1.10057
33.79	283	270.63784	12.36216		33.79	421	392.33069	28.66932		33.79	677	645.22288	31.77712		33.79	844	896.03318	-52.03318		33.79	940	908.96288	31.03712		33.79	736	716.7184	19.2816
33.805	300	270.417	29.583		33.805	401	391.95452	9.04548		33.805	683	645.03801	37.962		33.805	869	895.7567	-26.7567		33.805	938	908.72939	29.27061		33.805	700	716.53833	-16.53833
33.82	313	270.19711	42.80289		33.82	395	391.59322	3.40678		33.82	683	644.85395	38.14606		33.82	885	895.48166	-10.48166		33.82	950	908.42116	41.57884		33.82	766	716.3592	49.64081
33.835	319	269.97814	49.02186		33.835	378	391.22904	-13.22904		33.835	701	644.6707	56.3293		33.835	892	895.20805	-3.20805		33.835	956	908.18026	47.81974		33.835	772	716.18101	55.81899
33.85	335	269.7601	65.2399		33.85	407	390.84701	16.15299		33.85	687	644.48827	42.51173		33.85	884	894.93587	-10.93586		33.85	961	908.02345	52.97656		33.85	707	716.00378	-9.00378
33.865	307	269.54296	37.45704		33.865	388	390.46638	-2.46638		33.865	678	644.30664	33.69336		33.865	865	894.6651	-29.6651		33.865	917	907.86759	9.13241		33.865	716	715.82749	0.17251
33.88	311	269.32674	41.67326		33.88	369	390.08713	-21.08713		33.88	705	644.12582	60.87418		33.88	878	894.3965	-16.3965		33.88	921	907.71268	13.28732		33.88	716	715.65216	0.34784
33.895	316	269.1114	46.8886		33.895	406	389.70923	16.29077		33.895	667	643.94581	23.05419		33.895	897	894.13258	2.86742		33.895	948	907.55873	40.44127		33.895	765	715.47778	49.52222
33.91	277	268.89696	8.10304		33.91	416	389.33267	26.66733		33.91	689	643.7666	45.23341		33.91	855	893.87433	-38.87433		33.91	934	907.40573	26.59427		33.91	759	715.30435	43.69565
33.925	299	268.68339	30.31661		33.925	399	388.95743	10.04257		33.925	685	643.58818	41.41182		33.925	833	893.62308	-60.62308		33.925	948	907.25369	40.74631		33.925	690	715.13188	-25.13188
33.94	302	268.4707	33.5293		33.94	406	388.5835	17.41651		33.94	703	643.41056	59.58944		33.94	883	893.38105	-10.38105		33.94	956	907.1026	48.8974		33.94	700	714.96036	-14.96036
33.955	300	268.25887	31.74113		33.955	386	388.21084	-2.21084		33.955	708	643.23374	64.76627		33.955	896	893.15243	2.84757		33.955	926	906.95247	19.04753		33.955	717	714.78981	2.21019
33.97	282	268.0479	13.9521		33.97	381	387.83945	-6.83945		33.97	707	643.0577	63.9423		33.97	874	892.94757	-18.94757		33.97	988	906.80329	81.19671		33.97	733	714.62023	18.37977
33.985	271	267.83778	3.16223		33.985	393	387.46931	5.53069		33.985	705	642.88246	62.11754		33.985	865	892.82835	-27.82835		33.985	896	906.65507	-10.65507		33.985	687	714.45161	-27.45161
34	263	267.6285	-4.6285		34	407	387.1004	19.8996		34	630	642.70801	-12.70801		34	852	892.65535	-40.65535		34	899	906.50781	-7.50781		34	711	714.28397	-3.28397
34.015	268	267.42005	0.57995		34.015	413	386.7327	26.2673		34.015	606	642.53435	-36.53435		34.015	847	892.40024	-45.40024		34.015	895	906.36151	-11.36151		34.015	716	714.11731	1.88269
34.03	275	267.21244	7.78756		34.03	386	386.36621	-0.36621		34.03	644	642.36148	1.63852		34.03	878	892.14701	-14.14701		34.03	933	906.21618	26.78382		34.03	714	713.95163	0.04837
34.045	290	267.00565	22.99435		34.045	383	386.00091	-3.0009		34.045	637	642.1894	-5.1894		34.045	840	891.89578	-51.89578		34.045	883	906.07181	-23.0718		34.045	694	713.78694	-19.78694
34.06	283	266.79968	16.20033		34.06	398	385.63677	12.36323		34.06	631	642.0181	-11.0181		34.06	871	891.64673	-20.64673		34.06	911	905.9284	5.0716		34.06	694	713.62324	-19.62324
34.075	287	266.59451	20.40549		34.075	412	385.27379	26.72621		34.075	651	641.84759	9.15241		34.075	903	891.40018	11.59982		34.075	930	905.78597	24.21403		34.075	747	713.46054	33.53946
34.09	297	266.39016	30.60984		34.09	382	384.91196	-2.91196		34.09	674	641.67787	32.32213		34.09	869	891.15671	-22.15671		34.09	914	905.64451	8.35549		34.09	716	713.29885	2.70115
34.105	296	266.1866	29.8134		34.105	401	384.55126	16.44874		34.105	667	641.50894	25.49106		34.105	856	890.91773	-34.91772		34.105	912	905.50403	6.49597		34.105	680	713.13818	-33.13818
34.12	273	265.98384	7.01616		34.12	405	384.19167	20.80833		34.12	667	641.3408	25.65921		34.12	888	890.69166	-2.69166		34.12	909	905.36453	3.63547		34.12	702	712.97854	-10.97854
34.135	284	265.78187	18.21813		34.135	432	383.83319	48.16681		34.135	695	641.17344	53.82656		34.135	858	890.45918	-32.45918		34.135	930	905.22601	24.77399		34.135	717	712.82007	4.17993
34.15	267	265.58068	1.41932		34.15	387	383.47581	3.52419		34.15	635	641.00688	-6.00688		34.15	819	890.21672	-71.21672		34.15	916	905.08848	10.91152		34.15	705	712.66288	-7.66287
34.165	281	265.38028	15.61972		34.165	388	383.1195	4.8805		34.165	626	640.8411	-14.8411		34.165	845	889.97573	-44.97573		34.165	894	904.95194	-10.95194		34.165	704	712.50701	-8.50701
34.18	277	265.18064	11.81936		34.18	409	382.76427	26.23573		34.18	635	640.67612	-5.67612		34.18	874	889.73623	-15.73623		34.18	831	904.8164	-73.8164		34.18	684	712.3526	-28.3526
34.195	296	264.98178	31.01822		34.195	408	382.41009	25.58991		34.195	621	640.51193	-19.51193		34.195	891	889.49823	1.50177		34.195	898	904.68186	-6.68186		34.195	687	712.19986	-25.19986
34.21	290	264.78368	25.21632		34.21	401	382.05696	18.94304		34.21	635	640.34854	-5.34854		34.21	873	889.26174	-16.26174		34.21	924	904.54833	19.45167		34.21	707	712.04923	-5.04923
34.225	264	264.58635	-0.58635		34.225	422	381.70487	40.29513		34.225	660	640.18595	19.81405		34.225	872	889.02679	-17.02679		34.225	901	904.41581	-3.41581		34.225	705	711.90253	-6.90253
34.24	285	264.38977	20.61024		34.24	402	381.3538	20.6462		34.24	662	640.02416	21.97584		34.24	874	888.79337	-14.79337		34.24	906	904.28431	1.71569		34.24	683	711.75925	-28.75925
34.255	274	264.19394	9.80606		34.255	392	381.00375	10.99625		34.255	629	639.86317	-10.86317		34.255	845	888.56151	-43.56151		34.255	909	904.15383	4.84617		34.255	700	711.60929	-11.60929
34.27	253	263.99886	-10.99886		34.27	421	380.65471	40.34529		34.27	644	639.70299	4.29701		34.27	871	888.33123	-17.33123		34.27	941	904.02439	36.97561		34.27	672	711.46046	-39.46046
34.285	285	263.80452	21.19548		34.285	402	380.30666	21.69334		34.285	641	639.54361	1.45639		34.285	854	888.10254	-34.10254		34.285	891	903.89598	-12.89598		34.285	675	711.31276	-36.31276
34.3	268	263.61092	4.38908		34.3	400	379.95961	20.04039		34.3	642	639.38505	2.61495		34.3	870	887.87547	-17.87547		34.3	901	903.76862	-2.76862		34.3	714	711.16621	2.83379
34.315	252	263.41806	-11.41806		34.315	411	379.61353	31.38647		34.315	635	639.2273	-4.2273		34.315	866	887.65003	-21.65003		34.315	890	903.64231	-13.64231		34.315	690	711.02083	-21.02082
34.33	251	263.22594	-12.22594		34.33	418	379.26843	38.73157		34.33	636	639.07037	-3.07037		34.33	889	887.42624	1.57376		34.33	884	903.51706	-19.51706		34.33	725	710.87661	14.12339
34.345	270	263.03454	6.96546		34.345	383	378.92429	4.07571		34.345	616	638.91426	-22.91426		34.345	891	887.20412	3.79588		34.345	892	903.39287	-11.39287		34.345	679	710.73359	-31.73359
34.36	298	262.84387	35.15613		34.36	411	378.5811	32.4189		34.36	633	638.75899	-5.75898		34.36	911	886.98371	24.01629		34.36	931	903.26977	27.73023		34.36	696	710.59177	-14.59177
34.375	275	262.65392	12.34608		34.375	444	378.23886	65.76114		34.375	690	638.60454	51.39546		34.375	897	886.76502	10.23498		34.375	934	903.14775	30.85225		34.375	687	710.45118	-23.45118
34.39	282	262.46469	19.53531		34.39	411	377.89756	33.10244		34.39	691	638.45093	52.54907		34.39	900	886.54808	13.45192		34.39	944	903.02682	40.97318		34.39	727	710.31183	16.68817
34.405	284	262.27618	21.72383		34.405	397	377.55719	19.44281		34.405	649	638.29816	10.70184		34.405	900	886.33292	13.66708		34.405	943	902.907	40.093		34.405	739	710.17373	28.82627
34.42	276	262.08837	13.91163		34.42	414	377.21774	36.78226		34.42	598	638.14624	-40.14624		34.42	827	886.11957	-59.11957		34.42	927	902.78829	24.21171		34.42	681	710.03691	-29.03691
34.435	268	261.90128	6.09872		34.435	397	376.87831	20.12169		34.435	583	637.99517	-54.99517		34.435	846	885.90805	-39.90805		34.435	891	902.67071	-11.67071		34.435	727	709.90139	17.09861
34.45	245	261.7149	-16.7149		34.45	399	376.53545	22.46455		34.45	624	637.84496	-13.84496		34.45	830	885.69838	-55.69838		34.45	893	902.55427	-9.55427		34.45	732	709.76719	22.23281
34.465	267	261.52922	5.47078		34.465	411	376.18827	34.81173		34.465	629	637.69562	-8.69562		34.465	871	885.48868	-14.48868		34.465	901	902.43897	-1.43897		34.465	718	709.63422	8.36578
34.48	273	261.34425	11.65575		34.48	403	375.83601	27.16399		34.48	668	637.54715	30.45285		34.48	871	885.27727	-14.27727		34.48	894	902.32484	-8.32484		34.48	692	709.50127	-17.50127
34.495	262	261.15997	0.84003		34.495	403	375.47772	27.52228		34.495	634	637.39955	-3.39955		34.495	820	885.06372	-65.06372		34.495	929	902.21188	26.78812		34.495	701	709.36779	-8.36779
34.51	266	260.97639	5.02361		34.51	375	375.11216	-0.11216		34.51	635	637.25285	-2.25285		34.51	824	884.84747	-60.84747		34.51	825	902.10011	-77.10011		34.51	699	709.23349	-10.23349
34.525	261	260.7935	0.2065		34.525	379	374.73763	4.26237		34.525	655	637.10704	17.89296		34.525	874	884.62776	-10.62776		34.525	873	901.98953	-28.98953		34.525	730	709.09796	20.90204
34.54	275	260.61131	14.38869		34.54	375	374.35175	0.64825		34.54	646	636.96213	9.03787		34.54	918	884.40361	33.59639		34.54	917	901.88017	15.11983		34.54	709	708.96063	0.03937
34.555	268	260.4298	7.5702		34.555	418	373.95096	44.04904		34.555	638	636.81814	1.18186		34.555	900	884.17365	15.82635		34.555	884	901.77204	-17.77204		34.555	698	708.82065	-10.82065
34.57	275	260.24898	14.75102		34.57	408	373.52951	34.47049		34.57	665	636.67506	28.32494		34.57	869	883.93588	-14.93588		34.57	909	901.66516	7.33484		34.57	735	708.67669	26.32331
34.585	266	260.06867	5.93133		34.585	436	373.07698	62.92302		34.585	683	636.53292	46.46708		34.585	922	883.68724	38.31276		34.585	934	901.55954	32.44046		34.585	714	708.52646	5.47354
34.6	253	259.88659	-6.88659		34.6	413	372.57013	40.42987		34.6	681	636.39171	44.60829		34.6	922	883.42261	38.57739		34.6	926	901.45519	24.54481		34.6	721	708.36529	12.63471
34.615	285	259.70165	25.29836		34.615	397	371.92145	25.07855		34.615	649	636.25146	12.74854		34.615	915	883.1321	31.8679		34.615	886	901.35215	-15.35215		34.615	713	708.1802	4.8198
34.63	275	259.5133	15.4867		34.63	427	371.09444	55.90556		34.63	648	636.11216	11.88784		34.63	917	882.7912	34.2088		34.63	940	901.25042	38.74959		34.63	738	707.94674	30.05326
34.645	268	259.32084	8.67916		34.645	426	370.77767	55.22233		34.645	673	635.97384	37.02616		34.645	926	882.25167	43.74833		34.645	930	901.15002	28.84998		34.645	718	707.7595	10.2405
34.66	261	259.12332	1.87668		34.66	410	370.46171	39.53829		34.66	638	635.83651	2.16349		34.66	912	881.87352	30.12648		34.66	913	901.05097	11.94903		34.66	692	707.64897	-15.64897
34.675	271	258.9194	12.0806		34.675	471	370.1466	100.8534		34.675	666	635.70017	30.29983		34.675	941	881.70406	59.29594		34.675	913	900.9533	12.0467		34.675	716	707.54016	8.45984
34.69	269	258.70709	10.29291		34.69	450	369.83235	80.16766		34.69	669	635.56484	33.43516		34.69	985	881.53717	103.46283		34.69	935	900.85703	34.14297		34.69	774	707.4331	66.5669
34.705	280	258.48327	21.51673		34.705	461	369.51899	91.48101		34.705	651	635.43054	15.56946		34.705	955	881.37291	73.62709		34.705	902	900.76218	1.23782		34.705	712	707.32785	4.67215
34.72	300	258.24236	41.75764		34.72	540	369.2066	170.7934		34.72	656	635.29728	20.70272		34.72	907	881.21136	25.78864		34.72	925	900.66877	24.33123		34.72	730	707.22445	22.77555
34.735	283	257.97254	25.02746		34.735	490	368.89529	121.10471		34.735	643	635.16507	7.83493		34.735	907	881.05259	25.94741		34.735	856	900.57683	-44.57683		34.735	733	707.12293	25.87707
34.75	286	257.63618	28.36382		34.75	521	368.58535	152.41465		34.75	667	635.03393	31.96607		34.75	988	880.89669	107.10332		34.75	928	900.48638	27.51362		34.75	759	707.02335	51.97665
34.765	318	257.11292	60.88708		34.765	534	368.27831	165.72169		34.765	687	634.90387	52.09613		34.765	966	880.74372	85.25628		34.765	957	900.39746	56.60254		34.765	724	706.92576	17.07424
34.78	323	256.94907	66.05093		34.78	549	367.97131	181.02869		34.78	678	634.77492	43.22508		34.78	1036	880.59379	155.40621		34.78	888	900.31008	-12.31008		34.78	732	706.8302	25.1698
34.795	327	256.78577	70.21423		34.795	548	367.66191	180.3381		34.795	682	634.64709	47.35291		34.795	1015	880.44699	134.55301		34.795	879	900.22428	-21.22428		34.795	741	706.73673	34.26327
34.81	395	256.62305	138.37695		34.81	593	367.35322	225.64678		34.81	650	634.5204	15.4796		34.81	1032	880.3034	151.6966		34.81	870	900.14009	-30.14009		34.81	753	706.6454	46.3546
34.825	412	256.46089	155.53912		34.825	592	367.04526	224.95474		34.825	661	634.39486	26.60514		34.825	1060	880.16313	179.83687		34.825	916	900.05754	15.94246		34.825	819	706.55628	112.44372
34.84	430	256.29929	173.70071		34.84	592	366.73801	225.26199		34.84	705	634.27051	70.72949		34.84	1076	880.02628	195.97372		34.84	959	899.97667	59.02333		34.84	787	706.46942	80.53058
34.855	420	256.13827	163.86173		34.855	626	366.43149	259.56851		34.855	707	634.14727	72.85273		34.855	1061	879.89297	181.10704		34.855	944	899.89755	44.10246		34.855	807	706.38488	100.61512
34.87	420	255.97782	164.02219		34.87	598	366.12568	231.87432		34.87	744	634.02413	109.97587		34.87	1048	879.7633	168.2367		34.87	929	899.82034	29.17966		34.87	819	706.30273	112.69727
34.885	387	255.81793	131.18207		34.885	585	365.82059	219.17941		34.885	734	633.9007	100.0993		34.885	1092	879.6374	212.3626		34.885	891	899.74515	-8.74515		34.885	789	706.22305	82.77696
34.9	378	255.65862	122.34138		34.9	531	365.51622	165.48378		34.9	730	633.77679	96.22321		34.9	1100	879.51539	220.48461		34.9	912	899.67206	12.32794		34.9	765	706.14589	58.85411
34.915	333	255.49989	77.50011		34.915	562	365.21256	196.78744		34.915	705	633.65215	71.34785		34.915	1077	879.39741	197.60259		34.915	938	899.60121	38.39879		34.915	814	706.07134	107.92866
34.93	293	255.34172	37.65828		34.93	536	364.90962	171.09038		34.93	704	633.52645	70.47355		34.93	1041	879.2836	161.7164		34.93	917	899.53278	17.46722		34.93	728	705.99948	22.00052
34.945	294	255.18414	38.81586		34.945	502	364.6074	137.3926		34.945	650	633.39924	16.60076		34.945	1008	879.17411	128.82589		34.945	909	899.46707	9.53293		34.945	699	705.93039	-6.93039
34.96	267	255.02714	11.97287		34.96	494	364.30589	129.69411		34.96	651	633.26986	17.73014		34.96	950	879.06911	70.93089		34.96	921	899.40475	21.59525		34.96	709	705.86415	3.13585
34.975	286	254.87071	31.12929		34.975	484	364.0051	119.9949		34.975	660	633.13734	26.86266		34.975	930	878.96877	51.03123		34.975	930	899.34887	30.65113		34.975	725	705.80086	19.19914
34.99	267	254.71487	12.28513		34.99	439	363.70503	75.29497		34.99	636	633.00011	2.99989		34.99	899	878.87327	20.12673		34.99	933	899.29522	33.70478		34.99	721	705.74061	15.25939
35.005	246	254.55961	-8.55961		35.005	427	363.40567	63.59433		35.005	645	632.85531	12.14469		35.005	962	878.78279	83.21721		35.005	911	899.23562	11.76438		35.005	694	705.6835	-11.6835
35.02	243	254.40494	-11.40494		35.02	396	363.10704	32.89296		35.02	599	632.69675	-33.69675		35.02	884	878.69756	5.30244		35.02	885	899.17823	-14.17823		35.02	710	705.62964	4.37036
35.035	263	254.25085	8.74915		35.035	416	362.80912	53.19088		35.035	659	632.50333	26.49667		35.035	915	878.6178	36.3822		35.035	929	899.12313	29.87687		35.035	727	705.57913	21.42087
35.05	255	254.09736	0.90264		35.05	368	362.51193	5.48807		35.05	601	632.23324	-31.23324		35.05	887	878.54386	8.45614		35.05	960	899.07037	60.92963		35.05	685	705.5321	-20.5321
35.065	274	253.94446	20.05554		35.065	381	362.21547	18.78453		35.065	638	632.1334	5.8666		35.065	871	878.47685	-7.47685		35.065	936	899.02001	36.97999		35.065	699	705.48866	-6.48866
35.08	290	253.79216	36.20784		35.08	392	361.91973	30.08027		35.08	632	632.0352	-0.0352		35.08	868	878.41419	-10.41419		35.08	933	898.97214	34.02787		35.08	707	705.44894	1.55106
35.095	252	253.64045	-1.64045		35.095	395	361.62471	33.37529		35.095	593	631.93869	-38.93869		35.095	842	878.35775	-36.35775		35.095	841	898.92681	-57.92681		35.095	651	705.41312	-54.41312
35.11	242	253.48935	-11.48935		35.11	374	361.33043	12.66957		35.11	608	631.8439	-23.8439		35.11	845	878.30783	-33.30783		35.11	905	898.88411	6.11589		35.11	659	705.38136	-46.38136
35.125	249	253.33885	-4.33885		35.125	360	361.03689	-1.03689		35.125	633	631.75091	1.2491		35.125	873	878.26471	-5.26471		35.125	936	898.84412	37.15588		35.125	719	705.35381	13.64619
35.14	267	253.18896	13.81104		35.14	343	360.74408	-17.74408		35.14	615	631.65975	-16.65975		35.14	820	878.22868	-58.22868		35.14	931	898.80692	32.19308		35.14	709	705.33067	3.66933
35.155	257	253.03969	3.96031		35.155	360	360.45201	-0.45201		35.155	631	631.57048	-0.57048		35.155	836	878.20003	-42.20003		35.155	909	898.77261	10.22739		35.155	724	705.31217	18.68783
35.17	274	252.89103	21.10897		35.17	354	360.16069	-6.16069		35.17	615	631.48318	-16.48318		35.17	826	878.1791	-52.1791		35.17	896	898.74127	-2.74127		35.17	673	705.29867	-32.29867
35.185	273	252.74299	20.25701		35.185	349	359.87012	-10.87012		35.185	632	631.39789	0.60211		35.185	824	878.16623	-54.16623		35.185	891	898.71301	-7.71301		35.185	687	705.29168	-18.29168
35.2	255	252.59558	2.40442		35.2	349	359.5803	-10.5803		35.2	646	631.31469	14.68531		35.2	865	878.16177	-13.16177		35.2	915	898.68793	16.31207		35.2	719	705.28723	13.71277
35.215	254	252.44879	1.55121		35.215	333	359.29125	-26.29125		35.215	618	631.23364	-13.23364		35.215	818	878.16611	-60.16611		35.215	839	898.66602	-59.66602		35.215	713	705.28799	7.71201
35.23	258	252.30264	5.69736		35.23	345	359.00295	-14.00295		35.23	641	631.15482	9.84518		35.23	930	878.17965	51.82035		35.23	929	898.64666	30.35334		35.23	712	705.29418	6.70582
35.245	263	252.15713	10.84287		35.245	346	358.71543	-12.71543		35.245	632	631.07837	0.92163		35.245	928	878.20284	49.79716		35.245	941	898.62968	42.37032		35.245	716	705.30604	10.69396
35.26	243	252.01227	-9.01227		35.26	359	358.42869	0.57131		35.26	656	631.00453	24.99547		35.26	958	878.23612	79.76388		35.26	962	898.61506	63.38494		35.26	733	705.32381	27.67619
35.275	263	251.86806	11.13194		35.275	348	358.14273	-10.14273		35.275	661	630.93346	30.06654		35.275	902	878.27999	23.72001		35.275	934	898.60268	35.39732		35.275	730	705.34774	24.65226
35.29	242	251.72451	-9.72451		35.29	347	357.85757	-10.85757		35.29	661	630.86533	30.13467		35.29	917	878.33496	38.66504		35.29	907	898.59241	8.40759		35.29	706	705.3781	0.6219
35.305	262	251.58163	10.41837		35.305	351	357.5732	-6.5732		35.305	635	630.80033	4.19967		35.305	886	878.40158	7.59842		35.305	917	898.58397	18.41603		35.305	733	705.41519	27.58481
35.32	256	251.43942	4.56058		35.32	336	357.28965	-21.28965		35.32	600	630.73871	-30.73871		35.32	871	878.48045	-7.48045		35.32	921	898.5769	22.4231		35.32	739	705.4593	33.5407
35.335	274	251.29789	22.70211		35.335	334	357.00692	-23.00692		35.335	649	630.68086	18.31914		35.335	881	878.57219	2.42781		35.335	919	898.57042	20.42958		35.335	748	705.51076	42.48924
35.35	254	251.15705	2.84295		35.35	337	356.72502	-19.72502		35.35	628	630.62742	-2.62742		35.35	858	878.67747	-20.67747		35.35	939	898.563	40.437		35.35	716	705.56992	10.43008
35.365	250	251.01692	-1.01692		35.365	332	356.44397	-24.44397		35.365	620	630.58004	-10.58004		35.365	882	878.79701	3.20299		35.365	907	898.55137	8.44863		35.365	725	705.63715	19.36285
35.38	262	250.87749	11.12251		35.38	366	356.16377	9.83624		35.38	624	630.54874	-6.54874		35.38	908	878.93157	29.06843		35.38	900	898.52541	1.47459		35.38	706	705.71282	0.28718
35.395	242	250.73879	-8.73879		35.395	345	355.88443	-10.88443		35.395	638	630.50101	7.49899		35.395	899	879.08197	19.91803		35.395	940	898.42932	41.57068		35.395	757	705.79736	51.20264
35.41	274	250.60082	23.39918		35.41	333	355.60599	-22.60599		35.41	629	630.45682	-1.45682		35.41	913	879.24909	33.75091		35.41	984	898.46581	85.53419		35.41	738	705.89121	32.10879
35.425	270	250.4636	19.5364		35.425	348	355.32844	-7.32844		35.425	657	630.41633	26.58367		35.425	911	879.43386	31.56614		35.425	974	898.50797	75.49203		35.425	734	705.99484	28.00516
35.44	263	250.32714	12.67286		35.44	354	355.05181	-1.05181		35.44	674	630.3797	43.6203		35.44	900	879.63729	20.36271		35.44	936	898.55606	37.44394		35.44	705	706.10876	-1.10876
35.455	243	250.19145	-7.19145		35.455	366	354.77612	11.22388		35.455	606	630.34711	-24.34711		35.455	856	879.86047	-23.86046		35.455	903	898.61036	4.38964		35.455	706	706.2335	-0.2335
35.47	253	250.05656	2.94345		35.47	374	354.50138	19.49862		35.47	562	630.31874	-68.31874		35.47	865	880.10455	-15.10455		35.47	882	898.67118	-16.67117		35.47	719	706.36963	12.63037
35.485	234	249.92247	-15.92247		35.485	368	354.22763	13.77238		35.485	592	630.29481	-38.29481		35.485	841	880.37079	-39.37079		35.485	891	898.73881	-7.73881		35.485	674	706.51778	-32.51778
35.5	273	249.78921	23.21079		35.5	352	353.95487	-1.95487		35.5	637	630.27553	6.72447		35.5	927	880.66055	46.33945		35.5	974	898.81361	75.18639		35.5	674	706.67861	-32.67861
35.515	245	249.6568	-4.6568		35.515	362	353.68314	8.31686		35.515	667	630.26113	36.73887		35.515	895	880.97526	14.02474		35.515	899	898.89592	0.10408		35.515	688	706.85282	-18.85282
35.53	249	249.52526	-0.52526		35.53	367	353.41247	13.58753		35.53	635	630.25186	4.74814		35.53	837	881.31652	-44.31652		35.53	855	898.98615	-43.98615		35.53	674	707.04117	-33.04117
35.545	252	249.39462	2.60538		35.545	339	353.14289	-14.14289		35.545	610	630.24797	-20.24797		35.545	917	881.686	35.314		35.545	904	899.0847	4.9153		35.545	693	707.24449	-14.24449
35.56	241	249.2649	-8.2649		35.56	321	352.87442	-31.87442		35.56	617	630.24977	-13.24977		35.56	899	882.08556	16.91444		35.56	921	899.19202	21.80798		35.56	664	707.46365	-43.46365
35.575	250	249.13612	0.86388		35.575	347	352.60711	-5.60711		35.575	588	630.25754	-42.25754		35.575	854	882.51719	-28.51719		35.575	859	899.30857	-40.30857		35.575	684	707.69959	-23.69959
35.59	260	249.00833	10.99167		35.59	322	352.341	-30.341		35.59	610	630.27163	-20.27163		35.59	856	882.98304	-26.98304		35.59	960	899.43488	60.56512		35.59	720	707.95335	12.04665
35.605	262	248.88156	13.11844		35.605	349	352.07613	-3.07613		35.605	609	630.29237	-21.29237		35.605	869	883.48546	-14.48546		35.605	907	899.57149	7.42851		35.605	681	708.22602	-27.22602
35.62	238	248.75584	-10.75584		35.62	329	351.81255	-22.81255		35.62	596	630.32016	-34.32016		35.62	939	884.02702	54.97298		35.62	974	899.71899	74.28102		35.62	687	708.51879	-21.51879
35.635	235	248.63122	-13.63121		35.635	332	351.55031	-19.55031		35.635	614	630.3554	-16.3554		35.635	943	884.6105	58.3895		35.635	940	899.87801	40.12199		35.635	699	708.83297	-9.83296
35.65	254	248.50773	5.49227		35.65	320	351.28946	-31.28946		35.65	590	630.39853	-40.39853		35.65	880	885.23892	-5.23892		35.65	931	900.04925	30.95075		35.65	670	709.16993	-39.16993
35.665	260	248.38544	11.61456		35.665	317	351.03008	-34.03008		35.665	655	630.45004	24.54996		35.665	921	885.91563	35.08437		35.665	905	900.23344	4.76656		35.665	719	709.53122	9.46878
35.68	248	248.26439	-0.26439		35.68	306	350.77222	-44.77222		35.68	609	630.51043	-21.51043		35.68	899	886.64424	12.35576		35.68	870	900.43138	-30.43138		35.68	727	709.91847	17.08153
35.695	247	248.14465	-1.14465		35.695	324	350.51598	-26.51598		35.695	631	630.58027	0.41973		35.695	938	887.42875	50.57125		35.695	975	900.64396	74.35605		35.695	748	710.33348	37.66653
35.71	255	248.02628	6.97372		35.71	337	350.26142	-13.26142		35.71	648	630.66017	17.33983		35.71	962	888.27353	73.72647		35.71	922	900.87209	21.12791		35.71	721	710.7782	10.2218
35.725	271	247.90936	23.09064		35.725	337	350.00865	-13.00865		35.725	628	630.75078	-2.75078		35.725	901	889.18339	11.81661		35.725	861	901.11681	-40.11681		35.725	674	711.25478	-37.25478
35.74	234	247.79398	-13.79398		35.74	320	349.75777	-29.75777		35.74	647	630.85283	16.14717		35.74	964	890.16363	73.83637		35.74	943	901.37923	41.62077		35.74	737	711.76555	25.23445
35.755	242	247.68021	-5.68021		35.755	333	349.50889	-16.50889		35.755	609	630.9671	-21.9671		35.755	980	891.22012	88.77988		35.755	882	901.66055	-19.66055		35.755	716	712.31308	3.68693
35.77	249	247.56818	1.43182		35.77	286	349.26215	-63.26215		35.77	607	631.09444	-24.09444		35.77	905	892.35932	12.64068		35.77	927	901.9621	25.0379		35.77	691	712.90015	-21.90015
35.785	258	247.45799	10.54201		35.785	325	349.01769	-24.01769		35.785	610	631.23579	-21.23579		35.785	934	893.58841	40.41159		35.785	932	902.28531	29.71469		35.785	711	713.52988	-2.52988
35.8	255	247.34977	7.65023		35.8	327	348.77567	-21.77566		35.8	632	631.39217	0.60783		35.8	957	894.91536	62.08464		35.8	888	902.63176	-14.63176		35.8	719	714.20564	4.79436
35.815	262	247.24367	14.75633		35.815	319	348.53626	-29.53626		35.815	647	631.56471	15.43529		35.815	999	896.34906	102.65094		35.815	894	903.00318	-9.00318		35.815	721	714.9312	6.0688
35.83	254	247.1402	6.8598		35.83	322	348.29969	-26.29969		35.83	657	631.75465	25.24535		35.83	1026	897.89939	128.10061		35.83	910	903.40146	6.59854		35.83	710	715.7107	-5.7107
35.845	270	247.03983	22.96017		35.845	314	348.06617	-34.06617		35.845	619	631.96334	-12.96334		35.845	1044	899.57744	144.42256		35.845	887	903.8287	-16.8287		35.845	709	716.54873	-7.54873
35.86	281	246.94295	34.05705		35.86	330	347.83597	-17.83597		35.86	600	632.19229	-32.19229		35.86	1007	901.39563	105.60437		35.86	866	904.28722	-38.28722		35.86	725	717.4504	7.5496
35.875	263	246.85001	16.14999		35.875	319	347.60939	-28.60938		35.875	597	632.44317	-35.44317		35.875	1056	903.36797	152.63203		35.875	907	904.77956	2.22044		35.875	691	718.42139	-27.42139
35.89	261	246.76165	14.23835		35.89	301	347.38675	-46.38675		35.89	648	632.71781	15.28219		35.89	1043	905.51029	137.48971		35.89	951	905.30856	45.69144		35.89	691	719.46804	-28.46804
35.905	248	246.67881	1.32119		35.905	296	347.16846	-51.16845		35.905	656	633.01827	22.98173		35.905	1005	907.84059	97.15941		35.905	952	905.87735	46.12265		35.905	706	720.59744	-14.59744
35.92	255	246.60318	8.39682		35.92	323	346.95494	-23.95494		35.92	633	633.34684	-0.34684		35.92	1043	910.37954	132.62046		35.92	894	906.48943	-12.48943		35.92	716	721.81756	-5.81756
35.935	258	246.53932	11.46068		35.935	308	346.74672	-38.74672		35.935	637	633.70606	3.29394		35.935	1016	913.15104	102.84896		35.935	934	907.14871	26.85129		35.935	730	723.13734	6.86266
35.95	260	246.50145	13.49855		35.95	303	346.54438	-43.54438		35.95	618	634.0988	-16.0988		35.95	1062	916.18319	145.81681		35.95	954	907.85964	46.14037		35.95	690	724.56691	-34.56691
35.965	247	246.43131	0.56869		35.965	328	346.34862	-18.34862		35.965	626	634.52829	-8.52829		35.965	1061	919.50957	141.49043		35.965	875	908.62754	-33.62754		35.965	725	726.11771	-1.11771
35.98	246	246.3672	-0.3672		35.98	314	346.16023	-32.16023		35.98	620	634.99815	-14.99814		35.98	1038	923.17119	114.82881		35.98	903	909.45722	-6.45722		35.98	714	727.8027	-13.8027
35.995	236	246.30989	-10.30989		35.995	311	345.98015	-34.98015		35.995	622	635.51248	-13.51248		35.995	1084	927.21811	156.78189		35.995	862	910.35347	-48.35347		35.995	696	729.63594	-33.63594
36.01	250	246.2603	3.7397		36.01	323	345.8095	-22.8095		36.01	635	636.07597	-1.07597		36.01	1158	931.71547	226.28453		36.01	869	911.32463	-42.32463		36.01	712	731.63393	-19.63393
36.025	241	246.21956	-5.21956		36.025	298	345.64958	-47.64958		36.025	627	636.69394	-9.69394		36.025	1167	936.75041	230.24959		36.025	911	912.37863	-1.37863		36.025	738	733.81599	4.18401
36.04	238	246.18899	-8.18899		36.04	310	345.50199	-35.50199		36.04	624	637.37249	-13.37249		36.04	1216	942.44065	273.55935		36.04	941	913.52456	27.47544		36.04	747	736.20434	10.79566
36.055	255	246.1702	8.8298		36.055	293	345.3683	-52.3683		36.055	616	638.11866	-22.11865		36.055	1265	948.94784	316.05216		36.055	973	914.77282	58.22718		36.055	744	738.8247	5.17531
36.07	228	246.16515	-18.16515		36.07	310	345.24858	-35.24858		36.07	601	638.94057	-37.94057		36.07	1214	956.496	257.504		36.07	892	916.13539	-24.13539		36.07	738	741.70691	-3.70691
36.085	238	246.17625	-8.17625		36.085	320	345.14476	-25.14476		36.085	590	639.84772	-49.84772		36.085	1208	965.3963	242.6037		36.085	892	917.62618	-25.62618		36.085	729	744.88714	-15.88714
36.1	240	246.2065	-6.2065		36.1	328	345.05979	-17.05979		36.1	628	640.85119	-12.85119		36.1	1202	976.07916	225.92084		36.1	901	919.26137	-18.26136		36.1	767	748.40985	18.59015
36.115	254	246.25965	7.74035		36.115	341	344.99732	-3.99732		36.115	650	641.96411	8.03589		36.115	1296	989.13393	306.86607		36.115	959	921.05995	37.94005		36.115	746	752.32269	-6.32269
36.13	257	246.34045	10.65955		36.13	320	344.96199	-24.96198		36.13	623	643.20211	-20.20211		36.13	1286	1005.3554	280.6446		36.13	928	923.04442	4.95558		36.13	773	756.67054	16.32946
36.145	231	246.45502	-15.45502		36.145	305	344.95987	-39.95986		36.145	620	644.58405	-24.58405		36.145	1318	1025.79271	292.20729		36.145	882	925.24176	-43.24176		36.145	759	761.54121	-2.54121
36.16	267	246.61134	20.38866		36.16	302	344.99921	-42.99921		36.16	653	646.13327	6.86673		36.16	1352	1051.77524	300.22476		36.16	910	927.68512	-17.68511		36.16	779	767.14562	11.85438
36.175	260	246.8201	13.1799		36.175	303	345.09167	-42.09167		36.175	656	647.87988	8.12012		36.175	1410	1085.06185	324.93816		36.175	919	930.41673	-11.41673		36.175	811	773.64892	37.35109
36.19	265	247.09635	17.90365		36.19	316	345.25409	-29.25409		36.19	664	649.86553	14.13447		36.19	1475	1128.06342	346.93658		36.19	933	933.49369	-0.49368		36.19	822	780.77421	41.22579
36.205	258	247.46317	10.53683		36.205	344	345.51004	-1.51004		36.205	674	652.15314	21.84686		36.205	1551	1183.09859	367.90141		36.205	933	936.99842	-3.99842		36.205	801	788.9572	12.0428
36.22	253	247.96074	5.03926		36.22	323	345.88495	-22.88495		36.22	669	654.84433	14.15567		36.22	1585	1253.06363	331.93637		36.22	974	941.0563	32.9437		36.22	826	798.46069	27.53931
36.235	263	248.66587	14.33413		36.235	316	346.3747	-30.3747		36.235	685	658.10595	26.89405		36.235	1666	1341.11146	324.88854		36.235	988	945.86129	42.13871		36.235	843	809.65774	33.34226
36.25	252	249.72724	2.27276		36.25	328	347.32497	-19.32497		36.25	701	662.20177	38.79823		36.25	1783	1450.47298	332.52702		36.25	944	951.70717	-7.70716		36.25	854	823.09438	30.90562
36.265	257	251.41298	5.58702		36.265	335	348.92816	-13.92816		36.265	678	667.51872	10.48128		36.265	1826	1584.19244	241.80756		36.265	917	959.01812	-42.01812		36.265	871	839.57813	31.42187
36.28	276	254.15193	21.84807		36.28	355	351.22569	3.77431		36.28	683	674.57381	8.42619		36.28	1932	1744.7748	187.2252		36.28	1007	968.37065	38.62935		36.28	939	860.29903	78.70097
36.295	278	258.53673	19.46327		36.295	356	354.46225	1.53775		36.295	640	683.99201	-43.99201		36.295	2112	1933.75674	178.24326		36.295	1035	980.50003	54.49997		36.295	990	886.98016	103.01984
36.31	290	265.26023	24.73977		36.31	344	358.91645	-14.91645		36.31	670	696.46587	-26.46587		36.31	2203	2151.22988	51.77012		36.31	1019	996.28895	22.71105		36.31	1020	922.03006	97.96994
36.325	321	275.01871	45.98129		36.325	351	364.87031	-13.87031		36.325	678	712.75972	-34.75972		36.325	2277	2395.36487	-118.36487		36.325	1050	1016.75314	33.24686		36.325	1085	968.6388	116.3612
36.34	289	288.55578	0.44422		36.34	357	372.56627	-15.56627		36.34	704	733.82026	-29.82026		36.34	2371	2662.00209	-291.00209		36.34	1005	1043.04114	-38.04114		36.34	1066	1030.79665	35.20335
36.355	340	306.91175	33.08825		36.355	399	382.14397	16.85603		36.355	716	760.89185	-44.89185		36.355	2558	2944.37755	-386.37755		36.355	963	1076.368	-113.368		36.355	1157	1113.30054	43.69946
36.37	340	331.53821	8.46179		36.37	425	393.53607	31.46393		36.37	775	795.3823	-20.3823		36.37	2842	3233.03668	-391.03668		36.37	1090	1117.70718	-27.70718		36.37	1291	1221.70727	69.29273
36.385	373	363.70157	9.29843		36.385	414	406.31954	7.68046		36.385	788	838.24755	-50.24755		36.385	3090	3515.96467	-425.96467		36.385	1138	1167.18923	-29.18923		36.385	1412	1361.99621	50.00379
36.4	403	402.71806	0.28194		36.4	451	419.5502	31.4498		36.4	877	888.95744	-11.95744		36.4	3287	3778.9531	-491.9531		36.4	1267	1223.48228	43.51772		36.4	1555	1539.7198	15.2802
36.415	440	443.4402	-3.4402		36.415	454	431.62129	22.37871		36.415	910	944.65492	-34.65491		36.415	3441	4006.25768	-565.25768		36.415	1239	1283.74517	-44.74517		36.415	1754	1758.50236	-4.50236
36.43	442	474.72728	-32.72728		36.43	463	440.22291	22.77709		36.43	966	1000.46648	-34.46648		36.43	3742	4181.67933	-439.67934		36.43	1256	1344.79417	-88.79417		36.43	1981	2018.32869	-37.32869
36.445	469	481.42003	-12.42003		36.445	464	442.68389	21.31611		36.445	1038	1051.92934	-13.92934		36.445	3979	4290.26332	-311.26332		36.445	1328	1406.19667	-78.19667		36.445	2234	2316.6884	-82.6884
36.46	455	454.16375	0.83625		36.46	444	437.22426	6.77574		36.46	1155	1100.91733	54.08267		36.46	4215	4320.69377	-105.69377		36.46	1548	1476.34741	71.65259		36.46	2600	2656.72356	-56.72356
36.475	390	403.12027	-13.12027		36.475	434	424.68272	9.31728		36.475	1223	1163.63569	59.36431		36.475	4270	4267.97431	2.02569		36.475	1705	1578.78848	126.21152		36.475	2999	3052.64076	-53.64076
36.49	336	349.62403	-13.62403		36.49	403	408.39936	-5.39936		36.49	1340	1269.21412	70.78588		36.49	4285	4135.29859	149.70141		36.49	1892	1750.0588	141.9412		36.49	3360	3515.80169	-155.80169
36.505	335	307.42116	27.57884		36.505	381	391.93082	-10.93082		36.505	1634	1448.50593	185.49407		36.505	4214	3933.90657	280.09343		36.505	2265	2031.52605	233.47395		36.505	3856	4036.78882	-180.78882
36.52	309	279.87191	29.12809		36.52	355	377.47697	-22.47697		36.52	1879	1728.73317	150.26683		36.52	4048	3680.70349	367.29651		36.52	2625	2465.44936	159.55064		36.52	4349	4582.03001	-233.03001
36.535	292	264.27816	27.72184		36.535	346	365.89945	-19.89945		36.535	2285	2134.95073	150.04927		36.535	3805	3394.7645	410.2355		36.535	3221	3094.72263	126.27737		36.535	4945	5098.72568	-153.72568
36.55	265	256.1687	8.8313		36.55	336	357.22113	-21.22113		36.55	2831	2691.10382	139.89618		36.55	3467	3094.27228	372.72772		36.55	3922	3960.73391	-38.73391		36.55	5545	5521.49543	23.50457
36.565	262	251.92407	10.07593		36.565	306	351.02577	-45.02577		36.565	3508	3413.95665	94.04335		36.565	3117	2794.70278	322.29722		36.565	5018	5091.98807	-73.98807		36.565	6000	5781.65869	218.34131
36.58	263	249.45458	13.54542		36.58	317	346.73083	-29.73083		36.58	4166	4295.58233	-129.58233		36.58	2703	2508.15256	194.84744		36.58	6207	6477.52477	-270.52477		36.58	6050	5822.54613	227.45387
36.595	241	247.79801	-6.79801		36.595	310	343.76755	-33.76755		36.595	5176	5277.70778	-101.70778		36.595	2236	2243.33057	-7.33057		36.595	7839	8029.4615	-190.4615		36.595	5757	5620.85768	136.14232
36.61	254	246.56377	7.43623		36.61	308	341.67685	-33.67685		36.61	6084	6231.62404	-147.62404		36.61	1963	2005.8364	-42.8364		36.61	9131	9553.64932	-422.64932		36.61	5434	5202.27428	231.72572
36.625	252	245.59027	6.40973		36.625	296	340.13487	-44.13487		36.625	6897	6962.2326	-65.2326		36.625	1768	1798.55004	-30.55004		36.625	10796	10754.5304	41.4696		36.625	4954	4634.03834	319.96166
36.64	263	244.79816	18.20184		36.64	297	338.93508	-41.93508		36.64	7309	7250.21541	58.78459		36.64	1496	1622.08031	-126.08031		36.64	11657	11294.4635	362.53649		36.64	4097	3997.5983	99.4017
36.655	279	244.13978	34.86022		36.655	321	337.95454	-16.95454		36.655	6830	6943.55588	-113.55588		36.655	1269	1475.25399	-206.25399		36.655	10983	10925.0912	57.90879		36.655	3330	3363.93798	-33.93798
36.67	251	243.58294	7.41707		36.67	328	337.12229	-9.12229		36.67	6240	6078.78056	161.21944		36.67	1163	1355.62141	-192.62141		36.67	9836	9670.57945	165.42055		36.67	2662	2783.40065	-121.40065
36.685	246	243.10465	2.89535		36.685	332	336.39673	-4.39673		36.685	5006	4896.29126	109.70874		36.685	1050	1259.94351	-209.94351		36.685	7986	7873.79757	112.20243		36.685	2194	2285.38174	-91.38174
36.7	249	242.68811	6.31189		36.7	314	335.75206	-21.75206		36.7	3657	3686.80725	-29.80725		36.7	983	1184.62397	-201.62397		36.7	6123	5981.82467	141.17533		36.7	1772	1881.51322	-109.51323
36.715	248	242.3208	5.6792		36.715	307	335.17104	-28.17103		36.715	2598	2655.49614	-57.49614		36.715	959	1126.05853	-167.05853		36.715	4217	4328.21357	-111.21357		36.715	1479	1569.89354	-90.89354
36.73	255	241.9932	13.0068		36.73	285	334.64125	-49.64125		36.73	1822	1890.94504	-68.94504		36.73	941	1080.88772	-139.88772		36.73	3020	3071.85176	-51.85176		36.73	1331	1339.72135	-8.72135
36.745	233	241.69802	-8.69802		36.745	297	334.1534	-37.15339		36.745	1353	1387.87711	-34.87711		36.745	880	1046.15352	-166.15352		36.745	2202	2223.94157	-21.94157		36.745	1162	1175.76154	-13.76154
36.76	234	241.42958	-7.42958		36.76	319	333.70022	-14.70022		36.76	1029	1088.65193	-59.65193		36.76	875	1019.3721	-144.37211		36.76	1705	1706.81106	-1.81106		36.76	1086	1062.00195	23.99805
36.775	233	241.1834	-8.1834		36.775	316	333.27602	-17.27602		36.775	895	923.39883	-28.39883		36.775	864	998.54146	-134.54146		36.775	1430	1415.01855	14.98145		36.775	994	984.09419	9.90581
36.79	231	240.95593	-9.95593		36.79	314	332.87621	-18.87621		36.79	787	834.81724	-47.81724		36.79	844	982.10468	-138.10468		36.79	1220	1256.71305	-36.71305		36.79	927	930.54761	-3.54761
36.805	230	240.74429	-10.74429		36.805	301	332.49711	-31.49711		36.805	720	785.66495	-65.66495		36.805	864	968.88845	-104.88845		36.805	1141	1169.20384	-28.20384		36.805	879	892.941	-13.941
36.82	206	240.54616	-34.54616		36.82	303	332.13571	-29.13571		36.82	725	755.58608	-30.58608		36.82	863	958.03199	-95.03199		36.82	1102	1116.67198	-14.67198		36.82	889	865.53705	23.46295
36.835	240	240.35969	-0.35969		36.835	307	331.78953	-24.78953		36.835	716	734.83224	-18.83224		36.835	829	948.91757	-119.91757		36.835	1062	1081.27641	-19.27641		36.835	805	844.65254	-39.65253
36.85	227	240.18339	-13.18339		36.85	307	331.45653	-24.45653		36.85	713	719.1047	-6.1047		36.85	790	941.10909	-151.10909		36.85	970	1054.92371	-84.92371		36.85	772	828.02602	-56.02602
36.865	241	240.01597	0.98403		36.865	311	331.13502	-20.13502		36.865	716	706.51529	9.48471		36.865	839	934.30148	-95.30148		36.865	956	1034.03848	-78.03848		36.865	786	814.30418	-28.30418
36.88	243	239.85639	3.14361		36.88	305	330.82357	-25.82357		36.88	688	696.14585	-8.14585		36.88	867	928.28153	-61.28153		36.88	1017	1016.92567	0.07433		36.88	793	802.67785	-9.67785
36.895	239	239.70381	-0.70381		36.895	318	330.52097	-12.52097		36.895	699	687.46572	11.53428		36.895	862	922.89894	-60.89894		36.895	997	1002.64618	-5.64618		36.895	784	792.64926	-8.64926
36.91	224	239.55758	-15.55758		36.91	337	330.22621	6.77379		36.91	691	680.11821	10.88179		36.91	856	918.04575	-62.04575		36.91	994	990.58924	3.41076		36.91	767	783.89486	-16.89486
36.925	223	239.41733	-16.41733		36.925	353	329.93844	23.06156		36.925	650	673.84209	-23.84209		36.925	846	913.64232	-67.64232		36.925	935	980.3148	-45.3148		36.925	732	776.18933	-44.18933
36.94	238	239.28363	-1.28363		36.94	316	329.65689	-13.65689		36.94	656	668.43829	-12.43829		36.94	819	909.62796	-90.62796		36.94	942	971.48965	-29.48965		36.94	774	769.36523	4.63477
36.955	244	239.15588	4.84412		36.955	306	329.38095	-23.38095		36.955	674	663.75201	10.24799		36.955	822	905.95486	-83.95486		36.955	1000	963.85537	36.14463		36.955	733	763.29178	-30.29178
36.97	247	239.02675	7.97325		36.97	304	329.11006	-25.11006		36.97	621	659.66128	-38.66128		36.97	824	902.58423	-78.58423		36.97	954	957.20858	-3.20858		36.97	725	757.86344	-32.86344
36.985	235	238.90111	-3.90111		36.985	321	328.84374	-7.84374		36.985	631	656.06898	-25.06898		36.985	777	899.48373	-122.48373		36.985	968	951.38751	16.61249		36.985	742	752.99329	-10.99329
37	252	238.77863	13.22137		37	288	328.58158	-40.58158		37	594	652.89703	-58.89703		37	797	896.62595	-99.62595		37	903	946.26218	-43.26218		37	704	748.60887	-44.60887
37.015	247	238.65905	8.34095		37.015	285	328.32321	-43.32321		37.015	619	650.08208	-31.08208		37.015	838	893.98728	-55.98728		37.015	876	941.72725	-65.72725		37.015	688	744.64924	-56.64924
37.03	235	238.54213	-3.54213		37.03	281	328.06833	-47.06833		37.03	629	647.57234	-18.57233		37.03	801	891.5472	-90.5472		37.03	910	937.69665	-27.69665		37.03	682	741.06284	-59.06284
37.045	219	238.42764	-19.42764		37.045	299	327.81665	-28.81665		37.045	605	645.32512	-40.32512		37.045	749	889.28778	-140.28778		37.045	859	934.09953	-75.09953		37.045	658	737.80582	-79.80582
37.06	221	238.31541	-17.31541		37.06	305	327.56792	-22.56792		37.06	615	643.30503	-28.30503		37.06	775	887.19327	-112.19327		37.06	880	930.87713	-50.87713		37.06	676	734.84071	-58.84071
37.075	207	238.20528	-31.20527		37.075	279	327.32193	-48.32193		37.075	618	641.48251	-23.48251		37.075	792	885.24975	-93.24975		37.075	925	927.98044	-2.98044		37.075	680	732.13538	-52.13538
37.09	213	238.09708	-25.09708		37.09	281	327.07849	-46.07849		37.09	637	639.83272	-2.83272		37.09	782	883.44498	-101.44498		37.09	896	925.36831	-29.36831		37.09	677	729.66211	-52.66211
37.105	219	237.9907	-18.9907		37.105	279	326.83742	-47.83742		37.105	617	638.3347	-21.3347		37.105	795	881.7681	-86.7681		37.105	907	923.00602	-16.00602		37.105	660	727.39699	-67.39699
37.12	223	237.88602	-14.88602		37.12	292	326.59857	-34.59857		37.12	604	636.97064	-32.97064		37.12	799	880.20948	-81.20948		37.12	922	920.8641	1.1359		37.12	659	725.31925	-66.31925
37.135	234	237.78293	-3.78293		37.135	303	326.36181	-23.36181		37.135	630	635.72535	-5.72535		37.135	797	878.76063	-81.76063		37.135	920	918.91743	1.08257		37.135	666	723.41085	-57.41085
37.15	222	237.68134	-15.68134		37.15	297	326.127	-29.127		37.15	612	634.58584	-22.58584		37.15	791	877.41401	-86.41401		37.15	864	917.14451	-53.14451		37.15	667	721.65603	-54.65603
37.165	211	237.58117	-26.58117		37.165	269	325.89406	-56.89406		37.165	615	633.5409	-18.5409		37.165	775	876.16295	-101.16295		37.165	876	915.52685	-39.52685		37.165	670	720.04107	-50.04107
37.18	212	237.48234	-25.48234		37.18	284	325.66286	-41.66286		37.18	612	632.58089	-20.58089		37.18	820	875.00157	-55.00157		37.18	877	914.0485	-37.0485		37.18	689	718.55391	-29.55391
37.195	220	237.38479	-17.38478		37.195	298	325.43333	-27.43333		37.195	573	631.69745	-58.69745		37.195	793	873.92469	-80.92469		37.195	881	912.69567	-31.69567		37.195	668	717.18401	-49.18401
37.21	224	237.28844	-13.28844		37.21	279	325.20539	-46.20539		37.21	577	630.88333	-53.88333		37.21	775	872.92777	-97.92777		37.21	878	911.45636	-33.45636		37.21	664	715.92213	-51.92213
37.225	236	237.19325	-1.19325		37.225	270	324.97896	-54.97896		37.225	594	630.13219	-36.13219		37.225	791	872.00685	-81.00685		37.225	889	910.32017	-21.32017		37.225	671	714.76015	-43.76015
37.24	260	237.09916	22.90084		37.24	273	324.75398	-51.75398		37.24	606	629.43855	-23.43855		37.24	811	871.15852	-60.15852		37.24	927	909.27801	17.72199		37.24	658	713.69096	-55.69096
37.255	234	237.00614	-3.00614		37.255	287	324.53039	-37.53039		37.255	609	628.7976	-19.7976		37.255	774	870.37985	-96.37985		37.255	920	908.32195	11.67805		37.255	669	712.70835	-43.70835
37.27	225	236.91413	-11.91412		37.27	276	324.30813	-48.30813		37.27	615	628.20513	-13.20513		37.27	801	869.6684	-68.6684		37.27	880	907.44507	-27.44507		37.27	666	711.8069	-45.8069
37.285	220	236.82309	-16.82309		37.285	285	324.08716	-39.08716		37.285	637	627.65748	9.34252		37.285	820	869.02216	-49.02216		37.285	848	906.64132	-58.64132		37.285	682	710.9819	-28.9819
37.3	234	236.733	-2.733		37.3	286	323.86742	-37.86742		37.3	610	627.15145	-17.15145		37.3	832	868.43955	-36.43955		37.3	883	905.90542	-22.90542		37.3	692	710.22929	-18.22929
37.315	239	236.64383	2.35617		37.315	277	323.64889	-46.64889		37.315	584	626.68427	-42.68427		37.315	791	867.9194	-76.9194		37.315	876	905.23277	-29.23277		37.315	650	709.54562	-59.54562
37.33	228	236.55553	-8.55553		37.33	279	323.43152	-44.43152		37.33	641	626.25351	14.74649		37.33	769	867.46096	-98.46096		37.33	881	904.61941	-23.61941		37.33	692	708.92797	-16.92797
37.345	216	236.46809	-20.46809		37.345	285	323.21529	-38.21529		37.345	627	625.85711	1.14289		37.345	805	867.06387	-62.06387		37.345	881	904.06187	-23.06187		37.345	678	708.37396	-30.37396
37.36	229	236.38148	-7.38148		37.36	283	323.00015	-40.00015		37.36	590	625.4933	-35.49329		37.36	837	866.72818	-29.72818		37.36	888	903.55724	-15.55724		37.36	707	707.88169	-0.88169
37.375	215	236.29568	-21.29568		37.375	300	322.78608	-22.78608		37.375	583	625.16056	-42.16056		37.375	759	866.45436	-107.45436		37.375	896	903.10302	-7.10302		37.375	690	707.44974	-17.44974
37.39	229	236.21067	-7.21067		37.39	272	322.57306	-50.57306		37.39	632	624.85769	7.14231		37.39	790	866.24333	-76.24333		37.39	917	902.69716	14.30284		37.39	673	707.07714	-34.07714
37.405	231	236.12642	-5.12642		37.405	303	322.36106	-19.36106		37.405	614	624.58369	-10.58369		37.405	811	866.09645	-55.09645		37.405	929	902.33801	26.66199		37.405	700	706.76341	-6.76341
37.42	208	236.04292	-28.04292		37.42	263	322.15006	-59.15006		37.42	609	624.33783	-15.33783		37.42	826	866.01561	-40.01561		37.42	895	902.0243	-7.0243		37.42	672	706.50851	-34.50851
37.435	233	235.96016	-2.96016		37.435	256	321.94004	-65.94004		37.435	645	624.11958	20.88042		37.435	810	866.0032	-56.0032		37.435	895	901.75513	-6.75513		37.435	674	706.31291	-32.31291
37.45	236	235.87811	0.12189		37.45	271	321.73098	-50.73098		37.45	637	623.92866	13.07134		37.45	765	866.06226	-101.06226		37.45	857	901.52998	-44.52998		37.45	673	706.17758	-33.17758
37.465	220	235.79677	-15.79677		37.465	278	321.52287	-43.52287		37.465	618	623.76505	-5.76505		37.465	788	866.19651	-78.19651		37.465	882	901.3487	-19.3487		37.465	708	706.10403	1.89597
37.48	239	235.71613	3.28387		37.48	279	321.3157	-42.3157		37.48	572	623.62893	-51.62893		37.48	826	866.41049	-40.41049		37.48	887	901.21155	-14.21155		37.48	671	706.09437	-35.09437
37.495	235	235.63616	-0.63616		37.495	284	321.10944	-37.10944		37.495	556	623.52076	-67.52076		37.495	815	866.70974	-51.70974		37.495	840	901.11917	-61.11917		37.495	692	706.15136	-14.15136
37.51	234	235.55686	-1.55686		37.51	291	320.90409	-29.90409		37.51	586	623.4413	-37.4413		37.51	840	867.10107	-27.10107		37.51	826	901.07266	-75.07266		37.51	692	706.27851	-14.27851
37.525	213	235.47822	-22.47822		37.525	264	320.69963	-56.69963		37.525	607	623.3916	-16.3916		37.525	864	867.59291	-3.5929		37.525	943	901.07359	41.92641		37.525	667	706.48015	-39.48015
37.54	199	235.40022	-36.40022		37.54	285	320.49606	-35.49606		37.54	618	623.37304	-5.37304		37.54	854	868.19589	-14.19589		37.54	899	901.1241	-2.1241		37.54	723	706.76158	16.23842
37.555	225	235.32287	-10.32287		37.555	275	320.29337	-45.29337		37.555	576	623.38744	-47.38744		37.555	842	868.92365	-26.92365		37.555	909	901.2269	7.7731		37.555	688	707.12923	-19.12923
37.57	237	235.24615	1.75385		37.57	290	320.09154	-30.09154		37.57	613	623.43704	-10.43704		37.57	853	869.79403	-16.79403		37.57	941	901.38544	39.61456		37.57	693	707.59089	-14.59089
37.585	216	235.17006	-19.17006		37.585	314	319.89058	-5.89058		37.585	573	623.52465	-50.52464		37.585	852	870.83072	-18.83072		37.585	871	901.60396	-30.60396		37.585	692	708.156	-16.156
37.6	227	235.09458	-8.09458		37.6	281	319.69047	-38.69047		37.6	616	623.65368	-7.65368		37.6	850	872.06562	-22.06562		37.6	932	901.88771	30.11229		37.6	665	708.83611	-43.83611
37.615	225	235.01972	-10.01972		37.615	271	319.4912	-48.4912		37.615	580	623.82838	-43.82838		37.615	892	873.54204	18.45796		37.615	871	902.24309	-31.24309		37.615	642	709.64561	-67.64561
37.63	249	234.94546	14.05454		37.63	282	319.29279	-37.29279		37.63	603	624.05389	-21.05389		37.63	896	875.31884	20.68116		37.63	898	902.67794	-4.67794		37.63	673	710.60288	-37.60288
37.645	229	234.87181	-5.87181		37.645	279	319.09521	-40.09521		37.645	580	624.33656	-44.33656		37.645	893	877.47577	15.52423		37.645	902	903.20186	-1.20186		37.645	709	711.73234	-2.73234
37.66	223	234.79875	-11.79875		37.66	271	318.89847	-47.89847		37.66	556	624.68422	-68.68422		37.66	859	880.11997	-21.11997		37.66	883	903.82662	-20.82662		37.66	692	713.06787	-21.06787
37.675	216	234.72628	-18.72628		37.675	273	318.70256	-45.70256		37.675	632	625.10663	6.89337		37.675	866	883.39353	-17.39353		37.675	895	904.56682	-9.56682		37.675	686	714.65868	-28.65868
37.69	241	234.6544	6.3456		37.69	255	318.50748	-63.50748		37.69	602	625.61614	-23.61614		37.69	855	887.48177	-32.48177		37.69	869	905.44071	-36.44071		37.69	711	716.57888	-5.57888
37.705	226	234.5831	-8.5831		37.705	268	318.31323	-50.31323		37.705	609	626.22895	-17.22895		37.705	902	892.62159	9.37841		37.705	874	906.47167	-32.47167		37.705	695	718.9424	-23.9424
37.72	233	234.51239	-1.51238		37.72	279	318.11981	-39.11981		37.72	610	626.96767	-16.96767		37.72	896	899.10898	-3.10898		37.72	894	907.69102	-13.69102		37.72	676	721.92532	-45.92532
37.735	245	234.44225	10.55775		37.735	290	317.92721	-27.92721		37.735	547	627.86691	-80.8669		37.735	827	907.30422	-80.30422		37.735	884	909.14386	-25.14385		37.735	654	725.79686	-71.79686
37.75	223	234.37268	-11.37268		37.75	298	317.73545	-19.73545		37.75	602	628.98515	-26.98515		37.75	921	917.63337	3.36663		37.75	916	910.90181	5.09819		37.75	695	730.9593	-35.9593
37.765	208	234.30369	-26.30369		37.765	297	317.5445	-20.5445		37.765	600	630.42794	-30.42794		37.765	913	930.58413	-17.58413		37.765	890	913.08914	-23.08914		37.765	714	737.99412	-23.99412
37.78	226	234.23527	-8.23527		37.78	292	317.35439	-25.35439		37.78	588	632.3881	-44.3881		37.78	942	946.69448	-4.69448		37.78	913	915.93175	-2.93175		37.78	739	747.70701	-8.70701
37.795	232	234.16743	-2.16742		37.795	297	317.1651	-20.1651		37.795	595	635.20621	-40.20621		37.795	959	966.53278	-7.53278		37.795	901	919.83847	-18.83847		37.795	721	761.15818	-40.15818
37.81	220	234.10014	-14.10014		37.81	291	316.97665	-25.97665		37.81	579	639.44748	-60.44747		37.81	928	990.6686	-62.6686		37.81	902	925.5188	-23.5188		37.81	747	779.65708	-32.65708
37.825	221	234.03343	-13.03343		37.825	297	316.78902	-19.78902		37.825	630	645.98212	-15.98212		37.825	969	1019.63446	-50.63446		37.825	904	934.12892	-30.12892		37.825	779	804.6949	-25.6949
37.84	217	233.96728	-16.96728		37.84	275	316.60223	-41.60223		37.84	643	656.05188	-13.05188		37.84	1031	1053.87973	-22.87973		37.84	959	947.4252	11.5748		37.84	736	837.78701	-101.78701
37.855	215	233.9017	-18.9017		37.855	282	316.41628	-34.41628		37.855	659	671.30985	-12.30985		37.855	1067	1093.71958	-26.71958		37.855	974	967.89897	6.10103		37.855	803	880.20622	-77.20622
37.87	212	233.83668	-21.83668		37.87	294	316.23117	-22.23117		37.87	685	693.828	-8.828		37.87	1117	1139.28294	-22.28294		37.87	1045	998.8641	46.1359		37.87	884	932.61237	-48.61237
37.885	215	233.77222	-18.77222		37.885	315	316.04691	-1.0469		37.885	701	726.0657	-25.0657		37.885	1146	1190.4645	-44.4645		37.885	1030	1044.44587	-14.44587		37.885	955	994.62693	-39.62693
37.9	227	233.70834	-6.70834		37.9	309	315.86349	-6.86349		37.9	770	770.77227	-0.77227		37.9	1239	1246.8846	-7.8846		37.9	1174	1109.3673	64.6327		37.9	1062	1064.44781	-2.44781
37.915	219	233.64501	-14.64501		37.915	285	315.68093	-30.68093		37.915	850	830.67615	19.32385		37.915	1282	1307.85913	-25.85913		37.915	1291	1198.3525	92.6475		37.915	1077	1138.61429	-61.61429
37.93	216	233.58226	-17.58226		37.93	301	315.49922	-14.49922		37.93	908	907.60574	0.39426		37.93	1348	1372.38024	-24.38024		37.93	1276	1314.80239	-38.80239		37.93	1181	1211.99977	-30.99977
37.945	235	233.52007	1.47993		37.945	265	315.31838	-50.31838		37.945	1009	1000.76722	8.23278		37.945	1473	1439.11346	33.88654		37.945	1417	1458.36056	-41.36056		37.945	1246	1278.07514	-32.07514
37.96	235	233.45845	1.54155		37.96	256	315.13842	-59.13842		37.96	1060	1104.49852	-44.49852		37.96	1600	1506.42754	93.57246		37.96	1614	1621.62973	-7.62973		37.96	1398	1329.52462	68.47538
37.975	218	233.3974	-15.3974		37.975	271	314.95933	-43.95933		37.975	1195	1206.60888	-11.60888		37.975	1704	1572.48574	131.51426		37.975	1768	1787.45241	-19.45241		37.975	1520	1359.43829	160.56171
37.99	232	233.33692	-1.33692		37.99	286	314.78112	-28.78112		37.99	1254	1288.75382	-34.75382		37.99	1692	1635.42215	56.57785		37.99	1994	1928.8399	65.1601		37.99	1583	1363.32098	219.67902
38.005	209	233.27702	-24.27702		38.005	283	314.60381	-31.60381		38.005	1346	1329.9322	16.0678		38.005	1765	1693.58036	71.41964		38.005	2061	2013.24468	47.75532		38.005	1522	1341.45038	180.54962
38.02	208	233.21769	-25.21769		38.02	290	314.4274	-24.42739		38.02	1306	1314.03073	-8.03073		38.02	1855	1745.71154	109.28846		38.02	1970	2012.59135	-42.59135		38.02	1379	1299.88233	79.11767
38.035	204	233.15894	-29.15894		38.035	293	314.25189	-21.25189		38.035	1320	1240.65161	79.34839		38.035	1902	1790.9879	111.0121		38.035	1998	1919.31389	78.68611		38.035	1221	1248.82573	-27.82573
38.05	212	233.10078	-21.10078		38.05	269	314.0773	-45.0773		38.05	1178	1129.33197	48.66803		38.05	1813	1828.7722	-15.7722		38.05	1782	1756.99279	25.00721		38.05	1137	1199.65442	-62.65442
38.065	209	233.0432	-24.0432		38.065	287	313.90364	-26.90364		38.065	1025	1008.27271	16.72729		38.065	1776	1858.25453	-82.25453		38.065	1536	1568.07564	-32.07564		38.065	1049	1162.74455	-113.74455
38.08	225	232.9862	-7.9862		38.08	266	313.73092	-47.73092		38.08	925	900.57735	24.42265		38.08	1769	1878.16386	-109.16386		38.08	1337	1391.37191	-54.37191		38.08	1059	1146.64983	-87.64983
38.095	215	232.9298	-17.9298		38.095	282	313.55915	-31.55915		38.095	770	819.40563	-49.40563		38.095	1685	1886.71328	-201.71328		38.095	1134	1251.33887	-117.33887		38.095	1040	1157.895	-117.895
38.11	215	232.874	-17.874		38.11	306	313.38834	-7.38834		38.11	709	769.0524	-60.0524		38.11	1797	1881.83332	-84.83332		38.11	1092	1158.13666	-66.13666		38.11	1073	1200.79059	-127.79059
38.125	227	232.8188	-5.8188		38.125	326	313.2185	12.7815		38.125	731	748.33711	-17.33711		38.125	1868	1861.67021	6.32979		38.125	1103	1112.1286	-9.1286		38.125	1208	1277.08196	-69.08196
38.14	226	232.7642	-6.7642		38.14	296	313.04964	-17.04964		38.14	757	754.50497	2.49503		38.14	1790	1825.24272	-35.24272		38.14	1128	1109.84997	18.15003		38.14	1313	1385.45701	-72.45701
38.155	218	232.71021	-14.71021		38.155	291	312.88178	-21.88178		38.155	827	786.20564	40.79436		38.155	1813	1773.02645	39.97355		38.155	1174	1149.20624	24.79376		38.155	1473	1521.0417	-48.0417
38.17	226	232.65684	-6.65684		38.17	286	312.71494	-26.71494		38.17	875	844.88567	30.11433		38.17	1783	1707.16308	75.83692		38.17	1231	1232.4508	-1.4508		38.17	1588	1675.07568	-87.07568
38.185	239	232.60408	6.39592		38.185	261	312.54912	-51.54912		38.185	946	934.79576	11.20424		38.185	1772	1631.13594	140.86407		38.185	1388	1366.72489	21.27511		38.185	1778	1834.94146	-56.94146
38.2	208	232.55196	-24.55196		38.2	280	312.38434	-32.38434		38.2	1127	1062.09718	64.90282		38.2	1709	1549.06843	159.93157		38.2	1610	1562.58828	47.41172		38.2	2026	1984.65529	41.34471
38.215	217	232.50047	-15.50047		38.215	314	312.22063	1.77937		38.215	1195	1233.07428	-38.07428		38.215	1641	1465.00017	175.99983		38.215	1823	1830.76797	-7.76797		38.215	2153	2105.96662	47.03338
38.23	226	232.44963	-6.44962		38.23	289	312.05799	-23.05799		38.23	1453	1450.76188	2.23812		38.23	1529	1382.40476	146.59525		38.23	2094	2176.63856	-82.63856		38.23	2380	2180.48874	199.51126
38.245	219	232.39943	-13.39943		38.245	271	311.89644	-40.89644		38.245	1731	1709.63737	21.36263		38.245	1374	1303.99066	70.00934		38.245	2527	2592.07455	-65.07455		38.245	2365	2193.53499	171.46501
38.26	211	232.34989	-21.34988		38.26	295	311.73601	-16.73601		38.26	2075	1989.74655	85.25345		38.26	1299	1231.68931	67.31069		38.26	3050	3046.51093	3.48907		38.26	2408	2139.39149	268.60851
38.275	208	232.30101	-24.30101		38.275	286	311.57671	-25.57671		38.275	2290	2253.5003	36.4997		38.275	1162	1166.72616	-4.72616		38.275	3566	3481.84629	84.15371		38.275	2199	2024.96328	174.03672
38.29	217	232.25281	-15.25281		38.29	267	311.41857	-44.41857		38.29	2470	2448.6905	21.3095		38.29	1074	1109.71675	-35.71675		38.29	3951	3816.43802	134.56198		38.29	2001	1867.80558	133.19442
38.305	233	232.20529	0.79471		38.305	279	311.26279	-32.26279		38.305	2558	2520.19573	37.80427		38.305	987	1060.76853	-73.76853		38.305	4106	3961.96722	144.03278		38.305	1713	1689.4026	23.5974
38.32	232	232.15846	-0.15846		38.32	280	311.11184	-31.11184		38.32	2469	2432.68724	36.31276		38.32	888	1019.58543	-131.58543		38.32	3931	3857.03188	73.96812		38.32	1390	1508.95841	-118.95841
38.335	237	232.11234	4.88766		38.335	282	310.9668	-28.9668		38.335	2312	2198.16701	113.83299		38.335	880	985.57419	-105.57419		38.335	3525	3510.78666	14.21334		38.335	1267	1340.61409	-73.61409
38.35	221	232.06694	-11.06694		38.35	276	310.82934	-34.82933		38.35	1857	1877.22319	-20.22319		38.35	836	957.94825	-121.94825		38.35	2965	3011.63877	-46.63877		38.35	1057	1193.16851	-136.16851
38.365	232	232.02227	-0.02226		38.365	290	310.70227	-20.70227		38.365	1468	1543.11358	-75.11358		38.365	802	935.82303	-133.82303		38.365	2403	2475.65624	-72.65624		38.365	940	1070.757	-130.757
38.38	212	231.97833	-19.97833		38.38	285	310.59147	-25.59147		38.38	1131	1249.95179	-118.95179		38.38	780	918.29657	-138.29657		38.38	1881	1993.4919	-112.49191		38.38	830	973.82161	-143.82161
38.395	193	231.93515	-38.93515		38.395	292	310.5147	-18.5147		38.395	886	1024.17555	-138.17555		38.395	770	904.51139	-134.51139		38.395	1508	1613.24254	-105.24254		38.395	811	900.20605	-89.20605
38.41	219	231.89274	-12.89274		38.41	295	310.55067	-15.55067		38.41	802	868.56243	-66.56243		38.41	824	893.69619	-69.69619		38.41	1270	1344.80864	-74.80864		38.41	785	846.26052	-61.26052
38.425	225	231.85111	-6.85111		38.425	302	310.40571	-8.40571		38.425	720	771.10016	-51.10016		38.425	823	885.1886	-62.1886		38.425	1124	1172.65613	-48.65613		38.425	765	807.80996	-42.80996
38.44	223	231.81028	-8.81028		38.44	306	310.26219	-4.26219		38.44	668	714.50354	-46.50354		38.44	787	878.44219	-91.44219		38.44	1074	1070.53956	3.46044		38.44	742	780.86809	-38.86809
38.455	239	231.77027	7.22973		38.455	296	310.12017	-14.12017		38.455	648	683.02827	-35.02827		38.455	776	873.02184	-97.02184		38.455	946	1012.9135	-66.9135		38.455	766	762.05586	3.94414
38.47	231	231.7311	-0.7311		38.47	295	309.97968	-14.97968		38.47	604	665.41111	-61.41111		38.47	784	868.59172	-84.59172		38.47	947	980.58664	-33.58664		38.47	747	748.75802	-1.75802
38.485	235	231.69278	3.30722		38.485	300	309.84076	-9.84076		38.485	607	654.88104	-47.88104		38.485	769	864.8995	-95.8995		38.485	920	961.51613	-41.51613		38.485	721	739.09556	-18.09556
38.5	218	231.65533	-13.65533		38.5	309	309.70347	-0.70346		38.5	599	647.88506	-48.88506		38.5	759	861.75989	-102.75989		38.5	912	949.13277	-37.13277		38.5	716	731.79924	-15.79924
38.515	227	231.61878	-4.61878		38.515	303	309.56783	-6.56783		38.515	610	642.73558	-32.73558		38.515	777	859.04039	-82.04039		38.515	905	940.21425	-35.21425		38.515	694	726.05325	-32.05325
38.53	216	231.58315	-15.58315		38.53	282	309.43392	-27.43392		38.53	597	638.66827	-41.66827		38.53	765	856.64723	-91.64723		38.53	926	933.27395	-7.27395		38.53	693	721.35145	-28.35145
38.545	229	231.54846	-2.54846		38.545	286	309.30178	-23.30178		38.545	613	635.3255	-22.3255		38.545	829	854.51339	-25.51339		38.545	945	927.6202	17.3798		38.545	696	717.38514	-21.38514
38.56	220	231.51475	-11.51475		38.56	312	309.17146	2.82854		38.56	586	632.51824	-46.51824		38.56	826	852.59177	-26.59177		38.56	955	922.89864	32.10136		38.56	677	713.96482	-36.96482
38.575	230	231.48203	-1.48203		38.575	282	309.04303	-27.04303		38.575	602	630.12922	-28.12922		38.575	796	850.84957	-54.84957		38.575	909	918.89778	-9.89778		38.575	640	710.97036	-70.97035
38.59	224	231.45034	-7.45034		38.59	303	308.91656	-5.91655		38.59	658	628.07613	29.92387		38.59	780	849.26567	-69.26567		38.59	929	915.47307	13.52693		38.59	700	708.3213	-8.3213
38.605	230	231.4197	-1.4197		38.605	310	308.79209	1.20791		38.605	624	626.29715	-2.29715		38.605	777	847.83554	-70.83554		38.605	901	912.51738	-11.51738		38.605	650	705.96024	-55.96024
38.62	229	231.39016	-2.39016		38.62	281	308.66972	-27.66972		38.62	612	624.74434	-12.74434		38.62	742	846.59235	-104.59235		38.62	867	909.94806	-42.94806		38.62	640	703.84369	-63.84369
38.635	210	231.36175	-21.36175		38.635	268	308.54951	-40.54951		38.635	611	623.3799	-12.3799		38.635	792	845.31368	-53.31368		38.635	886	907.70006	-21.70005		38.635	702	701.93725	0.06275
38.65	206	231.3345	-25.3345		38.65	284	308.43155	-24.43155		38.65	569	622.17363	-53.17363		38.65	758	844.1239	-86.1239		38.65	877	905.7215	-28.7215		38.65	639	700.21284	-61.21284
38.665	219	231.30845	-12.30845		38.665	261	308.31592	-47.31592		38.665	605	621.1012	-16.1012		38.665	760	843.01451	-83.01451		38.665	913	903.97061	9.02939		38.665	667	698.64714	-31.64714
38.68	225	231.28365	-6.28365		38.68	295	308.20271	-13.20271		38.68	570	620.14283	-50.14283		38.68	768	841.97838	-73.97838		38.68	914	902.41345	11.58655		38.68	669	697.22052	-28.22052
38.695	210	231.26015	-21.26015		38.695	297	308.09202	-11.09202		38.695	641	619.28229	21.71771		38.695	799	841.00974	-42.00974		38.695	913	901.02221	11.97779		38.695	676	695.91684	-19.91684
38.71	224	231.23799	-7.23799		38.71	284	307.98396	-23.98395		38.71	661	618.50621	42.49379		38.71	753	840.10488	-87.10488		38.71	907	899.77395	7.22605		38.71	660	694.72293	-34.72293
38.725	211	231.21722	-20.21722		38.725	281	307.87863	-26.87863		38.725	642	617.80343	24.19657		38.725	743	839.27107	-96.27107		38.725	902	898.64959	3.35041		38.725	643	693.62717	-50.62717
38.74	227	231.19791	-4.19791		38.74	292	307.77615	-15.77615		38.74	622	617.16466	4.83534		38.74	788	838.47649	-50.47649		38.74	914	897.63318	16.36682		38.74	695	692.62002	2.37998
38.755	262	231.18011	30.81989		38.755	289	307.67666	-18.67666		38.755	609	616.58204	-7.58203		38.755	799	837.71089	-38.71089		38.755	945	896.7113	48.2887		38.755	713	691.69441	21.30559
38.77	243	231.16388	11.83612		38.77	294	307.58029	-13.58029		38.77	589	616.04893	-27.04893		38.77	791	836.9874	-45.9874		38.77	864	895.87258	-31.87258		38.77	660	690.8488	-30.8488
38.785	235	231.14931	3.8507		38.785	280	307.48718	-27.48718		38.785	609	615.5597	-6.5597		38.785	767	836.30281	-69.30281		38.785	875	895.10947	-20.10947		38.785	654	690.09587	-36.09587
38.8	220	231.13645	-11.13645		38.8	293	307.39748	-14.39748		38.8	619	615.10951	3.89049		38.8	774	835.65428	-61.65428		38.8	913	894.41815	18.58185		38.8	678	689.34521	-11.34521
38.815	230	231.12539	-1.12539		38.815	276	307.31138	-31.31138		38.815	626	614.69424	11.30577		38.815	764	835.03926	-71.03926		38.815	913	893.79347	19.20653		38.815	678	688.64515	-10.64515
38.83	216	231.11622	-15.11622		38.83	296	307.22904	-11.22904		38.83	616	614.31068	1.68932		38.83	785	834.45548	-49.45548		38.83	889	893.23217	-4.23217		38.83	690	687.99109	2.00891
38.845	239	231.10903	7.89097		38.845	307	307.15066	-0.15066		38.845	592	613.95839	-21.95839		38.845	739	833.90089	-94.90089		38.845	907	892.73395	14.26605		38.845	654	687.37895	-33.37895
38.86	217	231.10392	-14.10392		38.86	299	307.07646	-8.07646		38.86	614	613.63591	0.36409		38.86	753	833.37365	-80.37365		38.86	902	892.30438	9.69562		38.86	646	686.80511	-40.80511
38.875	206	231.101	-25.101		38.875	287	307.00664	-20.00664		38.875	614	613.34214	0.65786		38.875	790	832.87215	-42.87215		38.875	834	891.96933	-57.96933		38.875	676	686.26638	-10.26638
38.89	229	231.10038	-2.10038		38.89	294	306.94147	-12.94147		38.89	629	613.07699	15.92301		38.89	761	832.39491	-71.39491		38.89	887	891.89052	-4.89052		38.89	689	685.75992	3.24008
38.905	222	231.10219	-9.10219		38.905	324	306.88119	17.11881		38.905	601	612.84211	-11.84211		38.905	760	831.94063	-71.94063		38.905	897	891.49711	5.50289		38.905	698	685.28321	12.71679
38.92	210	231.10657	-21.10657		38.92	301	306.8261	-5.8261		38.92	604	612.64332	-8.64332		38.92	763	831.50815	-68.50815		38.92	905	891.1325	13.8675		38.92	686	684.83398	1.16602
38.935	224	231.11367	-7.11367		38.935	267	306.7765	-39.7765		38.935	578	612.50392	-34.50392		38.935	757	831.09645	-74.09645		38.935	882	890.7943	-8.7943		38.935	688	684.41024	3.58976
38.95	225	231.12365	-6.12365		38.95	287	306.73272	-19.73272		38.95	582	612.47648	-30.47648		38.95	741	830.70462	-89.70462		38.95	877	890.48041	-13.4804		38.95	644	684.01017	-40.01017
38.965	212	231.13668	-19.13668		38.965	275	306.69513	-31.69513		38.965	596	612.27663	-16.27663		38.965	756	830.33186	-74.33186		38.965	891	890.18895	0.81105		38.965	673	683.63218	-10.63218
38.98	214	231.15296	-17.15296		38.98	267	306.66412	-39.66412		38.98	591	612.09022	-21.09022		38.98	766	829.9775	-63.9775		38.98	881	889.9183	-8.9183		38.98	662	683.27482	-21.27482
38.995	229	231.17269	-2.17269		38.995	277	306.64012	-29.64012		38.995	562	611.91644	-49.91644		38.995	741	829.64094	-88.64094		38.995	865	889.66699	-24.66699		38.995	680	682.93682	-2.93682
39.01	219	231.1961	-12.1961		39.01	312	306.62359	5.37641		39.01	603	611.75461	-8.75461		39.01	813	829.32169	-16.32169		39.01	869	889.43374	-20.43374		39.01	698	682.61703	15.38297
39.025	232	231.22344	0.77656		39.025	304	306.61505	-2.61505		39.025	632	611.60415	20.39585		39.025	834	829.01937	4.98063		39.025	922	889.2174	32.7826		39.025	679	682.31442	-3.31442
39.04	245	231.25499	13.74501		39.04	301	306.61506	-5.61506		39.04	652	611.46455	40.53545		39.04	821	828.73366	-7.73366		39.04	880	889.01698	-9.01698		39.04	672	682.0281	-10.0281
39.055	257	231.29103	25.70897		39.055	311	306.62422	4.37578		39.055	668	611.33541	56.66459		39.055	818	828.46434	-10.46434		39.055	913	888.8316	24.1684		39.055	736	681.75725	54.24275
39.07	248	231.33191	16.66809		39.07	283	306.64322	-23.64322		39.07	614	611.21636	2.78364		39.07	754	828.21129	-74.21129		39.07	893	888.6605	4.3395		39.07	680	681.50117	-1.50117
39.085	216	231.37799	-15.37799		39.085	280	306.67278	-26.67278		39.085	587	611.10716	-24.10716		39.085	728	827.97447	-99.97447		39.085	878	888.503	-10.503		39.085	653	681.25924	-28.25924
39.1	213	231.42966	-18.42966		39.1	285	306.71373	-21.71373		39.1	584	611.00758	-27.00758		39.1	727	827.75392	-100.75392		39.1	888	888.35854	-0.35854		39.1	687	681.03094	5.96906
39.115	215	231.48737	-16.48737		39.115	283	306.76696	-23.76696		39.115	650	610.9175	39.0825		39.115	786	827.54979	-41.54979		39.115	942	888.22663	53.77337		39.115	689	680.8158	8.1842
39.13	227	231.5516	-4.5516		39.13	308	306.83347	1.16653		39.13	644	610.83685	33.16315		39.13	775	827.36233	-52.36233		39.13	913	888.1069	24.8931		39.13	672	680.61347	-8.61347
39.145	242	231.62291	10.37709		39.145	290	306.91436	-16.91436		39.145	647	610.76562	36.23438		39.145	785	827.19188	-42.19188		39.145	865	887.99901	-22.99901		39.145	657	680.42364	-23.42364
39.16	229	231.70189	-2.70189		39.16	292	307.01086	-15.01086		39.16	590	610.70389	-20.70389		39.16	748	827.03891	-79.03891		39.16	847	887.90275	-40.90275		39.16	671	680.24609	-9.24609
39.175	235	231.78923	3.21077		39.175	287	307.12431	-20.12431		39.175	613	610.65177	2.34823		39.175	750	826.904	-76.904		39.175	868	887.81795	-19.81795		39.175	713	680.08068	32.91932
39.19	248	231.88568	16.11432		39.19	283	307.25626	-24.25626		39.19	616	610.6095	5.3905		39.19	774	826.78785	-52.78785		39.19	900	887.74454	12.25546		39.19	702	679.92732	22.07268
39.205	218	231.99209	-13.99209		39.205	275	307.40839	-32.40839		39.205	590	610.57734	-20.57734		39.205	760	826.69134	-66.69134		39.205	921	887.68253	33.31747		39.205	648	679.78604	-31.78604
39.22	208	232.1094	-24.1094		39.22	293	307.58262	-14.58262		39.22	639	610.55568	28.44432		39.22	824	826.61549	-2.61549		39.22	949	887.63201	61.36799		39.22	687	679.65692	7.34308
39.235	227	232.23869	-5.23869		39.235	256	307.78108	-51.78108		39.235	636	610.54498	25.45503		39.235	839	826.56151	12.43849		39.235	942	887.59317	54.40683		39.235	717	679.54014	37.45986
39.25	218	232.38118	-14.38118		39.25	264	308.0062	-44.0062		39.25	613	610.5458	2.4542		39.25	797	826.53081	-29.53081		39.25	929	887.56627	41.43373		39.25	707	679.43597	27.56403
39.265	227	232.53823	-5.53823		39.265	294	308.26071	-14.26071		39.265	649	610.55885	38.44115		39.265	794	826.52504	-32.52504		39.265	908	887.55171	20.44829		39.265	701	679.34479	21.65521
39.28	223	232.71141	-9.71141		39.28	292	308.5477	-16.5477		39.28	664	610.58492	53.41508		39.28	804	826.54614	-22.54614		39.28	932	887.54999	44.45001		39.28	678	679.26709	-1.26709
39.295	245	232.90251	12.09749		39.295	290	308.87072	-18.87072		39.295	610	610.625	-0.625		39.295	830	826.59633	3.40367		39.295	961	887.56172	73.43828		39.295	685	679.20348	5.79652
39.31	239	233.11357	5.88643		39.31	317	309.23379	7.76621		39.31	607	610.68022	-3.68022		39.31	795	826.67822	-31.67822		39.31	901	887.58769	13.41231		39.31	656	679.15474	-23.15474
39.325	210	233.34695	-23.34695		39.325	312	309.64152	2.35848		39.325	643	610.75192	32.24808		39.325	779	826.79483	-47.79483		39.325	915	887.62885	27.37115		39.325	661	679.12179	-18.12179
39.34	205	233.60535	-28.60535		39.34	288	310.09924	-22.09924		39.34	626	610.84169	15.15831		39.34	761	826.94969	-65.94969		39.34	882	887.68632	-5.68632		39.34	663	679.10575	-16.10575
39.355	226	233.89193	-7.89193		39.355	282	310.61307	-28.61307		39.355	624	610.95137	13.04863		39.355	810	827.14691	-17.14691		39.355	883	887.76147	-4.76147		39.355	649	679.10798	-30.10798
39.37	236	234.21036	1.78964		39.37	282	311.19014	-29.19014		39.37	633	611.08316	21.91684		39.37	796	827.39131	-31.39131		39.37	903	887.85593	15.14407		39.37	685	679.13008	5.86992
39.385	224	234.56493	-10.56493		39.385	282	311.83874	-29.83874		39.385	626	611.23964	14.76036		39.385	793	827.68856	-34.68856		39.385	897	887.97166	9.02834		39.385	694	679.17398	14.82602
39.4	230	234.96069	-4.96069		39.4	309	312.56858	-3.56858		39.4	646	611.42387	34.57614		39.4	813	828.04532	-15.04532		39.4	919	888.11099	30.88901		39.4	679	679.24198	-0.24198
39.415	231	235.40364	-4.40364		39.415	335	313.39108	21.60892		39.415	634	611.63948	22.36052		39.415	795	828.4695	-33.4695		39.415	907	888.27669	18.72331		39.415	679	679.33682	-0.33682
39.43	230	235.90088	-5.90088		39.43	315	314.31975	0.68025		39.43	580	611.89083	-31.89083		39.43	782	828.9705	-46.9705		39.43	932	888.47213	43.52787		39.43	669	679.46181	-10.46181
39.445	244	236.46095	7.53905		39.445	292	315.37068	-23.37068		39.445	598	612.18315	-14.18315		39.445	783	829.55957	-46.55957		39.445	931	888.70133	42.29867		39.445	680	679.62092	0.37908
39.46	246	237.09414	8.90586		39.46	312	316.56311	-4.56311		39.46	641	612.52273	28.47727		39.46	864	830.25025	33.74975		39.46	964	888.9692	75.0308		39.46	725	679.81894	45.18106
39.475	251	237.81296	13.18704		39.475	317	317.92027	-0.92026		39.475	581	612.91726	-31.91726		39.475	785	831.05891	-46.05891		39.475	929	889.28168	39.71832		39.475	662	680.06171	-18.06171
39.49	239	238.63273	0.36727		39.49	301	319.47036	-18.47036		39.49	613	613.37615	-0.37615		39.49	810	832.00558	-22.00558		39.49	871	889.64607	-18.64607		39.49	693	680.35636	12.64364
39.505	227	239.5724	-12.5724		39.505	337	321.2481	15.7519		39.505	610	613.91101	-3.91101		39.505	810	833.11486	-23.11486		39.505	877	890.0714	-13.0714		39.505	708	680.71165	27.28835
39.52	233	240.65561	-7.65561		39.52	300	323.29673	-23.29673		39.52	595	614.53634	-19.53634		39.52	790	834.41738	-44.41738		39.52	856	890.56893	-34.56893		39.52	674	681.13848	-7.13848
39.535	229	241.9122	-12.9122		39.535	275	325.67134	-50.67134		39.535	607	615.27048	-8.27047		39.535	803	835.9518	-32.9518		39.535	884	891.15292	-7.15292		39.535	679	681.6505	-2.6505
39.55	227	243.38026	-16.38026		39.55	321	328.44419	-7.44419		39.55	640	616.137	23.863		39.55	779	837.7679	-58.7679		39.55	900	891.84184	8.15816		39.55	669	682.26501	-13.26501
39.565	215	245.10913	-30.10913		39.565	295	331.7136	-36.7136		39.565	625	617.16735	7.83265		39.565	782	839.93158	-57.93158		39.565	941	892.66067	48.33933		39.565	653	683.00441	-30.00441
39.58	223	247.16409	-24.16409		39.58	320	335.61904	-15.61904		39.58	620	618.40598	1.59402		39.58	845	842.53308	2.46692		39.58	923	893.64529	29.35471		39.58	679	683.89832	-4.89832
39.595	217	249.63469	-32.63469		39.595	322	340.36558	-18.36558		39.595	636	619.92136	16.07864		39.595	819	845.70058	-26.70058		39.595	876	894.8515	-18.8515		39.595	656	684.98726	-28.98726
39.61	245	252.65237	-7.65237		39.61	331	346.26193	-15.26193		39.61	624	621.829	2.171		39.61	795	849.62173	-54.62173		39.61	844	896.37224	-52.37224		39.61	673	686.32868	-13.32868
39.625	284	256.43071	27.56929		39.625	359	353.77576	5.22424		39.625	620	624.33525	-4.33525		39.625	847	854.57606	-7.57606		39.625	938	898.36814	39.63186		39.625	707	688.00701	18.99299
39.64	247	261.35435	-14.35435		39.64	377	363.60859	13.39141		39.64	640	627.81032	12.18968		39.64	853	860.98029	-7.98029		39.64	954	901.11578	52.88422		39.64	707	690.14935	16.85065
39.655	247	268.15084	-21.15084		39.655	362	376.78861	-14.78861		39.655	586	632.89147	-46.89147		39.655	804	869.44697	-65.44697		39.655	965	905.07492	59.92508		39.655	684	692.9487	-8.9487
39.67	275	278.16399	-3.16399		39.67	412	394.77234	17.22766		39.67	643	640.60332	2.39668		39.67	837	880.85279	-43.85279		39.67	996	910.97043	85.02957		39.67	701	696.69534	4.30466
39.685	319	293.69245	25.30755		39.685	436	419.53105	16.46895		39.685	653	652.46936	0.53064		39.685	878	896.40413	-18.40413		39.685	954	919.87838	34.12162		39.685	732	701.81443	30.18557
39.7	341	318.28788	22.71212		39.7	439	453.56881	-14.56881		39.7	684	670.58564	13.41436		39.7	972	917.66628	54.33372		39.7	985	933.29741	51.70259		39.7	724	708.90124	15.09876
39.715	365	356.87519	8.12481		39.715	492	499.77839	-7.77839		39.715	711	697.62763	13.37238		39.715	916	946.4894	-30.4894		39.715	945	953.16158	-8.16158		39.715	719	718.72868	0.27132
39.73	422	415.58523	6.41477		39.73	535	561.02736	-26.02736		39.73	689	736.76381	-47.76381		39.73	945	984.75781	-39.75781		39.73	945	981.72091	-36.72091		39.73	707	732.18298	-25.18298
39.745	472	501.44265	-29.44265		39.745	605	639.44808	-34.44808		39.745	709	791.47058	-82.47058		39.745	1008	1033.97065	-25.97065		39.745	981	1021.20056	-40.20056		39.745	753	750.07796	2.92204
39.76	584	622.24897	-38.24897		39.76	684	735.53769	-51.53769		39.76	870	865.08189	4.91811		39.76	1079	1094.73374	-15.73374		39.76	1069	1073.16591	-4.16591		39.76	814	772.85631	41.14369
39.775	802	785.4042	16.5958		39.775	884	847.18167	36.81833		39.775	909	959.49749	-50.49749		39.775	1145	1166.14481	-21.14481		39.775	1094	1137.5012	-43.5012		39.775	793	800.25358	-7.25358
39.79	986	992.65909	-6.65909		39.79	1026	968.643	57.357		39.79	1027	1072.60695	-45.60695		39.79	1311	1244.97225	66.02775		39.79	1239	1211.06863	27.93137		39.79	823	830.84861	-7.84861
39.805	1251	1230.04533	20.95467		39.805	1091	1089.5895	1.4105		39.805	1188	1195.03796	-7.03796		39.805	1367	1324.6069	42.3931		39.805	1311	1286.33284	24.66716		39.805	821	861.7603	-40.7603
39.82	1492	1457.58704	34.41297		39.82	1269	1194.38992	74.61008		39.82	1373	1307.99909	65.00091		39.82	1435	1393.93308	41.06692		39.82	1424	1351.17662	72.82338		39.82	845	887.96981	-42.96981
39.835	1664	1607.274	56.726		39.835	1292	1262.62616	29.37384		39.835	1426	1384.31177	41.68823		39.835	1435	1437.08802	-2.08802		39.835	1410	1390.05609	19.94391		39.835	869	902.3841	-33.3841
39.85	1600	1602.15156	-2.15156		39.85	1272	1273.64375	-1.64375		39.85	1415	1395.2476	19.7524		39.85	1495	1437.43421	57.5658		39.85	1367	1388.47709	-21.47709		39.85	868	898.36482	-30.36482
39.865	1410	1416.87615	-6.87615		39.865	1238	1217.72817	20.27183		39.865	1358	1327.17276	30.82724		39.865	1449	1388.74529	60.25471		39.865	1312	1342.21718	-30.21718		39.865	930	875.32622	54.67379
39.88	1144	1126.36112	17.63888		39.88	1161	1106.49044	54.50956		39.88	1210	1198.57165	11.42835		39.88	1316	1304.10399	11.89601		39.88	1259	1263.82797	-4.82797		39.88	899	840.86225	58.13775
39.895	818	836.95407	-18.95406		39.895	982	967.48348	14.51652		39.895	1051	1049.10458	1.89542		39.895	1227	1207.26337	19.73663		39.895	1169	1174.72372	-5.72372		39.895	834	804.71308	29.28692
39.91	584	609.85916	-25.85916		39.91	811	827.50961	-16.50961		39.91	871	912.41859	-41.41859		39.91	1146	1116.91676	29.08324		39.91	1085	1092.37205	-7.37205		39.91	818	772.94206	45.05794
39.925	446	458.75964	-12.75964		39.925	670	703.17657	-33.17657		39.925	844	805.61187	38.38813		39.925	1061	1041.78637	19.21363		39.925	998	1025.9861	-27.9861		39.925	762	747.63779	14.36221
[truncated: 2,004 more rows]
