# Supplementary material for: Using resistor network models to predict the transport properties of solid-state battery composites
Source: Nat Commun. 2025 Feb 6;16:1411. doi: 10.1038/s41467-025-56514-5 (PMC11803108; doi:10.1038/s41467-025-56514-5)
Supplement: Supplementary file 3 — Source data [file 41467_2025_56514_MOESM3_ESM.zip › SourceData_SI/FigS20.csv]

xlabel: 2*theta / �
ylabel: arb. units.
NCMvolfrac_60_beforeLFA					NCMvolfrac_60_afterLFA					NCMvolfrac_80_beforeLFA					NCMvolfrac_80_afterLFA					NCM_beforeLFA					NCM_afterLFA
x	y (Data)	y (Fit)	y (Difference)		x	y (Data)	y (Fit)	y (Difference)		x	y (Data)	y (Fit)	y (Difference)		x	y (Data)	y (Fit)	y (Difference)		x	y (Data)	y (Fit)	y (Difference)		x	y (Data)	y (Fit)	y (Difference)
10	939	1041.01408	-102.01408		10	1189	1200.52664	-11.52664		10	691	737.43551	-46.43551		10	518	535.01829	-17.01829		10	1833	1824.10323	8.89677		10	1792	1729.21978	62.78022
10.015	944	1039.2554	-95.2554		10.015	1173	1200.25884	-27.25884		10.015	687	737.02281	-50.02281		10.015	506	534.90144	-28.90144		10.015	1781	1822.57646	-41.57646		10.015	1728	1728.54852	-0.54852
10.03	1001	1037.51723	-36.51723		10.03	1203	1199.99502	3.00498		10.03	736	736.61669	-0.61669		10.03	528	534.78651	-6.78651		10.03	1788	1821.0651	-33.0651		10.03	1738	1727.8828	10.1172
10.045	987	1035.79948	-48.79948		10.045	1181	1199.73515	-18.73515		10.045	739	736.2171	2.7829		10.045	517	534.67349	-17.67349		10.045	1720	1819.56909	-99.56909		10.045	1666	1727.22259	-61.22259
10.06	976	1034.10202	-58.10202		10.06	1180	1199.4792	-19.4792		10.06	716	735.82399	-19.82399		10.06	500	534.56236	-34.56236		10.06	1767	1818.08833	-51.08833		10.06	1673	1726.56787	-53.56787
10.075	980	1032.42473	-52.42473		10.075	1220	1199.22715	20.77285		10.075	734	735.43733	-1.43733		10.075	520	534.4531	-14.4531		10.075	1815	1816.62274	-1.62274		10.075	1713	1725.91862	-12.91862
10.09	969	1030.76752	-61.76752		10.09	1218	1198.97897	19.02103		10.09	711	735.05706	-24.05706		10.09	515	534.3457	-19.3457		10.09	1763	1815.17224	-52.17224		10.09	1701	1725.2748	-24.2748
10.105	941	1029.13026	-88.13026		10.105	1155	1198.73465	-43.73465		10.105	695	734.68314	-39.68314		10.105	485	534.24014	-49.24014		10.105	1709	1813.73675	-104.73675		10.105	1718	1724.63641	-6.63641
10.12	970	1027.51284	-57.51284		10.12	1206	1198.49415	7.50585		10.12	703	734.31552	-31.31552		10.12	492	534.1364	-42.1364		10.12	1762	1812.31618	-50.31618		10.12	1718	1724.0034	-6.0034
10.135	964	1025.91515	-61.91515		10.135	1163	1198.25747	-35.25747		10.135	705	733.95417	-28.95417		10.135	530	534.03446	-4.03446		10.135	1717	1810.91044	-93.91044		10.135	1694	1723.37576	-29.37576
10.15	923	1024.33707	-101.33707		10.15	1114	1198.02457	-84.02457		10.15	683	733.59902	-50.59902		10.15	501	533.93432	-32.93432		10.15	1651	1809.51946	-158.51946		10.15	1602	1722.75346	-120.75346
10.165	946	1022.77851	-76.77851		10.165	1183	1197.79544	-14.79544		10.165	694	733.25005	-39.25005		10.165	506	533.83594	-27.83594		10.165	1701	1808.14316	-107.14316		10.165	1613	1722.13648	-109.13648
10.18	963	1021.23933	-58.23933		10.18	1147	1197.57006	-50.57006		10.18	699	732.9072	-33.9072		10.18	521	533.73933	-12.73933		10.18	1719	1806.78145	-87.78145		10.18	1668	1721.52479	-53.52479
10.195	952	1019.71944	-67.71944		10.195	1162	1197.3484	-35.3484		10.195	726	732.57044	-6.57044		10.195	508	533.64446	-25.64446		10.195	1764	1805.43425	-41.43425		10.195	1679	1720.91838	-41.91838
10.21	937	1018.21873	-81.21873		10.21	1173	1197.13046	-24.13046		10.21	741	732.23971	8.76029		10.21	525	533.55131	-8.55131		10.21	1795	1804.10148	-9.10148		10.21	1677	1720.31721	-43.31721
10.225	954	1016.73708	-62.73708		10.225	1167	1196.91621	-29.91621		10.225	702	731.91497	-29.91497		10.225	543	533.45987	9.54013		10.225	1738	1802.78306	-64.78306		10.225	1689	1719.72126	-30.72126
10.24	980	1015.27438	-35.27438		10.24	1217	1196.70565	20.29435		10.24	728	731.59619	-3.59619		10.24	515	533.37012	-18.37012		10.24	1776	1801.47891	-25.47891		10.24	1732	1719.13052	12.86948
10.255	984	1013.83053	-29.83053		10.255	1210	1196.49877	13.50123		10.255	734	731.28331	2.71669		10.255	528	533.28205	-5.28205		10.255	1743	1800.18894	-57.18894		10.255	1682	1718.54494	-36.54494
10.27	1014	1012.40542	1.59458		10.27	1234	1196.29555	37.70445		10.27	739	730.97629	8.02371		10.27	567	533.19564	33.80437		10.27	1750	1798.91309	-48.91309		10.27	1676	1717.96452	-41.96452
10.285	936	1010.99893	-74.99893		10.285	1170	1196.09601	-26.09601		10.285	736	730.6751	5.3249		10.285	530	533.11087	-3.11087		10.285	1746	1797.65126	-51.65126		10.285	1656	1717.38923	-61.38923
10.3	930	1009.61097	-79.61097		10.3	1190	1195.90017	-5.90017		10.3	766	730.37968	35.62032		10.3	501	533.02773	-32.02773		10.3	1786	1796.40338	-10.40338		10.3	1700	1716.81904	-16.81904
10.315	945	1008.24142	-63.24142		10.315	1181	1195.70804	-14.70804		10.315	712	730.09	-18.09		10.315	461	532.94621	-71.94621		10.315	1799	1795.16937	3.83063		10.315	1675	1716.25393	-41.25393
10.33	930	1006.89018	-76.89018		10.33	1190	1195.51973	-5.51973		10.33	693	729.80602	-36.80601		10.33	494	532.86629	-38.86629		10.33	1787	1793.94915	-6.94915		10.33	1742	1715.69388	26.30612
10.345	944	1005.55714	-61.55714		10.345	1189	1195.33538	-6.33538		10.345	702	729.52768	-27.52768		10.345	495	532.78795	-37.78795		10.345	1712	1792.74265	-80.74265		10.345	1712	1715.13887	-3.13887
10.36	968	1004.24219	-36.24219		10.36	1193	1195.15543	-2.15543		10.36	712	729.25495	-17.25495		10.36	504	532.71118	-28.71118		10.36	1760	1791.54978	-31.54978		10.36	1663	1714.58886	-51.58886
10.375	951	1002.94522	-51.94522		10.375	1170	1194.98269	-24.98269		10.375	726	728.98779	-2.98779		10.375	501	532.63596	-31.63596		10.375	1738	1790.37046	-52.37046		10.375	1675	1714.04384	-39.04384
10.39	954	1001.66615	-47.66615		10.39	1164	1194.80988	-30.80988		10.39	742	728.72615	13.27385		10.39	481	532.56228	-51.56228		10.39	1787	1789.20462	-2.20462		10.39	1694	1713.50378	-19.50378
10.405	976	1000.40484	-24.40484		10.405	1218	1194.63666	23.36334		10.405	755	728.47	26.53		10.405	512	532.49012	-20.49012		10.405	1799	1788.05218	10.94782		10.405	1753	1712.96867	40.03133
10.42	989	999.16121	-10.16121		10.42	1223	1194.46675	28.53325		10.42	740	728.21929	11.78071		10.42	547	532.41946	14.58054		10.42	1797	1786.91307	10.08693		10.42	1782	1712.43847	69.56153
10.435	957	997.93515	-40.93515		10.435	1227	1194.30011	32.69989		10.435	741	727.97398	13.02602		10.435	534	532.3503	1.6497		10.435	1768	1785.7872	-17.7872		10.435	1768	1711.91317	56.08683
10.45	973	996.72655	-23.72655		10.45	1169	1194.13674	-25.13674		10.45	694	727.73403	-33.73403		10.45	509	532.28262	-23.28262		10.45	1702	1784.6745	-82.6745		10.45	1675	1711.39273	-36.39273
10.465	948	995.53531	-47.53531		10.465	1167	1193.9766	-26.9766		10.465	699	727.4994	-28.4994		10.465	552	532.2164	19.7836		10.465	1790	1783.5749	6.4251		10.465	1737	1710.87715	26.12285
10.48	963	994.36133	-31.36133		10.48	1209	1193.81968	15.18032		10.48	662	727.27005	-65.27005		10.48	594	532.15163	61.84837		10.48	1733	1782.48831	-49.48831		10.48	1737	1710.36639	26.63361
10.495	973	993.2045	-20.2045		10.495	1208	1193.66595	14.33405		10.495	719	727.04594	-8.04594		10.495	572	532.0883	39.91171		10.495	1757	1781.41467	-24.41467		10.495	1698	1709.86043	-11.86043
10.51	926	992.06473	-66.06473		10.51	1165	1193.51538	-28.51538		10.51	677	726.82703	-49.82703		10.51	555	532.02638	22.97362		10.51	1783	1780.35389	2.64611		10.51	1691	1709.35925	-18.35925
10.525	984	990.9419	-6.9419		10.525	1216	1193.36796	22.63204		10.525	724	726.61328	-2.61328		10.525	537	531.96586	5.03414		10.525	1756	1779.3059	-23.3059		10.525	1713	1708.86283	4.13717
10.54	1011	989.83592	21.16408		10.54	1230	1193.22367	36.77633		10.54	769	726.40465	42.59535		10.54	585	531.90674	53.09326		10.54	1782	1778.27063	3.72937		10.54	1792	1708.37115	83.62885
10.555	998	988.74669	9.25331		10.555	1180	1193.08247	-13.08247		10.555	705	726.20109	-21.20109		10.555	537	531.84899	5.15101		10.555	1757	1777.24799	-20.24799		10.555	1688	1707.88417	-19.88417
10.57	944	987.6741	-43.6741		10.57	1188	1192.94435	-4.94435		10.57	768	726.00258	41.99742		10.57	559	531.79261	27.20739		10.57	1799	1776.23793	22.76207		10.57	1684	1707.40188	-23.40188
10.585	1002	986.61806	15.38194		10.585	1272	1192.80928	79.19072		10.585	789	725.80906	63.19094		10.585	546	531.73757	14.26243		10.585	1806	1775.24035	30.75965		10.585	1710	1706.92426	3.07574
10.6	1035	985.57846	49.42154		10.6	1298	1192.67725	105.32275		10.6	772	725.62051	46.37949		10.6	544	531.68387	12.31613		10.6	1807	1774.2552	32.7448		10.6	1757	1706.45129	50.54871
10.615	994	984.5552	9.4448		10.615	1234	1192.54823	41.45177		10.615	700	725.43688	-25.43688		10.615	566	531.63148	34.36852		10.615	1718	1773.28239	-55.28239		10.615	1702	1705.98293	-3.98293
10.63	960	983.54819	-23.54819		10.63	1246	1192.4222	53.5778		10.63	729	725.25813	3.74187		10.63	581	531.5804	49.4196		10.63	1782	1772.32185	9.67815		10.63	1758	1705.51918	52.48082
10.645	1011	982.55733	28.44267		10.645	1211	1192.29913	18.70087		10.645	708	725.08423	-17.08423		10.645	552	531.53062	20.46938		10.645	1794	1771.37351	22.62649		10.645	1707	1705.06	1.94
10.66	998	981.58251	16.41749		10.66	1171	1192.17902	-21.17902		10.66	712	724.91514	-12.91514		10.66	522	531.48211	-9.48211		10.66	1762	1770.4373	-8.4373		10.66	1691	1704.60538	-13.60538
10.675	1009	980.62364	28.37636		10.675	1214	1192.06182	21.93818		10.675	713	724.75081	-11.75081		10.675	567	531.43486	35.56514		10.675	1759	1769.51313	-10.51313		10.675	1769	1704.15528	64.84472
10.69	934	979.68062	-45.68062		10.69	1232	1191.94753	40.05247		10.69	724	724.59122	-0.59122		10.69	526	531.38887	-5.38887		10.69	1776	1768.60095	7.39905		10.69	1683	1703.7097	-20.7097
10.705	973	978.75336	-5.75336		10.705	1185	1191.83611	-6.83611		10.705	760	724.43631	35.56369		10.705	519	531.34411	-12.34411		10.705	1710	1767.70068	-57.70068		10.705	1673	1703.26861	-30.26861
10.72	976	977.84175	-1.84175		10.72	1225	1191.72756	33.27244		10.72	784	724.28607	59.71393		10.72	566	531.30058	34.69942		10.72	1774	1766.81225	7.18775		10.72	1776	1702.83198	73.16802
10.735	926	976.94569	-50.94569		10.735	1140	1191.62184	-51.62184		10.735	700	724.14044	-24.14044		10.735	542	531.25826	10.74174		10.735	1678	1765.93558	-87.93558		10.735	1598	1702.3998	-104.3998
10.75	981	976.0651	4.9349		10.75	1158	1191.51894	-33.51894		10.75	717	723.99939	-6.99939		10.75	498	531.21713	-33.21713		10.75	1695	1765.0706	-70.0706		10.75	1686	1701.97204	-15.97204
10.765	971	975.19988	-4.19988		10.765	1167	1191.41884	-24.41884		10.765	677	723.86288	-46.86288		10.765	551	531.17719	19.82281		10.765	1742	1764.21725	-22.21725		10.765	1712	1701.54868	10.45132
10.78	983	974.34992	8.65008		10.78	1206	1191.32151	14.67849		10.78	718	723.73088	-5.73088		10.78	574	531.13842	42.86158		10.78	1763	1763.37545	-0.37545		10.78	1698	1701.12969	-3.12969
10.795	1019	973.51514	45.48486		10.795	1223	1191.22694	31.77306		10.795	705	723.60335	-18.60335		10.795	536	531.10081	4.89919		10.795	1745	1762.54513	-17.54513		10.795	1696	1700.71507	-4.71507
10.81	954	972.69543	-18.69543		10.81	1194	1191.13509	2.86491		10.81	715	723.48025	-8.48025		10.81	507	531.06434	-24.06434		10.81	1679	1761.72623	-82.72623		10.81	1648	1700.30478	-52.30478
10.825	976	971.89071	4.10929		10.825	1220	1191.04596	28.95404		10.825	734	723.36155	10.63845		10.825	558	531.029	26.971		10.825	1775	1760.91866	14.08134		10.825	1728	1699.8988	28.1012
10.84	940	971.10088	-31.10088		10.84	1210	1190.95952	19.04048		10.84	717	723.24721	-6.24721		10.84	557	530.99479	26.00522		10.84	1795	1760.12237	34.87763		10.84	1756	1699.49711	56.50289
10.855	983	970.32585	12.67415		10.855	1217	1190.87575	26.12425		10.855	685	723.13719	-38.13719		10.855	509	530.96167	-21.96167		10.855	1699	1759.33729	-60.33729		10.855	1696	1699.0997	-3.0997
10.87	983	969.56551	13.43449		10.87	1185	1190.79463	-5.79463		10.87	724	723.03147	0.96854		10.87	521	530.92965	-9.92965		10.87	1748	1758.56333	-10.56333		10.87	1688	1698.70653	-10.70653
10.885	982	968.81978	13.18022		10.885	1126	1190.71615	-64.71615		10.885	686	722.92999	-36.92999		10.885	537	530.89872	6.10129		10.885	1784	1757.80044	26.19956		10.885	1689	1698.31759	-9.31759
10.9	998	968.08857	29.91143		10.9	1266	1190.64027	75.35973		10.9	737	722.83273	14.16727		10.9	538	530.86884	7.13116		10.9	1876	1757.04855	118.95145		10.9	1765	1697.93286	67.06714
10.915	1007	967.37178	39.62822		10.915	1262	1190.56698	71.43302		10.915	788	722.73965	65.26035		10.915	555	530.84003	24.15997		10.915	1840	1756.30759	83.69241		10.915	1746	1697.55231	48.44769
10.93	977	966.66932	10.33068		10.93	1181	1190.49626	-9.49626		10.93	695	722.65071	-27.65071		10.93	508	530.81226	-22.81226		10.93	1762	1755.57749	6.42251		10.93	1730	1697.17592	32.82408
10.945	939	965.9811	-26.9811		10.945	1154	1190.42809	-36.42809		10.945	718	722.56589	-4.56589		10.945	500	530.78551	-30.78551		10.945	1716	1754.85817	-38.85817		10.945	1695	1696.80368	-1.80368
10.96	931	965.30703	-34.30703		10.96	1159	1190.36245	-31.36245		10.96	727	722.48514	4.51486		10.96	525	530.75979	-5.75979		10.96	1690	1754.14959	-64.14959		10.96	1607	1696.43556	-89.43556
10.975	948	964.647	-16.647		10.975	1233	1190.29932	42.70068		10.975	735	722.40843	12.59157		10.975	538	530.73507	7.26493		10.975	1743	1753.45166	-10.45166		10.975	1651	1696.07153	-45.07153
10.99	957	964.00095	-7.00095		10.99	1233	1190.23868	42.76132		10.99	725	722.33573	2.66427		10.99	545	530.71135	14.28865		10.99	1849	1752.76432	96.23568		10.99	1741	1695.71159	45.28841
11.005	945	963.36876	-18.36876		11.005	1211	1190.18051	20.8195		11.005	709	722.267	-13.267		11.005	568	530.6886	37.3114		11.005	1854	1752.0875	101.9125		11.005	1657	1695.3557	-38.3557
11.02	941	962.75036	-21.75036		11.02	1186	1190.12479	-4.12479		11.02	726	722.20221	3.79779		11.02	531	530.66683	0.33317		11.02	1833	1751.42115	81.57885		11.02	1652	1695.00385	-43.00385
11.035	1001	962.14565	38.85435		11.035	1234	1190.0715	43.9285		11.035	734	722.14132	11.85868		11.035	553	530.64602	22.35399		11.035	1828	1750.76518	77.23482		11.035	1756	1694.65602	61.34398
11.05	979	961.55454	17.44546		11.05	1179	1190.02062	-11.02062		11.05	709	722.0843	-13.0843		11.05	527	530.62615	-3.62614		11.05	1755	1750.11953	4.88047		11.05	1622	1694.31218	-72.31218
11.065	983	960.97695	22.02305		11.065	1157	1189.97214	-32.97214		11.065	755	722.03112	32.96888		11.065	559	530.60721	28.39279		11.065	1685	1749.48415	-64.48415		11.065	1695	1693.97232	1.02768
11.08	1017	960.41279	56.58721		11.08	1173	1189.92603	-16.92603		11.08	750	721.98174	28.01826		11.08	540	530.5892	9.41081		11.08	1719	1748.85896	-29.85896		11.08	1704	1693.63641	10.36359
11.095	965	959.86195	5.13805		11.095	1104	1189.88227	-85.88227		11.095	705	721.93612	-16.93612		11.095	504	530.57209	-26.57209		11.095	1648	1748.2439	-100.2439		11.095	1559	1693.30443	-134.30443
11.11	912	959.32437	-47.32437		11.11	1123	1189.84085	-66.84085		11.11	696	721.89425	-25.89424		11.11	517	530.55589	-13.55589		11.11	1662	1747.6389	-85.6389		11.11	1561	1692.97637	-131.97637
11.125	1017	958.79995	58.20005		11.125	1218	1189.80175	28.19825		11.125	741	721.85607	19.14393		11.125	509	530.54057	-21.54057		11.125	1736	1747.04389	-11.04389		11.125	1710	1692.6522	17.3478
11.14	897	958.2886	-61.2886		11.14	1240	1189.76495	50.23505		11.14	704	721.82156	-17.82156		11.14	530	530.52613	-0.52613		11.14	1780	1746.45882	33.54118		11.14	1675	1692.33189	-17.33189
11.155	896	957.79024	-61.79023		11.155	1213	1189.73042	23.26958		11.155	732	721.79069	10.20931		11.155	525	530.51255	-5.51255		11.155	1805	1745.88362	59.11638		11.155	1701	1692.01544	8.98456
11.17	880	957.30477	-77.30477		11.17	1217	1189.69815	27.30185		11.17	729	721.76342	7.23658		11.17	514	530.49982	-16.49982		11.17	1664	1745.31823	-81.31823		11.17	1646	1691.70282	-45.70282
11.185	969	956.83211	12.16789		11.185	1192	1189.66813	2.33187		11.185	695	721.73972	-26.73972		11.185	535	530.48794	4.51206		11.185	1767	1744.76258	22.23742		11.185	1671	1691.39402	-20.39402
11.2	949	956.37219	-7.37219		11.2	1187	1189.64033	-2.64033		11.2	719	721.71957	-2.71957		11.2	564	530.47689	33.52311		11.2	1802	1744.2166	57.7834		11.2	1702	1691.089	10.911
11.215	891	955.9249	-64.9249		11.215	1155	1189.61473	-34.61473		11.215	718	721.70291	-3.70291		11.215	531	530.46665	0.53335		11.215	1766	1743.68024	22.31976		11.215	1651	1690.78775	-39.78775
11.23	996	955.49016	40.50984		11.23	1206	1189.59132	16.40868		11.23	766	721.68974	44.31026		11.23	566	530.45723	35.54277		11.23	1835	1743.15343	91.84657		11.23	1728	1690.49025	37.50975
11.245	992	955.0679	36.9321		11.245	1208	1189.57008	18.42992		11.245	769	721.68	47.32		11.245	547	530.4486	16.5514		11.245	1756	1742.63611	13.36389		11.245	1662	1690.19648	-28.19648
11.26	1011	954.65801	56.34199		11.26	1260	1189.55099	70.44901		11.26	818	721.67367	96.32633		11.26	557	530.44075	26.55925		11.26	1906	1742.12821	163.87179		11.26	1778	1689.90641	88.09359
11.275	952	954.26043	-2.26043		11.275	1218	1189.53404	28.46596		11.275	759	721.67073	37.32927		11.275	553	530.43369	22.56631		11.275	1962	1741.62968	220.37032		11.275	1731	1689.62004	41.37996
11.29	990	953.87506	36.12494		11.29	1208	1189.51919	18.48081		11.29	700	721.67113	-21.67113		11.29	570	530.42738	39.57262		11.29	1880	1741.14045	138.85955		11.29	1794	1689.33734	104.66266
11.305	977	953.50183	23.49817		11.305	1215	1189.50645	25.49355		11.305	731	721.67485	9.32515		11.305	586	530.42183	55.57817		11.305	1811	1740.66046	70.33954		11.305	1764	1689.05829	74.94171
11.32	965	953.14064	11.85936		11.32	1193	1189.49578	3.50422		11.32	771	721.68185	49.31815		11.32	543	530.41702	12.58298		11.32	1702	1740.18965	-38.18965		11.32	1704	1688.78286	15.21714
11.335	984	952.79142	31.20858		11.335	1217	1189.48717	27.51283		11.335	767	721.69211	45.3079		11.335	523	530.41295	-7.41295		11.335	1813	1739.72795	73.27205		11.335	1745	1688.51105	56.48895
11.35	983	952.45407	30.54593		11.35	1196	1189.48061	6.51939		11.35	743	721.70559	21.29442		11.35	560	530.40959	29.59041		11.35	1759	1739.27531	19.72469		11.35	1666	1688.24283	-22.24283
11.365	999	952.12853	46.87147		11.365	1210	1189.47607	20.52393		11.365	741	721.72226	19.27774		11.365	556	530.40695	25.59305		11.365	1730	1738.83167	-8.83167		11.365	1732	1687.97817	44.02183
11.38	1009	951.8147	57.1853		11.38	1238	1189.47354	48.52646		11.38	757	721.74209	35.25791		11.38	568	530.40501	37.59499		11.38	1806	1738.39695	67.60305		11.38	1695	1687.71707	7.28293
11.395	1030	951.51251	78.48749		11.395	1210	1189.473	20.527		11.395	748	721.76506	26.23494		11.395	583	530.40376	52.59624		11.395	1809	1737.97112	71.02888		11.395	1733	1687.4595	45.5405
11.41	1027	951.22187	75.77813		11.41	1209	1189.47444	19.52556		11.41	767	721.79113	45.20887		11.41	559	530.40318	28.59682		11.41	1821	1737.55409	83.44591		11.41	1732	1687.20544	44.79456
11.425	960	950.9427	9.0573		11.425	1183	1189.47783	-6.47783		11.425	764	721.82027	42.17973		11.425	561	530.40328	30.59672		11.425	1833	1737.14582	95.85418		11.425	1772	1686.95487	85.04513
11.44	975	950.67492	24.32508		11.44	1238	1189.48316	48.51684		11.44	749	721.85245	27.14755		11.44	549	530.40403	18.59597		11.44	1796	1736.74624	59.25376		11.44	1715	1686.70778	28.29222
11.455	985	950.41845	34.58155		11.455	1221	1189.49042	31.50958		11.455	762	721.88764	40.11236		11.455	530	530.40544	-0.40544		11.455	1730	1736.35529	-6.35529		11.455	1682	1686.46413	-4.46413
11.47	1034	950.17321	83.82679		11.47	1210	1189.49958	20.50042		11.47	703	721.92581	-18.92581		11.47	539	530.40748	8.59252		11.47	1782	1735.97292	46.02708		11.47	1640	1686.22393	-46.22393
11.485	1006	949.93912	56.06088		11.485	1172	1189.51063	-17.51063		11.485	719	721.96694	-2.96694		11.485	546	530.41016	15.58985		11.485	1815	1735.59907	79.40093		11.485	1570	1685.98713	-115.98713
11.5	984	949.7161	34.2839		11.5	1158	1189.52355	-31.52355		11.5	725	722.01099	2.98901		11.5	569	530.41345	38.58655		11.5	1827	1735.23367	91.76633		11.5	1701	1685.75374	15.24626
11.515	988	949.50407	38.49593		11.515	1241	1189.53832	51.46168		11.515	726	722.05794	3.94206		11.515	548	530.41735	17.58265		11.515	1736	1734.87668	1.12332		11.515	1737	1685.52371	51.47629
11.53	943	949.30295	-6.30295		11.53	1192	1189.55494	2.44506		11.53	720	722.10775	-2.10775		11.53	527	530.42185	-3.42185		11.53	1743	1734.52802	8.47198		11.53	1626	1685.29705	-59.29705
11.545	1001	949.11267	51.88734		11.545	1188	1189.57337	-1.57337		11.545	814	722.16039	91.83961		11.545	524	530.42694	-6.42693		11.545	1799	1734.18764	64.81236		11.545	1722	1685.07373	36.92627
11.56	955	948.93313	6.06687		11.56	1152	1189.59361	-37.59361		11.56	736	722.21585	13.78415		11.56	553	530.4326	22.5674		11.56	1716	1733.85549	-17.85549		11.56	1728	1684.85372	43.14628
11.575	980	948.76427	31.23573		11.575	1157	1189.61564	-32.61564		11.575	706	722.27408	-16.27408		11.575	519	530.43884	-11.43884		11.575	1612	1733.5315	-121.5315		11.575	1654	1684.63701	-30.63701
11.59	1003	948.60601	54.39399		11.59	1226	1189.63945	36.36055		11.59	758	722.33506	35.66494		11.59	572	530.44564	41.55436		11.59	1790	1733.21563	56.78437		11.59	1709	1684.42359	24.57641
11.605	979	948.45827	30.54173		11.605	1156	1189.66501	-33.66501		11.605	724	722.39877	1.60123		11.605	528	530.45299	-2.45299		11.605	1689	1732.9078	-43.9078		11.605	1669	1684.21343	-15.21343
11.62	999	948.32098	50.67902		11.62	1209	1189.69231	19.30769		11.62	715	722.46517	-7.46517		11.62	540	530.46088	9.53912		11.62	1784	1732.60797	51.39203		11.62	1701	1684.00651	16.99349
11.635	1033	948.19405	84.80596		11.635	1209	1189.72133	19.27867		11.635	781	722.53423	58.46577		11.635	530	530.4693	-0.4693		11.635	1782	1732.31608	49.68392		11.635	1790	1683.80281	106.19719
11.65	959	948.0774	10.9226		11.65	1157	1189.75207	-32.75207		11.65	717	722.60594	-5.60594		11.65	545	530.47825	14.52175		11.65	1709	1732.03207	-23.03207		11.65	1672	1683.60233	-11.60233
11.665	1004	947.97097	56.02903		11.665	1214	1189.7845	24.2155		11.665	693	722.68025	-29.68025		11.665	551	530.48771	20.51229		11.665	1863	1731.75589	131.24411		11.665	1747	1683.40503	63.59497
11.68	952	947.87468	4.12532		11.68	1225	1189.8186	35.1814		11.68	677	722.75715	-45.75715		11.68	547	530.49767	16.50233		11.68	1786	1731.48747	54.51253		11.68	1688	1683.2109	4.7891
11.695	979	947.78845	31.21155		11.695	1278	1189.85436	88.14564		11.695	757	722.8366	34.1634		11.695	553	530.50813	22.49187		11.695	1792	1731.22677	60.77323		11.695	1745	1683.01992	61.98008
11.71	998	947.71221	50.28779		11.71	1180	1189.89177	-9.89177		11.71	754	722.91858	31.08142		11.71	559	530.51907	28.48093		11.71	1753	1730.97373	22.02627		11.71	1652	1682.83207	-30.83207
11.725	1014	947.64587	66.35413		11.725	1181	1189.93081	-8.93081		11.725	714	723.00306	-9.00306		11.725	508	530.53049	-22.53049		11.725	1710	1730.72829	-20.72829		11.725	1660	1682.64734	-22.64734
11.74	1035	947.58938	87.41062		11.74	1250	1189.97147	60.02853		11.74	717	723.09001	-6.09001		11.74	566	530.54237	35.45763		11.74	1873	1730.4904	142.5096		11.74	1711	1682.4657	28.5343
11.755	971	947.54264	23.45736		11.755	1246	1190.01372	55.98628		11.755	759	723.17941	35.82059		11.755	570	530.55472	39.44528		11.755	1768	1730.26	37.74		11.755	1703	1682.28714	20.71286
11.77	989	947.50559	41.49441		11.77	1132	1190.05756	-58.05756		11.77	737	723.27123	13.72877		11.77	507	530.56751	-23.56751		11.77	1702	1730.03704	-28.03704		11.77	1708	1682.11163	25.88837
11.785	980	947.47816	32.52184		11.785	1192	1190.10296	1.89704		11.785	711	723.36545	-12.36545		11.785	507	530.58075	-23.58075		11.785	1736	1729.82146	6.17854		11.785	1685	1681.93917	3.06083
11.8	954	947.46026	6.53974		11.8	1175	1190.14992	-15.14992		11.8	716	723.46203	-7.46203		11.8	533	530.59441	2.40559		11.8	1760	1729.61322	30.38678		11.8	1670	1681.76973	-11.76973
11.815	977	947.45183	29.54817		11.815	1239	1190.19842	48.80158		11.815	726	723.56095	2.43905		11.815	553	530.6085	22.3915		11.815	1769	1729.41224	39.58776		11.815	1651	1681.60329	-30.60329
11.83	1036	947.4528	88.5472		11.83	1188	1190.24844	-2.24844		11.83	762	723.66219	38.33781		11.83	565	530.62301	34.37699		11.83	1823	1729.21849	93.78151		11.83	1646	1681.43984	-35.43984
11.845	981	947.46308	33.53692		11.845	1220	1190.29996	29.70004		11.845	741	723.76571	17.23429		11.845	540	530.63792	9.36208		11.845	1765	1729.03191	35.96809		11.845	1657	1681.27936	-24.27936
11.86	1015	947.48262	67.51739		11.86	1231	1190.35298	40.64702		11.86	761	723.8715	37.1285		11.86	522	530.65322	-8.65322		11.86	1784	1728.85244	55.14756		11.86	1729	1681.12183	47.87817
11.875	995	947.51133	47.48867		11.875	1237	1190.40748	46.59252		11.875	770	723.97952	46.02048		11.875	524	530.66892	-6.66892		11.875	1789	1728.68003	60.31997		11.875	1730	1680.96723	49.03277
11.89	992	947.54914	44.45086		11.89	1242	1190.46345	51.53655		11.89	725	724.08976	0.91024		11.89	537	530.68499	6.31501		11.89	1786	1728.51463	57.48537		11.89	1704	1680.81555	23.18445
11.905	993	947.59599	45.40401		11.905	1236	1190.52086	45.47914		11.905	712	724.20218	-12.20218		11.905	570	530.70144	39.29856		11.905	1757	1728.35619	28.64381		11.905	1750	1680.66676	69.33324
11.92	958	947.6518	10.3482		11.92	1193	1190.5797	2.4203		11.92	708	724.31676	-16.31676		11.92	543	530.71825	12.28175		11.92	1709	1728.20465	-19.20465		11.92	1629	1680.52085	-51.52085
11.935	964	947.7165	16.2835		11.935	1195	1190.63997	4.36003		11.935	773	724.43348	48.56653		11.935	553	530.73542	22.26458		11.935	1761	1728.05996	32.94004		11.935	1694	1680.3778	13.6222
11.95	980	947.79002	32.20998		11.95	1196	1190.70164	5.29836		11.95	720	724.5523	-4.5523		11.95	543	530.75293	12.24707		11.95	1703	1727.92207	-24.92207		11.95	1663	1680.2376	-17.2376
11.965	1038	947.87229	90.12771		11.965	1193	1190.7647	2.2353		11.965	721	724.67321	-3.67321		11.965	547	530.77078	16.22922		11.965	1704	1727.79092	-23.79092		11.965	1654	1680.10022	-26.10022
11.98	980	947.96325	32.03675		11.98	1237	1190.82914	46.17086		11.98	710	724.79618	-14.79618		11.98	563	530.78897	32.21103		11.98	1751	1727.66648	23.33352		11.98	1655	1679.96565	-24.96565
11.995	980	948.06281	31.93719		11.995	1214	1190.89495	23.10505		11.995	717	724.92119	-7.92119		11.995	554	530.80747	23.19253		11.995	1716	1727.54867	-11.54867		11.995	1669	1679.83387	-10.83387
12.01	962	948.17091	13.82909		12.01	1229	1190.9621	38.0379		12.01	729	725.0482	3.9518		12.01	565	530.82629	34.17371		12.01	1808	1727.43746	80.56254		12.01	1758	1679.70486	78.29514
12.025	1019	948.28748	70.71252		12.025	1233	1191.03058	41.96942		12.025	774	725.1772	48.8228		12.025	569	530.84542	38.15459		12.025	1817	1727.33279	89.66721		12.025	1763	1679.57862	83.42138
12.04	1026	948.41246	77.58754		12.04	1211	1191.10039	19.89961		12.04	767	725.30817	41.69183		12.04	588	530.86484	57.13516		12.04	1826	1727.23461	98.76539		12.04	1843	1679.4551	163.5449
12.055	1044	948.54577	95.45423		12.055	1251	1191.1715	59.8285		12.055	775	725.44107	49.55893		12.055	556	530.88455	25.11545		12.055	1886	1727.14287	158.85713		12.055	1873	1679.33432	193.66569
12.07	980	948.68735	31.31265		12.07	1234	1191.24391	42.75609		12.07	714	725.57588	-11.57588		12.07	561	530.90455	30.09545		12.07	1774	1727.05752	46.94248		12.07	1678	1679.21623	-1.21623
12.085	958	948.83713	9.16288		12.085	1209	1191.31759	17.68241		12.085	720	725.71258	-5.71258		12.085	535	530.92482	4.07518		12.085	1697	1726.97852	-29.97852		12.085	1626	1679.10083	-53.10083
12.1	1023	948.99503	74.00497		12.1	1248	1191.39254	56.60746		12.1	740	725.85115	14.14885		12.1	554	530.94536	23.05464		12.1	1765	1726.9058	38.0942		12.1	1716	1678.9881	37.0119
12.115	1055	949.161	105.839		12.115	1234	1191.46874	42.53126		12.115	783	725.99157	57.00843		12.115	547	530.96616	16.03384		12.115	1775	1726.83932	48.16068		12.115	1693	1678.87803	14.12197
12.13	1050	949.33496	100.66504		12.13	1251	1191.54618	59.45382		12.13	710	726.1338	-16.1338		12.13	550	530.98721	19.01279		12.13	1794	1726.77903	67.22097		12.13	1734	1678.77059	55.22941
12.145	1022	949.51685	72.48315		12.145	1158	1191.62485	-33.62485		12.145	708	726.27782	-18.27782		12.145	517	531.00851	-14.00851		12.145	1791	1726.72488	64.27512		12.145	1716	1678.66577	37.33423
12.16	1038	949.7066	88.2934		12.16	1201	1191.70472	9.29528		12.16	690	726.42362	-36.42362		12.16	510	531.03004	-21.03004		12.16	1706	1726.67683	-20.67683		12.16	1709	1678.56355	30.43645
12.175	1038	949.90415	88.09585		12.175	1194	1191.7858	2.2142		12.175	735	726.57116	8.42884		12.175	551	531.0518	19.9482		12.175	1718	1726.63482	-8.63482		12.175	1693	1678.46392	14.53608
12.19	1013	950.10943	62.89057		12.19	1220	1191.86806	28.13194		12.19	770	726.72044	43.27956		12.19	552	531.07379	20.92621		12.19	1826	1726.5988	99.4012		12.19	1689	1678.36685	10.63315
12.205	940	950.32237	-10.32237		12.205	1237	1191.95149	45.04851		12.205	686	726.87142	-40.87142		12.205	535	531.09599	3.90401		12.205	1754	1726.56873	27.43127		12.205	1615	1678.27234	-63.27234
12.22	1041	950.54291	90.45709		12.22	1230	1192.03608	37.96392		12.22	758	727.02411	30.97589		12.22	563	531.11839	31.88161		12.22	1788	1726.54456	61.45544		12.22	1766	1678.18036	87.81964
12.235	1077	950.77099	126.22901		12.235	1212	1192.12182	19.87818		12.235	734	727.17846	6.82154		12.235	568	531.141	36.859		12.235	1796	1726.52623	69.47377		12.235	1783	1678.0909	104.90911
12.25	1044	951.00653	92.99347		12.25	1208	1192.20868	15.79132		12.25	729	727.33447	1.66553		12.25	577	531.1638	45.8362		12.25	1875	1726.51371	148.48629		12.25	1728	1678.00393	49.99607
12.265	1021	951.24947	69.75053		12.265	1193	1192.29667	0.70333		12.265	774	727.4921	46.5079		12.265	575	531.18678	43.81322		12.265	1785	1726.50694	58.49306		12.265	1640	1677.91946	-37.91946
12.28	1013	951.49976	61.50024		12.28	1225	1192.38577	32.61423		12.28	784	727.65135	56.34865		12.28	573	531.20995	41.79005		12.28	1837	1726.50588	110.49412		12.28	1785	1677.83745	107.16255
12.295	953	951.75732	1.24268		12.295	1248	1192.47596	55.52404		12.295	747	727.81218	19.18782		12.295	569	531.23328	37.76672		12.295	1851	1726.51048	124.48952		12.295	1719	1677.7579	41.2421
12.31	998	952.02209	45.97791		12.31	1217	1192.56723	24.43277		12.31	748	727.97458	20.02542		12.31	561	531.25678	29.74322		12.31	1793	1726.52069	66.47931		12.31	1684	1677.68078	6.31922
12.325	993	952.29401	40.706		12.325	1223	1192.65957	30.34043		12.325	757	728.13853	28.86147		12.325	550	531.28044	18.71956		12.325	1816	1726.53647	89.46353		12.325	1770	1677.60608	92.39392
12.34	1032	952.57301	79.42699		12.34	1211	1192.75296	18.24704		12.34	769	728.30401	40.69599		12.34	551	531.30425	19.69575		12.34	1777	1726.55776	50.44224		12.34	1729	1677.53378	51.46622
12.355	1010	952.85903	57.14097		12.355	1214	1192.8474	21.1526		12.355	734	728.471	5.52901		12.355	545	531.3282	13.6718		12.355	1753	1726.58453	26.41547		12.355	1703	1677.46387	25.53613
12.37	1028	953.15201	74.84799		12.37	1180	1192.94288	-12.94288		12.37	726	728.63947	-2.63947		12.37	522	531.35229	-9.35229		12.37	1809	1726.61672	82.38328		12.37	1706	1677.39632	28.60368
12.385	982	953.45189	28.54811		12.385	1152	1193.03937	-41.03937		12.385	744	728.80943	15.19057		12.385	549	531.37651	17.62349		12.385	1814	1726.65429	87.34571		12.385	1730	1677.33114	52.66887
12.4	1019	953.7586	65.2414		12.4	1225	1193.13687	31.86313		12.4	809	728.98084	80.01916		12.4	547	531.40085	15.59915		12.4	1789	1726.6972	62.3028		12.4	1733	1677.26828	55.73172
12.415	985	954.07208	30.92792		12.415	1180	1193.23536	-13.23536		12.415	760	729.15369	30.84632		12.415	513	531.42531	-18.42531		12.415	1754	1726.7454	27.2546		12.415	1751	1677.20776	73.79224
12.43	987	954.39228	32.60772		12.43	1152	1193.33484	-41.33484		12.43	783	729.32796	53.67204		12.43	524	531.44988	-7.44988		12.43	1801	1726.79883	74.20117		12.43	1690	1677.14953	12.85047
12.445	1006	954.71912	51.28088		12.445	1160	1193.43528	-33.43528		12.445	757	729.50365	27.49635		12.445	514	531.47456	-17.47456		12.445	1809	1726.85747	82.14253		12.445	1720	1677.0936	42.9064
12.46	1058	955.05255	102.94745		12.46	1209	1193.53669	15.46331		12.46	801	729.68074	71.31926		12.46	543	531.49933	11.50067		12.46	1890	1726.92126	163.07874		12.46	1810	1677.03994	132.96006
12.475	975	955.3925	19.6075		12.475	1218	1193.63904	24.36096		12.475	779	729.85923	49.14077		12.475	521	531.52419	-10.52419		12.475	1742	1726.99015	15.00985		12.475	1722	1676.98854	45.01146
12.49	1015	955.73893	59.26107		12.49	1245	1193.74233	51.25767		12.49	734	730.03911	3.96089		12.49	513	531.54913	-18.54913		12.49	1752	1727.06411	24.93589		12.49	1681	1676.93938	4.06062
12.505	1011	956.09177	54.90823		12.505	1204	1193.84655	10.15345		12.505	733	730.22039	2.77961		12.505	535	531.57416	3.42584		12.505	1716	1727.14309	-11.14309		12.505	1663	1676.89245	-13.89245
12.52	1000	956.45099	43.54901		12.52	1180	1193.95167	-13.95167		12.52	728	730.40309	-2.40309		12.52	566	531.59925	34.40075		12.52	1651	1727.22704	-76.22704		12.52	1639	1676.84773	-37.84773
12.535	996	956.81653	39.18348		12.535	1198	1194.05769	3.94231		12.535	730	730.58727	-0.58727		12.535	529	531.62442	-2.62442		12.535	1656	1727.31592	-71.31592		12.535	1670	1676.8052	-6.8052
12.55	990	957.18832	32.81168		12.55	1228	1194.16461	33.83539		12.55	728	730.77303	-2.77303		12.55	533	531.64964	1.35036		12.55	1720	1727.40969	-7.40969		12.55	1649	1676.76485	-27.76485
12.565	980	957.56633	22.43367		12.565	1231	1194.2724	36.7276		12.565	746	730.96072	15.03928		12.565	512	531.67491	-19.67491		12.565	1750	1727.5083	22.4917		12.565	1684	1676.72667	7.27333
12.58	1027	957.95048	69.04952		12.58	1199	1194.38106	4.61894		12.58	747	731.15295	15.84705		12.58	522	531.70023	-9.70023		12.58	1726	1727.61171	-1.61171		12.58	1669	1676.69063	-7.69063
12.595	997	958.34073	38.65927		12.595	1185	1194.49057	-9.49057		12.595	715	731.34128	-16.34128		12.595	533	531.72559	1.27441		12.595	1706	1727.71987	-21.71987		12.595	1593	1676.65673	-83.65673
12.61	1000	958.73703	41.26297		12.61	1182	1194.60092	-12.60092		12.61	744	731.5302	12.4698		12.61	560	531.75098	28.24902		12.61	1662	1727.83275	-65.83275		12.61	1691	1676.62494	14.37506
12.625	1032	959.13931	72.86069		12.625	1268	1194.71211	73.28789		12.625	754	731.72024	22.27976		12.625	527	531.77641	-4.77641		12.625	1772	1727.95029	44.04971		12.625	1765	1676.59525	88.40475
12.64	1023	959.54753	63.45247		12.64	1268	1194.82412	73.17588		12.64	743	731.91137	11.08863		12.64	517	531.80185	-14.80185		12.64	1834	1728.07247	105.92753		12.64	1880	1676.56766	203.43234
12.655	1014	959.96164	54.03836		12.655	1172	1194.93693	-22.93693		12.655	746	732.10357	13.89643		12.655	538	531.82732	6.17269		12.655	1727	1728.19922	-1.19922		12.655	1793	1676.54213	116.45787
12.67	1021	960.38159	60.61841		12.67	1222	1195.05055	26.94945		12.67	722	732.29683	-10.29683		12.67	541	531.85279	9.14721		12.67	1769	1728.33052	40.66948		12.67	1735	1676.51866	58.48134
12.685	1012	960.80734	51.19266		12.685	1211	1195.16496	15.83504		12.685	740	732.49113	7.50888		12.685	521	531.87827	-10.87827		12.685	1748	1728.46632	19.53368		12.685	1697	1676.49723	20.50277
12.7	1047	961.23884	85.76116		12.7	1178	1195.28014	-17.28014		12.7	735	732.68644	2.31356		12.7	558	531.90374	26.09626		12.7	1835	1728.60657	106.39343		12.7	1714	1676.47782	37.52218
12.715	996	961.67606	34.32394		12.715	1128	1195.39609	-67.39609		12.715	755	732.88275	22.11725		12.715	529	531.92922	-2.92921		12.715	1740	1728.75124	11.24876		12.715	1710	1676.46043	33.53957
12.73	994	962.11897	31.88103		12.73	1200	1195.51279	4.48721		12.73	766	733.08004	32.91996		12.73	561	531.95467	29.04533		12.73	1723	1728.90028	-5.90028		12.73	1675	1676.44503	-1.44503
12.745	984	962.56755	21.43245		12.745	1172	1195.63025	-23.63025		12.745	741	733.27829	7.72171		12.745	519	531.98011	-12.98011		12.745	1723	1729.05366	-6.05366		12.745	1677	1676.43161	0.56839
12.76	1048	963.0218	84.9782		12.76	1207	1195.74843	11.25157		12.76	760	733.47748	26.52252		12.76	524	532.00553	-8.00553		12.76	1773	1729.21133	43.78867		12.76	1721	1676.42016	44.57984
12.775	977	963.48175	13.51825		12.775	1155	1195.86734	-40.86734		12.775	740	733.6776	6.3224		12.775	521	532.03092	-11.03092		12.775	1777	1729.37325	47.62675		12.775	1695	1676.41066	18.58934
12.79	1013	963.9475	49.0525		12.79	1190	1195.98697	-5.98697		12.79	685	733.87862	-48.87862		12.79	576	532.05627	43.94373		12.79	1832	1729.53937	102.46063		12.79	1706	1676.40309	29.59691
12.805	999	964.41936	34.58065		12.805	1178	1196.10729	-18.10729		12.805	736	734.08053	1.91947		12.805	540	532.08159	7.91841		12.805	1737	1729.70967	7.29033		12.805	1675	1676.39745	-1.39745
12.82	1004	964.89855	39.10145		12.82	1197	1196.22832	0.77168		12.82	718	734.28331	-16.28331		12.82	567	532.10685	34.89315		12.82	1759	1729.88409	29.11591		12.82	1741	1676.39371	64.60629
12.835	1024	965.38532	58.61468		12.835	1230	1196.35002	33.64998		12.835	762	734.48694	27.51306		12.835	520	532.13207	-12.13207		12.835	1818	1730.0626	87.9374		12.835	1674	1676.39186	-2.39186
12.85	1025	965.86976	59.13024		12.85	1145	1196.4724	-51.4724		12.85	737	734.69141	2.30859		12.85	520	532.15723	-12.15723		12.85	1745	1730.24516	14.75484		12.85	1673	1676.39189	-3.39189
12.865	1057	966.35923	90.64077		12.865	1189	1196.59544	-7.59544		12.865	721	734.89669	-13.89669		12.865	542	532.18233	9.81767		12.865	1771	1730.43172	40.56828		12.865	1711	1676.39378	34.60622
12.88	1037	966.8537	70.1463		12.88	1220	1196.71914	23.28086		12.88	767	735.10277	31.89723		12.88	544	532.20736	11.79264		12.88	1785	1730.62225	54.37775		12.88	1697	1676.39752	20.60248
12.895	1066	967.35309	98.64691		12.895	1222	1196.84347	25.15653		12.895	770	735.30963	34.69037		12.895	550	532.23232	17.76768		12.895	1852	1730.81671	121.18329		12.895	1769	1676.40309	92.59691
12.91	1021	967.85737	53.14263		12.91	1213	1196.96844	16.03156		12.91	780	735.51725	44.48275		12.91	546	532.25721	13.74279		12.91	1807	1731.01506	75.98494		12.91	1769	1676.41048	92.58952
12.925	1016	968.36647	47.63353		12.925	1203	1197.09404	5.90596		12.925	752	735.72563	16.27437		12.925	517	532.28201	-15.28201		12.925	1760	1731.21726	28.78274		12.925	1753	1676.41968	76.58032
12.94	995	968.88035	26.11965		12.94	1207	1197.22025	9.77975		12.94	782	735.93473	46.06527		12.94	532	532.30672	-0.30672		12.94	1745	1731.42327	13.57673		12.94	1768	1676.43066	91.56934
12.955	993	969.39895	23.60105		12.955	1187	1197.34706	-10.34706		12.955	773	736.14454	36.85546		12.955	525	532.33134	-7.33134		12.955	1821	1731.63305	89.36695		12.955	1702	1676.44342	25.55658
12.97	1027	969.92221	57.07779		12.97	1204	1197.47447	6.52553		12.97	768	736.35505	31.64495		12.97	522	532.35587	-10.35587		12.97	1819	1731.84656	87.15344		12.97	1693	1676.45794	16.54206
12.985	994	970.4501	23.5499		12.985	1168	1197.60247	-29.60247		12.985	705	736.56623	-31.56623		12.985	509	532.38029	-23.38029		12.985	1723	1732.06377	-9.06377		12.985	1652	1676.47421	-24.47421
13	983	970.98255	12.01745		13	1049	1197.73104	-148.73104		13	677	736.77808	-59.77808		13	492	532.4046	-40.4046		13	1672	1732.28463	-60.28463		13	1593	1676.49221	-83.49221
13.015	1015	971.51951	43.48049		13.015	1124	1197.86018	-73.86018		13.015	731	736.99057	-5.99057		13.015	471	532.4288	-61.4288		13.015	1703	1732.5091	-29.50911		13.015	1610	1676.51193	-66.51193
13.03	1005	972.06093	32.93907		13.03	1173	1197.98987	-24.98987		13.03	785	737.20369	47.79631		13.03	466	532.45289	-66.45289		13.03	1658	1732.73716	-74.73716		13.03	1652	1676.53336	-24.53336
13.045	960	972.60676	-12.60676		13.045	1077	1198.12012	-121.12012		13.045	740	737.41743	2.58257		13.045	496	532.47685	-36.47685		13.045	1610	1732.96876	-122.96876		13.045	1577	1676.55647	-99.55647
13.06	1013	973.15696	39.84304		13.06	1090	1198.2509	-108.2509		13.06	706	737.63175	-31.63175		13.06	502	532.50069	-30.50068		13.06	1720	1733.20386	-13.20386		13.06	1628	1676.58126	-48.58126
13.075	987	973.71146	13.28854		13.075	1136	1198.38222	-62.38222		13.075	759	737.84666	21.15334		13.075	547	532.52439	14.47561		13.075	1746	1733.44243	12.55757		13.075	1665	1676.60772	-11.60772
13.09	959	974.27022	-15.27022		13.09	1138	1198.51405	-60.51405		13.09	768	738.06213	29.93787		13.09	518	532.54796	-14.54796		13.09	1720	1733.68443	-13.68443		13.09	1642	1676.63582	-34.63582
13.105	963	974.83319	-11.83319		13.105	1171	1198.6464	-27.6464		13.105	745	738.27815	6.72185		13.105	478	532.57139	-54.57139		13.105	1709	1733.92982	-24.92982		13.105	1617	1676.66556	-59.66556
13.12	977	975.40032	1.59968		13.12	1167	1198.77926	-31.77926		13.12	721	738.4947	-17.4947		13.12	509	532.59467	-23.59467		13.12	1702	1734.17857	-32.17857		13.12	1654	1676.69691	-22.69691
13.135	985	975.97156	9.02844		13.135	1125	1198.91261	-73.91261		13.135	669	738.71177	-69.71177		13.135	493	532.6178	-39.6178		13.135	1652	1734.43063	-82.43063		13.135	1685	1676.72988	8.27012
13.15	927	976.54686	-49.54686		13.15	1052	1199.04644	-147.04644		13.15	684	738.92934	-54.92933		13.15	507	532.64078	-25.64078		13.15	1591	1734.68597	-143.68597		13.15	1615	1676.76444	-61.76444
13.165	944	977.12617	-33.12617		13.165	1119	1199.18076	-80.18076		13.165	691	739.14739	-48.14739		13.165	518	532.6636	-14.6636		13.165	1706	1734.94456	-28.94456		13.165	1550	1676.80058	-126.80058
13.18	992	977.70944	14.29057		13.18	1141	1199.31554	-58.31554		13.18	653	739.36591	-86.36591		13.18	496	532.68626	-36.68626		13.18	1726	1735.20636	-9.20636		13.18	1597	1676.83828	-79.83828
13.195	986	978.29662	7.70338		13.195	1092	1199.45079	-107.45079		13.195	725	739.58488	-14.58488		13.195	518	532.70875	-14.70875		13.195	1670	1735.47133	-65.47133		13.195	1659	1676.87754	-17.87754
13.21	961	978.88766	-17.88766		13.21	1082	1199.58649	-117.58649		13.21	764	739.80429	24.19571		13.21	515	532.73106	-17.73106		13.21	1679	1735.73943	-56.73943		13.21	1667	1676.91834	-9.91834
13.225	932	979.48253	-47.48253		13.225	1096	1199.72264	-103.72264		13.225	717	740.02413	-23.02413		13.225	547	532.7532	14.2468		13.225	1693	1736.01064	-43.01064		13.225	1645	1676.96066	-31.96066
13.24	983	980.08116	2.91884		13.24	1134	1199.85922	-65.85922		13.24	730	740.24437	-10.24437		13.24	544	532.77517	11.22484		13.24	1709	1736.28491	-27.28491		13.24	1689	1677.00449	11.99551
13.255	1001	980.68351	20.31649		13.255	1129	1199.99623	-70.99623		13.255	755	740.46501	14.53499		13.255	513	532.79694	-19.79694		13.255	1712	1736.56221	-24.56221		13.255	1673	1677.04983	-4.04983
13.27	1016	981.28953	34.71047		13.27	1189	1200.13368	-11.13368		13.27	748	740.68602	7.31398		13.27	503	532.81853	-29.81853		13.27	1744	1736.84251	7.15749		13.27	1643	1677.09665	-34.09665
13.285	992	981.89918	10.10082		13.285	1184	1200.27156	-16.27156		13.285	727	740.9074	-13.9074		13.285	504	532.83992	-28.83992		13.285	1669	1737.12577	-68.12577		13.285	1630	1677.14494	-47.14494
13.3	972	982.5124	-10.5124		13.3	1126	1200.40986	-74.40986		13.3	745	741.12913	3.87087		13.3	512	532.86112	-20.86112		13.3	1703	1737.41195	-34.41195		13.3	1666	1677.19469	-11.19469
13.315	974	983.12916	-9.12916		13.315	1153	1200.54858	-47.54858		13.315	726	741.35119	-15.35119		13.315	525	532.88211	-7.88211		13.315	1737	1737.70102	-0.70102		13.315	1640	1677.24588	-37.24588
13.33	936	983.7494	-47.7494		13.33	1125	1200.68771	-75.68771		13.33	713	741.57357	-28.57357		13.33	532	532.9029	-0.9029		13.33	1689	1737.99294	-48.99294		13.33	1608	1677.29851	-69.29851
13.345	953	984.37309	-31.37309		13.345	1117	1200.82724	-83.82724		13.345	715	741.79626	-26.79626		13.345	485	532.92349	-47.92348		13.345	1631	1738.28768	-107.28769		13.345	1643	1677.35256	-34.35256
13.36	1027	985.00016	41.99984		13.36	1183	1200.96718	-17.96718		13.36	740	742.01924	-2.01924		13.36	487	532.94385	-45.94385		13.36	1704	1738.58522	-34.58522		13.36	1665	1677.40801	-12.40801
13.375	1018	985.63058	32.36942		13.375	1164	1201.10751	-37.10751		13.375	722	742.2425	-20.2425		13.375	501	532.964	-31.964		13.375	1650	1738.8855	-88.8855		13.375	1644	1677.46486	-33.46486
13.39	1012	986.2643	25.7357		13.39	1151	1201.24824	-50.24824		13.39	752	742.46602	9.53398		13.39	517	532.98393	-15.98393		13.39	1739	1739.1885	-0.1885		13.39	1688	1677.52308	10.47692
13.405	997	986.90128	10.09872		13.405	1163	1201.38935	-38.38935		13.405	725	742.68979	-17.68979		13.405	507	533.00364	-26.00364		13.405	1737	1739.49419	-2.49419		13.405	1698	1677.58268	20.41732
13.42	970	987.54147	-17.54147		13.42	1178	1201.53085	-23.53085		13.42	689	742.9138	-53.9138		13.42	512	533.02311	-21.02311		13.42	1697	1739.80252	-42.80252		13.42	1677	1677.64363	-0.64363
13.435	950	988.18482	-38.18482		13.435	1255	1201.67273	53.32727		13.435	746	743.13803	2.86197		13.435	529	533.04236	-4.04236		13.435	1757	1740.11348	16.88652		13.435	1696	1677.70592	18.29408
13.45	975	988.83129	-13.83129		13.45	1176	1201.815	-25.815		13.45	722	743.36246	-21.36246		13.45	502	533.06137	-31.06137		13.45	1659	1740.42702	-81.42702		13.45	1610	1677.76954	-67.76954
13.465	972	989.48084	-17.48084		13.465	1115	1201.95766	-86.95766		13.465	752	743.5871	8.4129		13.465	553	533.08013	19.91987		13.465	1645	1740.7431	-95.7431		13.465	1608	1677.83447	-69.83447
13.48	985	990.13343	-5.13342		13.48	1130	1202.1007	-72.1007		13.48	754	743.81191	10.18809		13.48	518	533.09866	-15.09866		13.48	1669	1741.06171	-72.06171		13.48	1672	1677.90071	-5.90071
13.495	994	990.789	3.211		13.495	1119	1202.24415	-83.24415		13.495	738	744.03689	-6.03689		13.495	485	533.11694	-48.11694		13.495	1690	1741.3828	-51.3828		13.495	1659	1677.96824	-18.96824
13.51	968	991.44751	-23.44751		13.51	1134	1202.38801	-68.38801		13.51	749	744.26203	4.73797		13.51	503	533.13496	-30.13496		13.51	1650	1741.70635	-91.70635		13.51	1602	1678.03705	-76.03705
13.525	969	992.10893	-23.10893		13.525	1163	1202.53231	-39.53232		13.525	725	744.48731	-19.48731		13.525	525	533.15274	-8.15274		13.525	1680	1742.03231	-62.03231		13.525	1631	1678.10712	-47.10712
13.54	987	992.7732	-5.7732		13.54	1158	1202.67711	-44.67711		13.54	757	744.71272	12.28728		13.54	517	533.17025	-16.17025		13.54	1777	1742.36066	34.63934		13.54	1689	1678.17844	10.82156
13.555	981	993.44029	-12.44029		13.555	1154	1202.82249	-48.82249		13.555	711	744.93825	-33.93825		13.555	505	533.18751	-28.18751		13.555	1704	1742.69137	-38.69137		13.555	1634	1678.25101	-44.25101
13.57	1038	994.11015	43.88985		13.57	1208	1202.96871	5.03129		13.57	773	745.16388	27.83612		13.57	534	533.2045	0.7955		13.57	1817	1743.0244	73.9756		13.57	1641	1678.32481	-37.32481
13.585	1029	994.78274	34.21726		13.585	1216	1203.11727	12.88273		13.585	768	745.3896	22.6104		13.585	536	533.22122	2.77878		13.585	1840	1743.35973	96.64027		13.585	1648	1678.39982	-30.39982
13.6	1044	995.45801	48.54199		13.6	1194	1203.2643	-9.2643		13.6	772	745.6154	26.3846		13.6	536	533.23767	2.76233		13.6	1787	1743.69731	43.30269		13.6	1757	1678.47603	78.52397
13.615	1030	996.13593	33.86407		13.615	1186	1203.4096	-17.4096		13.615	727	745.84126	-18.84126		13.615	497	533.25385	-36.25385		13.615	1684	1744.03712	-60.03712		13.615	1689	1678.55343	10.44657
13.63	1025	996.81646	28.18354		13.63	1191	1203.55515	-12.55515		13.63	778	746.06718	31.93282		13.63	501	533.26975	-32.26975		13.63	1691	1744.37913	-53.37913		13.63	1651	1678.63202	-27.63202
13.645	1013	997.49954	15.50046		13.645	1161	1203.70097	-42.70097		13.645	763	746.29315	16.70685		13.645	563	533.28537	29.71463		13.645	1748	1744.7233	3.2767		13.645	1632	1678.71177	-46.71177
13.66	1001	998.18515	2.81485		13.66	1102	1203.84705	-101.84705		13.66	696	746.51914	-50.51914		13.66	536	533.3007	2.6993		13.66	1718	1745.06961	-27.06961		13.66	1640	1678.79267	-38.79267
13.675	1057	998.87323	58.12677		13.675	1133	1203.99337	-70.99337		13.675	730	746.74515	-16.74515		13.675	494	533.31575	-39.31575		13.675	1742	1745.41802	-3.41802		13.675	1705	1678.87472	26.12528
13.69	1020	999.56375	20.43625		13.69	1159	1204.13994	-45.13994		13.69	754	746.97116	7.02884		13.69	518	533.33051	-15.33051		13.69	1709	1745.76851	-36.76851		13.69	1667	1678.95789	-11.95789
13.705	998	1000.25667	-2.25667		13.705	1146	1204.28676	-58.28676		13.705	729	747.19717	-18.19717		13.705	491	533.34497	-42.34497		13.705	1672	1746.12103	-74.12103		13.705	1605	1679.04219	-74.04219
13.72	1027	1000.95195	26.04805		13.72	1208	1204.43381	3.56619		13.72	781	747.42316	33.57684		13.72	517	533.35914	-16.35914		13.72	1810	1746.47557	63.52443		13.72	1655	1679.12759	-24.12759
13.735	944	1001.64954	-57.64954		13.735	1104	1204.5811	-100.5811		13.735	723	747.64913	-24.64913		13.735	490	533.37301	-43.37301		13.735	1734	1746.83209	-12.83209		13.735	1577	1679.21408	-102.21408
13.75	989	1002.34941	-13.34942		13.75	1185	1204.72862	-19.72862		13.75	716	747.87505	-31.87505		13.75	469	533.38658	-64.38658		13.75	1666	1747.19057	-81.19057		13.75	1613	1679.30166	-66.30166
13.765	1042	1003.05152	38.94848		13.765	1197	1204.87636	-7.87636		13.765	754	748.10092	5.89908		13.765	478	533.39984	-55.39984		13.765	1691	1747.55096	-56.55096		13.765	1585	1679.3903	-94.3903
13.78	998	1003.75583	-5.75583		13.78	1140	1205.02433	-65.02433		13.78	740	748.32673	-8.32673		13.78	508	533.4128	-25.4128		13.78	1664	1747.91325	-83.91325		13.78	1635	1679.48001	-44.48001
13.795	967	1004.4623	-37.4623		13.795	1153	1205.17252	-52.17252		13.795	762	748.55246	13.44754		13.795	495	533.42545	-38.42545		13.795	1709	1748.27739	-39.27739		13.795	1626	1679.57076	-53.57076
13.81	983	1005.17088	-22.17088		13.81	1141	1205.32093	-64.32093		13.81	723	748.77811	-25.77811		13.81	477	533.43778	-56.43778		13.81	1631	1748.64337	-117.64338		13.81	1592	1679.66255	-87.66255
13.825	956	1005.88155	-49.88155		13.825	1177	1205.46956	-28.46956		13.825	723	749.00367	-26.00367		13.825	524	533.44979	-9.44979		13.825	1673	1749.01116	-76.01116		13.825	1691	1679.75536	11.24464
13.84	975	1006.59426	-31.59426		13.84	1203	1205.6184	-2.6184		13.84	707	749.22912	-42.22912		13.84	530	533.46149	-3.46149		13.84	1664	1749.38071	-85.38071		13.84	1685	1679.84918	5.15082
13.855	1016	1007.30897	8.69103		13.855	1159	1205.76745	-46.76745		13.855	726	749.45445	-23.45445		13.855	522	533.47287	-11.47287		13.855	1675	1749.75202	-74.75202		13.855	1639	1679.94401	-40.94401
13.87	1013	1008.02565	4.97435		13.87	1146	1205.91672	-59.91672		13.87	725	749.67965	-24.67965		13.87	495	533.48392	-38.48392		13.87	1704	1750.12503	-46.12503		13.87	1694	1680.03982	13.96018
13.885	962	1008.74426	-46.74426		13.885	1189	1206.06619	-17.06619		13.885	724	749.90472	-25.90472		13.885	490	533.49465	-43.49465		13.885	1717	1750.49974	-33.49974		13.885	1583	1680.13661	-97.13661
13.9	990	1009.46477	-19.46477		13.9	1234	1206.21587	27.78413		13.9	739	750.12964	-11.12964		13.9	533	533.50505	-0.50505		13.9	1737	1750.8761	-13.8761		13.9	1723	1680.23436	42.76564
13.915	999	1010.18713	-11.18713		13.915	1230	1206.36575	23.63425		13.915	773	750.35441	22.64559		13.915	550	533.51511	16.48489		13.915	1762	1751.25409	10.74591		13.915	1735	1680.33307	54.66693
13.93	1002	1010.9113	-8.9113		13.93	1168	1206.51585	-38.51585		13.93	685	750.579	-65.579		13.93	497	533.52485	-36.52485		13.93	1733	1751.63369	-18.63369		13.93	1632	1680.43272	-48.43272
13.945	1020	1011.63726	8.36274		13.945	1172	1206.66615	-34.66615		13.945	740	750.80342	-10.80342		13.945	475	533.53425	-58.53425		13.945	1798	1752.01485	45.98515		13.945	1649	1680.5333	-31.5333
13.96	1003	1012.36497	-9.36497		13.96	1162	1206.81665	-44.81665		13.96	748	751.02766	-3.02766		13.96	466	533.54331	-67.54331		13.96	1670	1752.39757	-82.39757		13.96	1645	1680.63481	-35.63481
13.975	1036	1013.09438	22.90562		13.975	1151	1206.96737	-55.96737		13.975	718	751.2517	-33.25169		13.975	524	533.55203	-9.55203		13.975	1755	1752.7818	2.2182		13.975	1673	1680.73722	-7.73722
13.99	1014	1013.82547	0.17453		13.99	1166	1207.11829	-41.11829		13.99	762	751.47553	10.52447		13.99	520	533.56041	-13.56041		13.99	1793	1753.16752	39.83248		13.99	1708	1680.84053	27.15947
14.005	1029	1014.5582	14.4418		14.005	1195	1207.26942	-12.26942		14.005	744	751.69915	-7.69915		14.005	523	533.56844	-10.56844		14.005	1705	1753.5547	-48.5547		14.005	1664	1680.94472	-16.94472
14.02	983	1015.29253	-32.29253		14.02	1181	1207.42077	-26.42077		14.02	735	751.92254	-16.92254		14.02	533	533.57613	-0.57613		14.02	1774	1753.94331	20.05669		14.02	1706	1681.04979	24.95021
14.035	1024	1016.02843	7.97157		14.035	1210	1207.57233	2.42767		14.035	734	752.14571	-18.14571		14.035	554	533.58347	20.41653		14.035	1791	1754.33333	36.66667		14.035	1651	1681.15573	-30.15573
14.05	1035	1016.76587	18.23413		14.05	1161	1207.72411	-46.72411		14.05	758	752.36863	5.63137		14.05	570	533.59045	36.40955		14.05	1741	1754.72474	-13.72474		14.05	1582	1681.26252	-99.26252
14.065	1037	1017.50481	19.49519		14.065	1200	1207.87612	-7.87612		14.065	779	752.59131	26.40869		14.065	517	533.59709	-16.59709		14.065	1738	1755.11749	-17.11749		14.065	1620	1681.37015	-61.37015
14.08	1079	1018.24521	60.75479		14.08	1239	1208.02834	30.97166		14.08	754	752.81373	1.18627		14.08	510	533.60337	-23.60337		14.08	1684	1755.51157	-71.51157		14.08	1654	1681.47861	-27.47861
14.095	978	1018.98705	-40.98705		14.095	1157	1208.1808	-51.1808		14.095	697	753.03589	-56.03589		14.095	494	533.6093	-39.6093		14.095	1639	1755.90695	-116.90696		14.095	1547	1681.58789	-134.5879
14.11	980	1019.73029	-39.73029		14.11	1138	1208.3335	-70.3335		14.11	702	753.25777	-51.25777		14.11	483	533.61487	-50.61487		14.11	1638	1756.30361	-118.30361		14.11	1552	1681.69799	-129.69799
14.125	1058	1020.4749	37.5251		14.125	1192	1208.48644	-16.48644		14.125	732	753.47937	-21.47937		14.125	528	533.62008	-5.62008		14.125	1818	1756.70151	61.29849		14.125	1657	1681.80888	-24.80888
14.14	980	1021.22084	-41.22084		14.14	1204	1208.63963	-4.63963		14.14	727	753.70069	-26.70069		14.14	557	533.62493	23.37507		14.14	1744	1757.10063	-13.10063		14.14	1705	1681.92056	23.07944
14.155	1008	1021.96809	-13.96809		14.155	1219	1208.79307	10.20693		14.155	775	753.92171	21.07829		14.155	501	533.62941	-32.62941		14.155	1779	1757.50094	21.49906		14.155	1643	1682.03301	-39.03301
14.17	987	1022.71661	-35.71661		14.17	1174	1208.94679	-34.94679		14.17	712	754.14243	-42.14243		14.17	502	533.63354	-31.63354		14.17	1652	1757.90242	-105.90242		14.17	1642	1682.14624	-40.14624
14.185	1022	1023.46637	-1.46637		14.185	1205	1209.10077	-4.10077		14.185	712	754.36285	-42.36285		14.185	538	533.6373	4.3627		14.185	1744	1758.30504	-14.30504		14.185	1695	1682.26021	12.73979
14.2	1056	1024.21734	31.78266		14.2	1249	1209.25505	39.74495		14.2	774	754.58295	19.41705		14.2	543	533.64069	9.35931		14.2	1812	1758.70878	53.29122		14.2	1685	1682.37494	2.62506
14.215	1059	1024.96949	34.03051		14.215	1168	1209.40962	-41.40962		14.215	758	754.80273	3.19727		14.215	503	533.64372	-30.64372		14.215	1707	1759.11361	-52.11361		14.215	1706	1682.4904	23.5096
14.23	1076	1025.7228	50.2772		14.23	1250	1209.5645	40.4355		14.23	799	755.02218	43.97782		14.23	554	533.64637	20.35363		14.23	1764	1759.5195	4.4805		14.23	1779	1682.60658	96.39342
14.245	1038	1026.47722	11.52278		14.245	1235	1209.71971	25.28029		14.245	804	755.2413	48.7587		14.245	547	533.64866	13.35134		14.245	1762	1759.92643	2.07357		14.245	1765	1682.72347	82.27653
14.26	1069	1027.23274	41.76726		14.26	1289	1209.87525	79.12475		14.26	836	755.46009	80.53991		14.26	593	533.65058	59.34942		14.26	1822	1760.33438	61.66562		14.26	1773	1682.84107	90.15893
14.275	1048	1027.98932	20.01068		14.275	1265	1210.03116	54.96884		14.275	792	755.67854	36.32146		14.275	605	533.65213	71.34787		14.275	1807	1760.74332	46.25668		14.275	1747	1682.95937	64.04063
14.29	1021	1028.74694	-7.74694		14.29	1249	1210.18743	38.81257		14.29	808	755.89664	52.10336		14.29	576	533.6533	42.3467		14.29	1816	1761.15322	54.84678		14.29	1785	1683.07834	101.92166
14.305	1007	1029.50556	-22.50556		14.305	1244	1210.3441	33.6559		14.305	794	756.11439	37.88561		14.305	530	533.65411	-3.65411		14.305	1844	1761.56405	82.43595		14.305	1771	1683.19799	87.80201
14.32	1037	1030.26517	6.73483		14.32	1241	1210.50118	30.49882		14.32	716	756.33179	-40.33179		14.32	522	533.65454	-11.65454		14.32	1732	1761.97581	-29.97581		14.32	1700	1683.31829	16.68171
14.335	998	1031.02574	-33.02574		14.335	1243	1210.6587	32.3413		14.335	751	756.54883	-5.54883		14.335	532	533.6546	-1.6546		14.335	1774	1762.38845	11.61155		14.335	1745	1683.43925	61.56075
14.35	1024	1031.78724	-7.78724		14.35	1238	1210.81669	27.18331		14.35	763	756.76551	6.23449		14.35	539	533.65428	5.34572		14.35	1759	1762.80196	-3.80196		14.35	1680	1683.56086	-3.56086
14.365	1042	1032.54964	9.45036		14.365	1222	1210.97516	11.02484		14.365	793	756.98183	36.01817		14.365	546	533.65359	12.34641		14.365	1808	1763.21631	44.78369		14.365	1681	1683.68309	-2.68309
14.38	1056	1033.31293	22.68707		14.38	1227	1211.13415	15.86585		14.38	762	757.19779	4.80221		14.38	535	533.65253	1.34747		14.38	1824	1763.63148	60.36852		14.38	1750	1683.80594	66.19406
14.395	1049	1034.07708	14.92292		14.395	1259	1211.29369	47.70631		14.395	749	757.41339	-8.41339		14.395	514	533.6511	-19.6511		14.395	1862	1764.04744	97.95256		14.395	1669	1683.92941	-14.92941
14.41	996	1034.84207	-38.84207		14.41	1212	1211.45382	0.54618		14.41	789	757.62862	31.37138		14.41	559	533.6493	25.3507		14.41	1789	1764.46417	24.53583		14.41	1632	1684.05347	-52.05347
14.425	986	1035.60788	-49.60788		14.425	1235	1211.61458	23.38542		14.425	784	757.84349	26.15651		14.425	535	533.64712	1.35288		14.425	1850	1764.88165	85.11835		14.425	1807	1684.17813	122.82187
14.44	1062	1036.37448	25.62552		14.44	1267	1211.77599	55.22401		14.44	794	758.058	35.942		14.44	556	533.64457	22.35543		14.44	1806	1765.29985	40.70015		14.44	1751	1684.30336	66.69664
14.455	1017	1037.14186	-20.14186		14.455	1238	1211.93812	26.06188		14.455	752	758.27215	-6.27215		14.455	551	533.64166	17.35834		14.455	1754	1765.71875	-11.71875		14.455	1604	1684.42917	-80.42917
14.47	993	1037.91	-44.91		14.47	1265	1212.10101	52.89899		14.47	750	758.48594	-8.48594		14.47	525	533.63837	-8.63837		14.47	1794	1766.13832	27.86168		14.47	1648	1684.55554	-36.55554
14.485	1043	1038.67889	4.32111		14.485	1187	1212.2647	-25.2647		14.485	718	758.69937	-40.69937		14.485	515	533.63472	-18.63472		14.485	1783	1766.55855	16.44145		14.485	1637	1684.68246	-47.68246
14.5	1024	1039.4485	-15.4485		14.5	1247	1212.42926	34.57074		14.5	761	758.91246	2.08754		14.5	533	533.63071	-0.6307		14.5	1759	1766.9794	-7.9794		14.5	1725	1684.80992	40.19008
14.515	1040	1040.21882	-0.21882		14.515	1280	1212.59475	67.40525		14.515	777	759.1252	17.8748		14.515	550	533.62633	16.37367		14.515	1783	1767.40086	15.59914		14.515	1747	1684.93792	62.06208
14.53	1041	1040.98984	0.01016		14.53	1192	1212.76124	-20.76124		14.53	748	759.33761	-11.33761		14.53	517	533.62159	-16.62159		14.53	1765	1767.8229	-2.8229		14.53	1720	1685.06643	34.93357
14.545	1074	1041.76156	32.23844		14.545	1231	1212.9288	18.0712		14.545	788	759.54969	28.45032		14.545	545	533.6165	11.3835		14.545	1815	1768.24551	46.75449		14.545	1773	1685.19546	87.80454
14.56	961	1042.53395	-81.53395		14.56	1190	1213.09752	-23.09752		14.56	750	759.76144	-9.76144		14.56	540	533.61106	6.38894		14.56	1736	1768.66865	-32.66865		14.56	1680	1685.32499	-5.32499
14.575	900	1043.30702	-143.30702		14.575	1223	1213.26747	9.73253		14.575	705	759.9729	-54.9729		14.575	540	533.60527	6.39473		14.575	1727	1769.09231	-42.09231		14.575	1711	1685.45502	25.54498
14.59	1016	1044.08076	-28.08076		14.59	1337	1213.43876	123.56125		14.59	726	760.18407	-34.18407		14.59	557	533.59914	23.40086		14.59	1809	1769.51646	39.48354		14.59	1683	1685.58553	-2.58553
14.605	977	1044.85516	-67.85516		14.605	1321	1213.61148	107.38852		14.605	736	760.39497	-24.39497		14.605	530	533.59269	-3.59269		14.605	1792	1769.94108	22.05892		14.605	1611	1685.71651	-74.71651
14.62	994	1045.63023	-51.63023		14.62	1275	1213.78577	61.21423		14.62	745	760.60561	-15.60561		14.62	539	533.58591	5.41409		14.62	1741	1770.36615	-29.36615		14.62	1660	1685.84796	-25.84796
14.635	955	1046.40597	-91.40597		14.635	1314	1213.96174	100.03826		14.635	765	760.81603	4.18397		14.635	591	533.57884	57.42116		14.635	1798	1770.79165	27.20835		14.635	1708	1685.97986	22.02014
14.65	1010	1047.18239	-37.18239		14.65	1243	1214.13953	28.86047		14.65	760	761.02623	-1.02623		14.65	540	533.57148	6.42852		14.65	1700	1771.21756	-71.21756		14.65	1606	1686.11221	-80.11221
14.665	1066	1047.95949	18.04051		14.665	1275	1214.3193	60.6807		14.665	747	761.23626	-14.23626		14.665	540	533.56386	6.43614		14.665	1797	1771.64384	25.35616		14.665	1696	1686.24499	9.75501
14.68	1057	1048.73728	8.26272		14.68	1249	1214.50122	34.49878		14.68	745	761.44613	-16.44613		14.68	530	533.55602	-3.55602		14.68	1803	1772.07049	30.92951		14.68	1677	1686.37821	-9.37821
14.695	1034	1049.5158	-15.5158		14.695	1245	1214.68547	30.31453		14.695	776	761.65588	14.34412		14.695	533	533.548	-0.548		14.695	1807	1772.49749	34.50251		14.695	1726	1686.51184	39.48816
14.71	1028	1050.29505	-22.29505		14.71	1185	1214.87226	-29.87226		14.71	742	761.86555	-19.86555		14.71	558	533.53986	24.46014		14.71	1750	1772.9248	-22.9248		14.71	1661	1686.64587	-25.64587
14.725	1007	1051.07508	-44.07508		14.725	1201	1215.06182	-14.06182		14.725	736	762.07519	-26.07519		14.725	493	533.53169	-40.53169		14.725	1789	1773.3524	15.6476		14.725	1634	1686.78031	-52.78031
14.74	1032	1051.8559	-19.8559		14.74	1248	1215.25441	32.74559		14.74	789	762.28485	26.71516		14.74	531	533.52357	-2.52357		14.74	1861	1773.78029	87.21971		14.74	1746	1686.91514	59.08486
14.755	1045	1052.63757	-7.63757		14.755	1236	1215.45031	20.54969		14.755	762	762.49457	-0.49457		14.755	493	533.51567	-40.51567		14.755	1829	1774.20843	54.79157		14.755	1769	1687.05035	81.94965
14.77	1015	1053.42014	-38.42014		14.77	1165	1215.64984	-50.64984		14.77	731	762.70443	-31.70443		14.77	509	533.50876	-24.50876		14.77	1784	1774.63681	9.36319		14.77	1647	1687.18593	-40.18593
14.785	1023	1054.20365	-31.20365		14.785	1225	1215.85335	9.14665		14.785	726	762.9145	-36.9145		14.785	530	533.50334	-3.50334		14.785	1766	1775.0654	-9.0654		14.785	1672	1687.32188	-15.32188
14.8	1042	1054.98819	-12.98819		14.8	1191	1216.06125	-25.06125		14.8	769	763.12487	5.87513		14.8	542	533.49978	8.50022		14.8	1736	1775.49419	-39.49419		14.8	1671	1687.45818	-16.45818
14.815	1091	1055.77383	35.22617		14.815	1223	1216.27399	6.72601		14.815	805	763.33563	41.66437		14.815	542	533.49851	8.50149		14.815	1735	1775.92315	-40.92315		14.815	1672	1687.59482	-15.59482
14.83	1075	1056.56067	18.43933		14.83	1200	1216.49208	-16.49208		14.83	813	763.5469	49.4531		14.83	539	533.50009	5.49991		14.83	1789	1776.35227	12.64773		14.83	1656	1687.7318	-31.7318
14.845	986	1057.34882	-71.34882		14.845	1174	1216.7161	-42.7161		14.845	772	763.75881	8.24119		14.845	485	533.50517	-48.50516		14.845	1758	1776.78152	-18.78152		14.845	1706	1687.86911	18.13089
14.86	974	1058.13839	-84.13839		14.86	1169	1216.9467	-47.9467		14.86	766	763.97154	2.02846		14.86	510	533.51456	-23.51456		14.86	1817	1777.21088	39.78912		14.86	1733	1688.00674	44.99326
14.875	995	1058.92955	-63.92955		14.875	1206	1217.18465	-11.18465		14.875	741	764.18531	-23.18531		14.875	535	533.52925	1.47075		14.875	1794	1777.64033	16.35967		14.875	1728	1688.14468	39.85532
14.89	999	1059.72247	-60.72247		14.89	1218	1217.43082	0.56918		14.89	735	764.4005	-29.4005		14.89	543	533.55042	9.44958		14.89	1783	1778.06986	4.93014		14.89	1750	1688.28291	61.71709
14.905	1015	1060.51734	-45.51734		14.905	1149	1217.6862	-68.6862		14.905	764	764.61803	-0.61803		14.905	510	533.57949	-23.57949		14.905	1768	1778.49945	-10.49945		14.905	1701	1688.42144	12.57856
14.92	1027	1061.3144	-34.3144		14.92	1119	1217.95196	-98.95196		14.92	739	764.83502	-25.83502		14.92	494	533.61816	-39.61816		14.92	1806	1778.92906	27.07094		14.92	1670	1688.56026	-18.56026
14.935	1059	1062.11394	-3.11394		14.935	1182	1218.22947	-36.22947		14.935	796	765.05381	30.94619		14.935	520	533.66843	-13.66843		14.935	1793	1779.3587	13.6413		14.935	1674	1688.69935	-14.69935
14.95	1057	1062.91627	-5.91627		14.95	1232	1218.52034	13.47966		14.95	749	765.27477	-16.27477		14.95	513	533.73269	-20.73269		14.95	1771	1779.78833	-8.78833		14.95	1703	1688.8387	14.1613
14.965	1030	1063.72178	-33.72178		14.965	1186	1218.82651	-32.82651		14.965	766	765.49831	0.5017		14.965	540	533.81373	6.18627		14.965	1753	1780.21793	-27.21793		14.965	1674	1688.97831	-14.97831
14.98	1010	1064.53093	-54.53093		14.98	1200	1219.15041	-19.15041		14.98	729	765.72494	-36.72494		14.98	548	533.91486	14.08514		14.98	1750	1780.64749	-30.64749		14.98	1617	1689.11817	-72.11817
14.995	1047	1065.34426	-18.34426		14.995	1233	1219.49526	13.50474		14.995	731	765.95529	-34.95529		14.995	496	534.03997	-38.03997		14.995	1710	1781.07699	-71.07699		14.995	1627	1689.25828	-62.25828
15.01	1037	1066.16243	-29.16243		15.01	1274	1219.86573	54.13427		15.01	727	766.19013	-39.19013		15.01	516	534.19372	-18.19372		15.01	1818	1781.50641	36.49359		15.01	1751	1689.39861	61.60139
15.025	1100	1066.98623	33.01377		15.025	1247	1220.26926	26.73074		15.025	752	766.43043	-14.43043		15.025	547	534.38177	12.61824		15.025	1791	1781.93573	9.06427		15.025	1745	1689.53917	55.46083
15.04	1105	1067.81664	37.18336		15.04	1258	1220.71861	37.28139		15.04	776	766.67745	9.32255		15.04	571	534.61132	36.38868		15.04	1815	1782.36494	32.63506		15.04	1747	1689.67995	57.32005
15.055	1123	1068.65485	54.34515		15.055	1233	1221.23621	11.76379		15.055	770	766.93284	3.06716		15.055	538	534.89239	3.10762		15.055	1851	1782.794	68.206		15.055	1834	1689.82093	144.17907
15.07	1051	1069.50237	-18.50237		15.07	1203	1221.86062	-18.86062		15.07	778	767.19899	10.80101		15.07	521	535.24214	-14.24214		15.07	1811	1783.22291	27.77709		15.07	1711	1689.96211	21.03789
15.085	1047	1070.3611	-23.3611		15.085	1231	1222.65496	8.34504		15.085	792	767.48018	24.51982		15.085	542	535.7179	6.2821		15.085	1765	1783.65165	-18.65165		15.085	1640	1690.10348	-50.10348
15.1	1053	1071.23351	-18.23351		15.1	1189	1223.71544	-34.71544		15.1	781	767.78676	13.21324		15.1	577	536.26727	40.73273		15.1	1825	1784.0802	40.9198		15.1	1711	1690.24503	20.75497
15.115	1109	1072.12289	36.87711		15.115	1261	1225.17829	35.82171		15.115	789	768.14439	20.85561		15.115	575	536.68647	38.31353		15.115	1852	1784.50853	67.49147		15.115	1775	1690.38676	84.61324
15.13	1062	1073.03412	-11.03412		15.13	1220	1227.21771	-7.21771		15.13	824	768.6119	55.3881		15.13	557	537.17333	19.82667		15.13	1813	1784.93692	28.06308		15.13	1747	1690.52866	56.47134
15.145	1033	1073.97664	-40.97664		15.145	1262	1230.03264	31.96736		15.145	793	769.29909	23.70091		15.145	571	537.73541	33.26459		15.145	1850	1785.36662	64.63338		15.145	1700	1690.67299	9.32701
15.16	1084	1074.97692	9.02308		15.16	1276	1233.82601	42.17399		15.16	787	770.36075	16.63925		15.16	561	538.3805	22.6195		15.16	1777	1785.79789	-8.79789		15.16	1663	1690.82246	-27.82246
15.175	1107	1076.11712	30.88288		15.175	1222	1238.77429	-16.77429		15.175	796	771.9455	24.0545		15.175	548	539.11648	8.88352		15.175	1864	1786.23089	77.76911		15.175	1748	1690.97753	57.02247
15.19	1073	1077.61579	-4.61579		15.19	1248	1244.99808	3.00192		15.19	768	774.11754	-6.11754		15.19	515	539.95115	-24.95115		15.19	1869	1786.66579	82.33421		15.19	1757	1691.13873	65.86127
15.205	1077	1079.91546	-2.91546		15.205	1264	1252.54845	11.45155		15.205	755	776.82897	-21.82897		15.205	534	540.89197	-6.89197		15.205	1788	1787.10278	0.89722		15.205	1692	1691.30666	0.69334
15.22	1093	1083.65592	9.34408		15.22	1275	1261.41768	13.58232		15.22	804	779.9766	24.0234		15.22	549	541.94582	7.05418		15.22	1845	1787.5421	57.4579		15.22	1817	1691.48203	125.51797
15.235	1065	1089.42916	-24.42916		15.235	1299	1271.56698	27.43302		15.235	830	783.47135	46.52865		15.235	512	543.11861	-31.11861		15.235	1803	1787.98403	15.01597		15.235	1751	1691.66566	59.33434
15.25	1120	1097.44582	22.55418		15.25	1309	1282.9578	26.0422		15.25	803	787.26924	15.73076		15.25	525	544.41494	-19.41494		15.25	1871	1788.4289	82.5711		15.25	1850	1691.85855	158.14145
15.265	1100	1107.47017	-7.47017		15.265	1312	1295.57815	16.42185		15.265	762	791.36748	-29.36748		15.265	504	545.83768	-41.83768		15.265	1786	1788.8771	-2.8771		15.265	1679	1692.0619	-13.0619
15.28	1142	1119.09754	22.90246		15.28	1393	1309.46086	83.53914		15.28	813	795.78924	17.21076		15.28	567	547.38745	19.61255		15.28	1864	1789.32911	74.67089		15.28	1798	1692.27716	105.72284
15.295	1118	1132.04095	-14.04095		15.295	1387	1324.69461	62.30539		15.295	802	800.5729	1.4271		15.295	560	549.06219	10.93781		15.295	1807	1789.78555	17.21445		15.295	1770	1692.50618	77.49382
15.31	1120	1146.22449	-26.22449		15.31	1343	1341.43135	1.56865		15.31	801	805.7685	-4.7685		15.31	525	550.85667	-25.85667		15.31	1762	1790.24718	-28.24718		15.31	1764	1692.75129	71.24871
15.325	1156	1161.73702	-5.73702		15.325	1370	1359.89536	10.10464		15.325	802	811.43845	-9.43845		15.325	550	552.76202	-2.76202		15.325	1774	1790.71498	-16.71498		15.325	1742	1693.01557	48.98443
15.34	1238	1178.76891	59.23109		15.34	1378	1380.40045	-2.40045		15.34	815	817.66065	-2.66065		15.34	537	554.76539	-17.76539		15.34	1871	1791.19031	79.80969		15.34	1692	1693.30324	-1.30324
15.355	1206	1197.5858	8.4142		15.355	1317	1403.3822	-86.3822		15.355	813	824.53354	-11.53354		15.355	565	556.8496	8.1504		15.355	1810	1791.67499	18.32501		15.355	1656	1693.62028	-37.62028
15.37	1139	1218.53533	-79.53533		15.37	1393	1429.45295	-36.45295		15.37	804	832.18377	-28.18377		15.37	539	558.99307	-19.99307		15.37	1832	1792.17176	39.82824		15.37	1691	1693.97582	-2.97582
15.385	1143	1242.07491	-99.07491		15.385	1383	1459.48449	-76.48449		15.385	819	840.77908	-21.77908		15.385	534	561.16973	-27.16973		15.385	1785	1792.6849	-7.6849		15.385	1730	1694.38502	35.61498
15.4	1227	1268.8201	-41.8201		15.4	1446	1494.71301	-48.71301		15.4	867	850.55614	16.44386		15.4	518	563.34932	-45.34932		15.4	1816	1793.22193	22.77807		15.4	1737	1694.87712	42.12288
15.415	1241	1299.6261	-58.6261		15.415	1509	1536.85389	-27.85389		15.415	842	861.88911	-19.88911		15.415	557	565.49777	-8.49777		15.415	1819	1793.79875	25.20125		15.415	1787	1695.52638	91.47362
15.43	1338	1335.73502	2.26498		15.43	1503	1588.13572	-85.13572		15.43	882	874.85175	7.14825		15.43	539	567.57782	-28.57782		15.43	1820	1794.46601	25.53399		15.43	1761	1696.8139	64.1861
15.445	1394	1379.07522	14.92478		15.445	1573	1649.32398	-76.32398		15.445	901	890.32866	10.67135		15.445	575	569.54996	5.45004		15.445	1796	1795.35698	0.64302		15.445	1722	1697.3869	24.6131
15.46	1470	1432.94302	37.05698		15.46	1714	1722.45538	-8.45538		15.46	940	909.41991	30.58009		15.46	597	571.37342	25.62658		15.46	1868	1795.78983	72.21017		15.46	1805	1697.56613	107.43387
15.475	1547	1503.49882	43.50118		15.475	1733	1806.69218	-73.69218		15.475	943	934.09022	8.90979		15.475	561	573.00747	-12.00747		15.475	1789	1796.22227	-7.22227		15.475	1681	1697.74584	-16.74584
15.49	1588	1601.89432	-13.89432		15.49	1835	1897.67821	-62.67821		15.49	947	967.61773	-20.61773		15.49	535	574.4128	-39.4128		15.49	1754	1796.65428	-42.65428		15.49	1701	1697.92605	3.07395
15.505	1701	1742.89395	-41.89395		15.505	1976	1986.51173	-10.51173		15.505	986	1013.87296	-27.87296		15.505	580	575.55294	4.44706		15.505	1746	1797.08586	-51.08586		15.505	1714	1698.10674	15.89326
15.52	1929	1928.50874	0.49126		15.52	2065	2059.95828	5.04172		15.52	1050	1073.03186	-23.03186		15.52	595	576.39577	18.60423		15.52	1738	1797.51699	-59.51699		15.52	1651	1698.28793	-47.28793
15.535	2052	2116.48814	-64.48814		15.535	2255	2102.45083	152.54917		15.535	1109	1133.61745	-24.61745		15.535	578	576.91497	1.08503		15.535	1766	1797.94766	-31.94766		15.535	1681	1698.46961	-17.46961
15.55	2211	2207.05916	3.94084		15.55	2346	2099.97129	246.02871		15.55	1162	1168.58742	-6.58742		15.55	600	577.09131	22.90869		15.55	1684	1798.37787	-114.37787		15.55	1664	1698.65179	-34.6518
15.565	2163	2103.86394	59.13606		15.565	2310	2045.57388	264.42612		15.565	1159	1147.25626	11.74374		15.565	627	576.91379	50.08621		15.565	1781	1798.80759	-17.80759		15.565	1779	1698.83448	80.16552
15.58	1906	1826.34514	79.65486		15.58	2004	1944.64198	59.35802		15.58	1092	1065.58724	26.41276		15.58	595	576.38052	18.61948		15.58	1704	1799.23683	-95.23683		15.58	1656	1699.01767	-43.01767
15.595	1543	1515.32959	27.67041		15.595	1661	1814.59212	-153.59212		15.595	1005	960.95303	44.04697		15.595	580	575.49907	4.50093		15.595	1778	1799.66556	-21.66556		15.595	1668	1699.20137	-31.20137
15.61	1276	1290.08209	-14.0821		15.61	1476	1677.29863	-201.29863		15.61	886	874.50144	11.49856		15.61	540	574.2865	-34.2865		15.61	1766	1800.09379	-34.09379		15.61	1665	1699.38559	-34.38559
15.625	1186	1173.55093	12.44907		15.625	1455	1551.12749	-96.12749		15.625	892	821.63273	70.36727		15.625	540	572.76872	-32.76872		15.625	1829	1800.52149	28.47851		15.625	1765	1699.57033	65.42967
15.64	1182	1128.33706	53.66294		15.64	1421	1447.31944	-26.31944		15.64	830	796.31354	33.68646		15.64	579	570.97941	8.02059		15.64	1883	1800.94867	82.05133		15.64	1772	1699.75559	72.24441
15.655	1128	1114.14499	13.85501		15.655	1301	1369.7711	-68.7711		15.655	776	786.14812	-10.14812		15.655	581	568.95851	12.04149		15.655	1809	1801.3753	7.6247		15.655	1768	1699.94137	68.05863
15.67	1130	1109.82111	20.17889		15.67	1272	1316.68743	-44.68743		15.67	788	782.20603	5.79397		15.67	560	566.75053	-6.75053		15.67	1852	1801.80139	50.19861		15.67	1801	1700.1277	100.8723
15.685	1124	1108.14738	15.85262		15.685	1246	1283.08147	-37.08147		15.685	805	780.388	24.612		15.685	582	564.40203	17.59797		15.685	1819	1802.22692	16.77308		15.685	1719	1700.31456	18.68544
15.7	1094	1107.30325	-13.30325		15.7	1312	1263.14605	48.85395		15.7	797	779.30875	17.69125		15.7	569	561.96071	7.03929		15.7	1867	1802.65189	64.34811		15.7	1759	1700.50197	58.49803
15.715	1059	1106.86337	-47.86337		15.715	1237	1251.82833	-14.82833		15.715	787	778.56738	8.43262		15.715	571	559.47341	11.52659		15.715	1794	1803.07628	-9.07628		15.715	1733	1700.68994	32.31006
15.73	1081	1106.68619	-25.68619		15.73	1213	1245.46996	-32.46996		15.73	784	778.03241	5.96759		15.73	545	556.98434	-11.98434		15.73	1781	1803.50009	-22.50009		15.73	1651	1700.87846	-49.87846
15.745	1107	1106.69573	0.30427		15.745	1288	1241.77044	46.22956		15.745	771	777.64142	-6.64142		15.745	533	554.53398	-21.53398		15.745	1848	1803.92331	44.07669		15.745	1680	1701.06755	-21.06755
15.76	1092	1106.84244	-14.84244		15.76	1329	1239.44115	89.55885		15.76	770	777.35575	-7.35575		15.76	566	552.15808	13.84192		15.76	1832	1804.34593	27.65407		15.76	1779	1701.25722	77.74278
15.775	1054	1107.09211	-53.09211		15.775	1282	1237.8245	44.1755		15.775	778	777.14906	0.85094		15.775	558	549.88697	8.11303		15.775	1795	1804.76794	-9.76794		15.775	1695	1701.44747	-6.44747
15.79	1057	1107.42052	-50.42052		15.79	1265	1236.60577	28.39423		15.79	806	777.0027	28.9973		15.79	558	547.74514	10.25486		15.79	1754	1805.18934	-51.18934		15.79	1700	1701.63831	-1.63831
15.805	1042	1107.81007	-65.81007		15.805	1334	1235.63688	98.36312		15.805	766	776.90321	-10.90321		15.805	555	545.75106	9.24894		15.805	1775	1805.61012	-30.61012		15.805	1678	1701.82975	-23.82975
15.82	1059	1108.24778	-49.24778		15.82	1369	1234.84447	134.15553		15.82	784	776.84061	7.15939		15.82	595	543.91732	51.08269		15.82	1785	1806.03027	-21.03027		15.82	1720	1702.02181	17.97819
15.835	1093	1108.72385	-15.72385		15.835	1305	1234.18747	70.81253		15.835	808	776.80743	31.19257		15.835	569	542.25094	26.74906		15.835	1807	1806.44979	0.55021		15.835	1654	1702.21448	-48.21448
15.85	1061	1109.23079	-48.23079		15.85	1287	1233.63925	53.36075		15.85	752	776.79795	-24.79795		15.85	578	540.75391	37.24609		15.85	1793	1806.86867	-13.86867		15.85	1639	1702.40779	-63.40779
15.865	1082	1109.76279	-27.76279		15.865	1386	1233.18055	152.81945		15.865	753	776.80777	-23.80777		15.865	590	539.42378	50.57622		15.865	1766	1807.28691	-41.28691		15.865	1745	1702.60173	42.39827
15.88	1098	1110.3153	-12.3153		15.88	1403	1232.79654	170.20346		15.88	754	776.8334	-22.8334		15.88	616	538.25447	77.74553		15.88	1855	1807.70449	47.29551		15.88	1750	1702.79633	47.20367
15.895	1106	1110.8847	-4.8847		15.895	1360	1232.47539	127.52461		15.895	798	776.8721	21.1279		15.895	596	537.23696	58.76304		15.895	1850	1808.12142	41.87858		15.895	1763	1702.9916	60.0084
15.91	1058	1111.46807	-53.46807		15.91	1410	1232.20757	177.79243		15.91	813	776.92168	36.07832		15.91	600	536.36014	63.63986		15.91	1869	1808.53768	60.46232		15.91	1720	1703.18754	16.81246
15.925	1027	1112.06308	-85.06308		15.925	1366	1231.98531	134.01469		15.925	773	776.98034	-3.98034		15.925	556	535.61146	20.38854		15.925	1787	1808.95328	-21.95328		15.925	1740	1703.38417	36.61583
15.94	1059	1112.66779	-53.66779		15.94	1410	1231.80218	178.19782		15.94	774	777.04663	-3.04663		15.94	594	534.97766	59.02234		15.94	1803	1809.36821	-6.36821		15.94	1723	1703.58151	19.41849
15.955	1095	1113.28063	-18.28063		15.955	1414	1231.65287	182.34713		15.955	726	777.11935	-51.11935		15.955	575	534.44527	40.55473		15.955	1818	1809.78246	8.21754		15.955	1713	1703.77956	9.22044
15.97	1060	1113.9003	-53.9003		15.97	1398	1231.53296	166.46704		15.97	790	777.19752	12.80248		15.97	580	534.00112	45.99888		15.97	1858	1810.19603	47.80397		15.97	1693	1703.97834	-10.97834
15.985	1057	1114.52571	-57.52571		15.985	1325	1231.43872	93.56128		15.985	731	777.2803	-46.2803		15.985	566	533.6327	32.3673		15.985	1775	1810.60892	-35.60892		15.985	1664	1704.17787	-40.17787
16	999	1115.15598	-116.15598		16	1297	1231.36702	65.63298		16	730	777.36699	-47.36699		16	540	533.3284	6.6716		16	1726	1811.02113	-85.02113		16	1660	1704.37817	-44.37817
16.015	1033	1115.79035	-82.79035		16.015	1308	1231.31518	76.68482		16.015	763	777.45702	-14.45702		16.015	560	533.07768	26.92232		16.015	1731	1811.43264	-80.43264		16.015	1656	1704.57924	-48.57924
16.03	1073	1116.42826	-43.42826		16.03	1306	1231.28093	74.71907		16.03	767	777.54987	-10.54987		16.03	542	532.87119	9.12881		16.03	1735	1811.84346	-76.84346		16.03	1670	1704.78111	-34.78111
16.045	1012	1117.06931	-105.06931		16.045	1257	1231.26232	25.73768		16.045	676	777.64513	-101.64513		16.045	530	532.70076	-2.70076		16.045	1674	1812.25359	-138.25359		16.045	1601	1704.98379	-103.98379
16.06	1009	1117.71351	-108.71351		16.06	1269	1231.25768	37.74233		16.06	685	777.74243	-92.74243		16.06	538	532.55939	5.44061		16.06	1718	1812.66303	-94.66303		16.06	1625	1705.18731	-80.18731
16.075	1037	1118.36383	-81.36383		16.075	1334	1231.26555	102.73445		16.075	740	777.84145	-37.84145		16.075	553	532.44117	20.55883		16.075	1805	1813.07176	-8.07176		16.075	1682	1705.39168	-23.39168
16.09	1002	1119.00936	-117.00936		16.09	1320	1231.28468	88.71532		16.09	732	777.94192	-45.94192		16.09	557	532.34119	24.65881		16.09	1776	1813.4798	-37.4798		16.09	1643	1705.59692	-62.59692
16.105	1061	1119.65477	-58.65477		16.105	1321	1231.31398	89.68602		16.105	723	778.0436	-55.0436		16.105	558	532.25542	25.74458		16.105	1740	1813.88715	-73.88715		16.105	1663	1705.80306	-42.80306
16.12	1033	1120.30089	-87.30089		16.12	1329	1231.35249	97.64751		16.12	744	778.14629	-34.14629		16.12	559	532.18062	26.81938		16.12	1754	1814.29379	-60.29379		16.12	1713	1706.01011	6.98989
16.135	1004	1120.94746	-116.94746		16.135	1329	1231.39937	97.60063		16.135	741	778.24981	-37.24981		16.135	539	532.1142	6.8858		16.135	1765	1814.69973	-49.69973		16.135	1682	1706.21809	-24.21809
16.15	994	1121.59427	-127.59427		16.15	1257	1231.4539	25.5461		16.15	695	778.35401	-83.354		16.15	527	532.05412	-5.05412		16.15	1726	1815.10498	-89.10498		16.15	1633	1706.42704	-73.42704
16.165	1043	1122.24112	-79.24112		16.165	1362	1231.51542	130.48458		16.165	706	778.45873	-72.45873		16.165	547	531.99882	15.00118		16.165	1731	1815.50952	-84.50952		16.165	1671	1706.63697	-35.63697
16.18	1021	1122.88782	-101.88783		16.18	1333	1231.58336	101.41664		16.18	754	778.56386	-24.56386		16.18	557	531.94708	25.05293		16.18	1707	1815.91338	-108.91338		16.18	1606	1706.84792	-100.84792
16.195	1023	1123.53424	-100.53424		16.195	1273	1231.65723	41.34277		16.195	741	778.6693	-37.6693		16.195	536	531.89798	4.10202		16.195	1691	1816.31653	-125.31653		16.195	1639	1707.05989	-68.05989
16.21	1066	1124.18021	-58.18021		16.21	1265	1231.73658	33.26342		16.21	763	778.77495	-15.77495		16.21	552	531.85084	20.14917		16.21	1683	1816.719	-133.719		16.21	1741	1707.27294	33.72706
16.225	1057	1124.82562	-67.82562		16.225	1214	1231.821	-17.821		16.225	762	778.88072	-16.88072		16.225	577	531.80515	45.19485		16.225	1718	1817.12078	-99.12078		16.225	1655	1707.48707	-52.48707
16.24	1031	1125.47036	-94.47036		16.24	1261	1231.91016	29.08984		16.24	779	778.98654	0.01347		16.24	549	531.76054	17.23946		16.24	1774	1817.52187	-43.52187		16.24	1630	1707.70232	-77.70232
16.255	1010	1126.11432	-116.11432		16.255	1330	1232.00374	97.99626		16.255	755	779.09234	-24.09234		16.255	535	531.71675	3.28325		16.255	1771	1817.92228	-46.92228		16.255	1652	1707.91872	-55.91872
16.27	1056	1126.7574	-70.7574		16.27	1295	1232.10145	62.89855		16.27	762	779.19807	-17.19806		16.27	539	531.67358	7.32642		16.27	1806	1818.32202	-12.32202		16.27	1786	1708.13631	77.86369
16.285	1033	1127.39954	-94.39954		16.285	1225	1232.20306	-7.20306		16.285	766	779.30367	-13.30367		16.285	523	531.6309	-8.6309		16.285	1719	1818.72108	-99.72108		16.285	1740	1708.35511	31.64489
16.3	1019	1128.04064	-109.04064		16.3	1257	1232.30835	24.69165		16.3	763	779.40909	-16.40909		16.3	500	531.58861	-31.58861		16.3	1743	1819.11948	-76.11948		16.3	1680	1708.57516	-28.57516
16.315	1049	1128.68065	-79.68065		16.315	1230	1232.41712	-2.41712		16.315	745	779.51431	-34.51431		16.315	516	531.54665	-15.54665		16.315	1772	1819.51721	-47.51721		16.315	1665	1708.79649	-43.79649
16.33	1069	1129.31949	-60.3195		16.33	1246	1232.52919	13.47081		16.33	715	779.61927	-64.61927		16.33	513	531.50497	-18.50497		16.33	1795	1819.91429	-24.91429		16.33	1669	1709.01914	-40.01914
16.345	1066	1129.95712	-63.95712		16.345	1268	1232.64443	35.35557		16.345	761	779.72396	-18.72395		16.345	517	531.46355	-14.46355		16.345	1750	1820.31073	-70.31073		16.345	1704	1709.24315	-5.24315
16.36	1039	1130.59348	-91.59348		16.36	1295	1232.76268	62.23732		16.36	769	779.82833	-10.82833		16.36	528	531.42237	-3.42237		16.36	1806	1820.70653	-14.70653		16.36	1728	1709.46856	18.53144
16.375	1069	1131.22852	-62.22852		16.375	1256	1232.88382	23.11618		16.375	758	779.93237	-21.93237		16.375	541	531.38142	9.61858		16.375	1777	1821.10169	-44.10169		16.375	1639	1709.69541	-70.69541
16.39	1067	1131.8622	-64.8622		16.39	1231	1233.00777	-2.00777		16.39	762	780.03606	-18.03606		16.39	541	531.3407	9.6593		16.39	1793	1821.49624	-28.49624		16.39	1674	1709.92373	-35.92373
16.405	1074	1132.49448	-58.49448		16.405	1199	1233.13442	-34.13442		16.405	758	780.13937	-22.13937		16.405	540	531.3002	8.6998		16.405	1807	1821.89018	-14.89018		16.405	1720	1710.15358	9.84642
16.42	1082	1133.12532	-51.12532		16.42	1174	1233.26369	-59.26369		16.42	770	780.24229	-10.24229		16.42	489	531.25994	-42.25994		16.42	1772	1822.28351	-50.28351		16.42	1737	1710.385	26.615
16.435	1073	1133.75469	-60.75469		16.435	1198	1233.39551	-35.39551		16.435	781	780.34481	0.65519		16.435	492	531.21991	-39.21991		16.435	1772	1822.67626	-50.67626		16.435	1695	1710.61803	-15.61803
16.45	1073	1134.38257	-61.38257		16.45	1187	1233.52983	-46.52983		16.45	708	780.44692	-72.44692		16.45	478	531.18013	-53.18013		16.45	1743	1823.06844	-80.06844		16.45	1664	1710.85273	-46.85273
16.465	1045	1135.00892	-90.00892		16.465	1191	1233.6666	-42.6666		16.465	747	780.54861	-33.54861		16.465	525	531.1406	-6.1406		16.465	1708	1823.46005	-115.46005		16.465	1684	1711.08915	-27.08915
16.48	1084	1135.63371	-51.63371		16.48	1204	1233.80578	-29.80578		16.48	735	780.64987	-45.64987		16.48	542	531.10133	10.89867		16.48	1777	1823.85111	-46.85111		16.48	1610	1711.32733	-101.32733
16.495	1069	1136.25693	-67.25693		16.495	1187	1233.94733	-46.94733		16.495	754	780.75069	-26.75069		16.495	514	531.06234	-17.06234		16.495	1827	1824.24164	2.75836		16.495	1636	1711.56734	-75.56734
16.51	1026	1136.87856	-110.87856		16.51	1201	1234.09124	-33.09124		16.51	764	780.85108	-16.85108		16.51	499	531.02364	-32.02364		16.51	1756	1824.63165	-68.63165		16.51	1645	1711.80922	-66.80922
16.525	1089	1137.49858	-48.49858		16.525	1258	1234.23748	23.76252		16.525	799	780.95103	18.04897		16.525	546	530.98525	15.01475		16.525	1776	1825.02116	-49.02116		16.525	1674	1712.05305	-38.05305
16.54	1133	1138.11696	-5.11696		16.54	1241	1234.38605	6.61395		16.54	797	781.05054	15.94946		16.54	532	530.94718	1.05282		16.54	1836	1825.41018	10.58982		16.54	1766	1712.29888	53.70112
16.555	1064	1138.73371	-74.73371		16.555	1210	1234.53694	-24.53694		16.555	757	781.14961	-24.14961		16.555	504	530.90944	-26.90944		16.555	1854	1825.79874	28.20126		16.555	1641	1712.54677	-71.54677
16.57	1096	1139.34879	-43.34879		16.57	1260	1234.69015	25.30985		16.57	787	781.24825	5.75175		16.57	546	530.87206	15.12794		16.57	1828	1826.18686	1.81314		16.57	1747	1712.79679	34.20321
16.585	1130	1139.96221	-9.96221		16.585	1265	1234.84571	30.15429		16.585	789	781.34646	7.65354		16.585	543	530.83505	12.16495		16.585	1782	1826.57455	-44.57455		16.585	1770	1713.049	56.951
16.6	1159	1140.57396	18.42604		16.6	1227	1235.00361	-8.00361		16.6	775	781.44424	-6.44424		16.6	531	530.79844	0.20156		16.6	1791	1826.96184	-35.96184		16.6	1790	1713.30349	76.69651
16.615	1110	1141.18401	-31.18401		16.615	1208	1235.16388	-27.16388		16.615	779	781.54161	-2.54161		16.615	509	530.76224	-21.76224		16.615	1758	1827.34875	-69.34875		16.615	1661	1713.56032	-52.56032
16.63	1083	1141.79238	-58.79238		16.63	1206	1235.32655	-29.32655		16.63	771	781.63857	-10.63857		16.63	503	530.72648	-27.72648		16.63	1750	1827.7353	-77.7353		16.63	1718	1713.81957	4.18043
16.645	1084	1142.39905	-58.39905		16.645	1238	1235.49165	2.50835		16.645	752	781.73513	-29.73513		16.645	516	530.69117	-14.69117		16.645	1827	1828.12152	-1.12152		16.645	1767	1714.08132	52.91868
16.66	1046	1143.00402	-97.00402		16.66	1158	1235.65921	-77.65921		16.66	743	781.8313	-38.8313		16.66	542	530.65635	11.34365		16.66	1686	1828.50745	-142.50745		16.66	1738	1714.34566	23.65434
16.675	1103	1143.60729	-40.60729		16.675	1212	1235.82928	-23.82928		16.675	772	781.92709	-9.92709		16.675	532	530.62205	1.37796		16.675	1784	1828.8931	-44.8931		16.675	1698	1714.61266	-16.61266
16.69	1122	1144.20886	-22.20886		16.69	1185	1236.0019	-51.0019		16.69	765	782.02252	-17.02252		16.69	559	530.58827	28.41173		16.69	1823	1829.2785	-6.2785		16.69	1724	1714.88242	9.11758
16.705	1097	1144.80873	-47.80873		16.705	1206	1236.17712	-30.17712		16.705	736	782.1176	-46.1176		16.705	546	530.55507	15.44494		16.705	1777	1829.6637	-52.6637		16.705	1599	1715.15504	-116.15504
16.72	1071	1145.40689	-74.40689		16.72	1252	1236.35501	15.64499		16.72	768	782.21234	-14.21234		16.72	547	530.52245	16.47755		16.72	1861	1830.04871	30.95129		16.72	1787	1715.4306	71.5694
16.735	1025	1146.00336	-121.00336		16.735	1208	1236.53563	-28.53563		16.735	682	782.30678	-100.30678		16.735	512	530.49046	-18.49046		16.735	1714	1830.43358	-116.43358		16.735	1647	1715.70922	-68.70922
16.75	1061	1146.59814	-85.59814		16.75	1232	1236.71903	-4.71903		16.75	779	782.40091	-3.40091		16.75	511	530.45913	-19.45913		16.75	1790	1830.81834	-40.81834		16.75	1642	1715.99099	-73.99099
16.765	1074	1147.19124	-73.19124		16.765	1224	1236.90531	-12.90531		16.765	783	782.49476	0.50524		16.765	505	530.42849	-25.42849		16.765	1757	1831.20303	-74.20303		16.765	1754	1716.27602	37.72398
16.78	1037	1147.78266	-110.78266		16.78	1266	1237.09453	28.90547		16.78	742	782.58836	-40.58836		16.78	509	530.39857	-21.39857		16.78	1739	1831.58769	-92.58769		16.78	1730	1716.56444	13.43556
16.795	1078	1148.37241	-70.37241		16.795	1245	1237.28678	7.71322		16.795	710	782.68173	-72.68173		16.795	535	530.36942	4.63058		16.795	1732	1831.97237	-99.97237		16.795	1656	1716.85635	-60.85635
16.81	1034	1148.96051	-114.96051		16.81	1255	1237.48215	17.51785		16.81	706	782.77489	-76.77488		16.81	502	530.34107	-28.34107		16.81	1718	1832.35709	-114.3571		16.81	1581	1717.15188	-136.15188
16.825	1085	1149.54696	-64.54696		16.825	1275	1237.68074	37.31926		16.825	751	782.86786	-31.86786		16.825	509	530.31355	-21.31355		16.825	1749	1832.74193	-83.74193		16.825	1658	1717.45117	-59.45117
16.84	1134	1150.13178	-16.13178		16.84	1255	1237.88265	17.11735		16.84	777	782.96067	-5.96067		16.84	492	530.28692	-38.28692		16.84	1738	1833.12691	-95.12691		16.84	1689	1717.75433	-28.75433
16.855	1080	1150.71499	-70.71499		16.855	1244	1238.08798	5.91202		16.855	768	783.05336	-15.05335		16.855	513	530.26121	-17.26121		16.855	1744	1833.51209	-89.51209		16.855	1666	1718.06152	-52.06152
16.87	1091	1151.2966	-60.2966		16.87	1277	1238.29686	38.70314		16.87	763	783.14594	-20.14594		16.87	540	530.23648	9.76352		16.87	1813	1833.89753	-20.89753		16.87	1667	1718.37288	-51.37288
16.885	1084	1151.87663	-67.87663		16.885	1240	1238.50941	1.49059		16.885	735	783.23846	-48.23846		16.885	519	530.21276	-11.21276		16.885	1771	1834.28328	-63.28328		16.885	1652	1718.68856	-66.68856
16.9	1084	1152.4551	-68.4551		16.9	1335	1238.72575	96.27425		16.9	736	783.33095	-47.33095		16.9	553	530.19011	22.80989		16.9	1785	1834.6694	-49.6694		16.9	1753	1719.00873	33.99128
16.915	1124	1153.03204	-29.03204		16.915	1328	1238.94602	89.05398		16.915	789	783.42344	5.57656		16.915	552	530.16859	21.83141		16.915	1823	1835.05595	-12.05595		16.915	1793	1719.33353	73.66647
16.93	1111	1153.60747	-42.60747		16.93	1256	1239.17036	16.82964		16.93	738	783.51597	-45.51597		16.93	516	530.14823	-14.14823		16.93	1706	1835.443	-129.443		16.93	1688	1719.66316	-31.66316
16.945	1098	1154.18142	-56.18142		16.945	1276	1239.39894	36.60106		16.945	725	783.60859	-58.60859		16.945	542	530.12911	11.87089		16.945	1744	1835.83061	-91.83061		16.945	1691	1719.99778	-28.99778
16.96	1070	1154.75391	-84.75391		16.96	1261	1239.63191	21.36809		16.96	711	783.70132	-72.70132		16.96	552	530.11129	21.88871		16.96	1783	1836.21885	-53.21885		16.96	1633	1720.33759	-87.33759
16.975	1081	1155.32497	-74.32497		16.975	1276	1239.86944	36.13056		16.975	805	783.79422	21.20578		16.975	522	530.09481	-8.09481		16.975	1737	1836.60781	-99.60781		16.975	1665	1720.68278	-55.68278
16.99	1108	1155.89465	-47.89465		16.99	1272	1240.11172	31.88828		16.99	791	783.88734	7.11266		16.99	545	530.07976	14.92024		16.99	1798	1836.99755	-38.99755		16.99	1733	1721.03357	11.96643
17.005	1089	1156.46297	-67.46297		17.005	1227	1240.35893	-13.35893		17.005	733	783.98072	-50.98072		17.005	554	530.06619	23.93381		17.005	1785	1837.38816	-52.38816		17.005	1671	1721.39016	-50.39016
17.02	1093	1157.02998	-64.02998		17.02	1252	1240.61128	11.38872		17.02	758	784.07441	-26.07441		17.02	511	530.05419	-19.05419		17.02	1783	1837.77973	-54.77973		17.02	1631	1721.75277	-90.75277
17.035	1077	1157.59572	-80.59572		17.035	1295	1240.86898	54.13102		17.035	760	784.16848	-24.16848		17.035	545	530.04382	14.95618		17.035	1913	1838.17234	74.82766		17.035	1736	1722.12166	13.87835
17.05	1063	1158.16022	-95.16022		17.05	1270	1241.13226	28.86774		17.05	766	784.26297	-18.26297		17.05	536	530.03517	5.96483		17.05	1790	1838.56609	-48.56609		17.05	1744	1722.49705	21.50295
17.065	1112	1158.72354	-46.72354		17.065	1249	1241.40135	7.59865		17.065	767	784.35796	-17.35796		17.065	528	530.02832	-2.02832		17.065	1806	1838.96109	-32.96109		17.065	1659	1722.87921	-63.87921
17.08	1097	1159.28574	-62.28574		17.08	1240	1241.67651	-1.67651		17.08	752	784.4535	-32.45349		17.08	531	530.02342	0.97658		17.08	1783	1839.35743	-56.35743		17.08	1692	1723.26841	-31.26841
17.095	1054	1159.84686	-105.84686		17.095	1176	1241.95801	-65.95801		17.095	720	784.54966	-64.54966		17.095	481	530.02049	-49.02049		17.095	1646	1839.75523	-193.75523		17.095	1607	1723.66493	-116.66493
17.11	1086	1160.40696	-74.40696		17.11	1156	1242.24614	-86.24614		17.11	717	784.64651	-67.64651		17.11	491	530.01948	-39.01948		17.11	1727	1840.1546	-113.1546		17.11	1644	1724.06907	-80.06907
17.125	1107	1160.96611	-53.96611		17.125	1248	1242.54119	5.45881		17.125	796	784.74414	11.25586		17.125	539	530.02061	8.97939		17.125	1807	1840.55566	-33.55566		17.125	1772	1724.48114	47.51886
17.14	1076	1161.52437	-85.52437		17.14	1227	1242.84349	-15.84349		17.14	774	784.84263	-10.84263		17.14	528	530.02401	-2.02401		17.14	1777	1840.95854	-63.95854		17.14	1706	1724.90146	-18.90146
17.155	1116	1162.08182	-46.08182		17.155	1172	1243.15338	-71.15338		17.155	774	784.94206	-10.94206		17.155	519	530.02977	-11.02977		17.155	1797	1841.36338	-44.36338		17.155	1704	1725.33038	-21.33038
17.17	1076	1162.63854	-86.63854		17.17	1188	1243.47122	-55.47122		17.17	736	785.04252	-49.04252		17.17	534	530.03801	3.96199		17.17	1788	1841.77032	-53.77032		17.17	1698	1725.76826	-27.76826
17.185	1115	1163.1946	-48.1946		17.185	1203	1243.7974	-40.7974		17.185	768	785.14411	-17.14411		17.185	542	530.04885	11.95115		17.185	1802	1842.17951	-40.17951		17.185	1696	1726.21548	-30.21548
17.2	1160	1163.7501	-3.7501		17.2	1275	1244.13233	30.86767		17.2	833	785.24694	47.75306		17.2	527	530.06242	-3.06242		17.2	1823	1842.5911	-19.5911		17.2	1722	1726.67242	-4.67242
17.215	1138	1164.30513	-26.30513		17.215	1206	1244.47646	-38.47646		17.215	770	785.35111	-15.35111		17.215	542	530.07885	11.92115		17.215	1730	1843.00527	-113.00527		17.215	1721	1727.13952	-6.13952
17.23	1121	1164.85979	-43.85979		17.23	1245	1244.83026	0.16974		17.23	806	785.45675	20.54325		17.23	540	530.09827	9.90173		17.23	1822	1843.42217	-21.42217		17.23	1737	1727.6172	9.3828
17.245	1036	1165.41421	-129.41421		17.245	1225	1245.19424	-20.19424		17.245	807	785.56398	21.43602		17.245	522	530.12084	-8.12084		17.245	1838	1843.84201	-5.84201		17.245	1764	1728.10594	35.89406
17.26	1157	1165.96849	-8.96849		17.26	1302	1245.56894	56.43106		17.26	809	785.67294	23.32706		17.26	538	530.14671	7.85329		17.26	1905	1844.26497	60.73503		17.26	1851	1728.60621	122.39379
17.275	1154	1166.52278	-12.52278		17.275	1297	1245.95495	51.04505		17.275	812	785.78378	26.21622		17.275	518	530.17604	-12.17604		17.275	1882	1844.69126	37.30874		17.275	1770	1729.11853	40.88147
17.29	1083	1167.0772	-84.0772		17.29	1320	1246.3529	73.6471		17.29	805	785.89665	19.10335		17.29	529	530.20901	-1.20901		17.29	1850	1845.1211	4.8789		17.29	1792	1729.64343	62.35657
17.305	1136	1167.63191	-31.63191		17.305	1241	1246.76347	-5.76347		17.305	819	786.01173	32.98828		17.305	525	530.2458	-5.2458		17.305	1825	1845.55471	-20.55471		17.305	1817	1730.1815	86.8185
17.32	1134	1168.18709	-34.18709		17.32	1251	1247.18742	3.81258		17.32	751	786.12919	-35.12918		17.32	510	530.2866	-20.28659		17.32	1845	1845.99233	-0.99233		17.32	1761	1730.73333	30.26667
17.335	1080	1168.7429	-88.7429		17.335	1245	1247.62554	-2.62554		17.335	766	786.24923	-20.24923		17.335	526	530.33161	-4.33161		17.335	1871	1846.43422	24.56578		17.335	1817	1731.29955	85.70045
17.35	1114	1169.29956	-55.29956		17.35	1178	1248.07873	-70.07873		17.35	781	786.37208	-5.37208		17.35	517	530.38105	-13.38105		17.35	1893	1846.88066	46.11934		17.35	1784	1731.88083	52.11917
17.365	1129	1169.85727	-40.85727		17.365	1208	1248.54794	-40.54794		17.365	793	786.49797	6.50203		17.365	528	530.43515	-2.43515		17.365	1817	1847.33193	-30.33193		17.365	1730	1732.47789	-2.47789
17.38	1093	1170.41628	-77.41628		17.38	1244	1249.03425	-5.03425		17.38	738	786.62716	-48.62716		17.38	529	530.49415	-1.49415		17.38	1810	1847.78832	-37.78832		17.38	1734	1733.09148	0.90852
17.395	1113	1170.97685	-57.97685		17.395	1307	1249.53883	57.46117		17.395	802	786.75994	15.24006		17.395	521	530.55831	-9.55831		17.395	1883	1848.25017	34.74983		17.395	1740	1733.72238	6.27762
17.41	1128	1171.53928	-43.53928		17.41	1318	1250.06299	67.93701		17.41	793	786.89664	6.10337		17.41	541	530.62789	10.37211		17.41	1855	1848.71781	6.28219		17.41	1790	1734.37143	55.62857
17.425	1117	1172.1039	-55.1039		17.425	1238	1250.6082	-12.6082		17.425	794	787.03759	6.96241		17.425	520	530.70319	-10.70319		17.425	1862	1849.19161	12.80839		17.425	1790	1735.03954	54.96046
17.44	1172	1172.67107	-0.67107		17.44	1262	1251.17611	10.82389		17.44	767	787.18321	-20.18321		17.44	550	530.78451	19.2155		17.44	1904	1849.67195	54.32805		17.44	1812	1735.72764	76.27237
17.455	1119	1173.24122	-54.24122		17.455	1200	1251.7686	-51.7686		17.455	765	787.33396	-22.33396		17.455	511	530.87217	-19.87217		17.455	1829	1850.15923	-21.15923		17.455	1717	1736.43673	-19.43673
17.47	1083	1173.81482	-90.81482		17.47	1227	1252.38782	-25.38782		17.47	807	787.49035	19.50965		17.47	512	530.96653	-18.96653		17.47	1784	1850.65389	-66.65389		17.47	1678	1737.16787	-59.16787
17.485	1063	1174.39241	-111.39241		17.485	1206	1253.03631	-47.03631		17.485	753	787.65299	-34.65299		17.485	545	531.06794	13.93206		17.485	1841	1851.1564	-10.1564		17.485	1627	1737.92221	-110.92221
17.5	1108	1174.97464	-66.97464		17.5	1284	1253.71709	30.28291		17.5	783	787.82259	-4.82259		17.5	544	531.17682	12.82318		17.5	1811	1851.66725	-40.66725		17.5	1756	1738.70094	17.29906
17.515	1138	1175.56224	-37.56224		17.515	1268	1254.43408	13.56592		17.515	781	788.00002	-7.00002		17.515	558	531.29356	26.70644		17.515	1866	1852.18695	13.81305		17.515	1745	1739.50534	5.49466
17.53	1125	1176.15609	-51.15609		17.53	1261	1255.19279	5.80721		17.53	753	788.1863	-35.1863		17.53	533	531.41863	1.58137		17.53	1831	1852.71607	-21.71607		17.53	1786	1740.33677	45.66323
17.545	1149	1176.75727	-27.75727		17.545	1213	1256.00201	-43.00201		17.545	801	788.38281	12.61719		17.545	562	531.5525	30.4475		17.545	1919	1853.25521	65.7448		17.545	1833	1741.19669	91.80331
17.56	1111	1177.36706	-66.36706		17.56	1255	1256.87699	-1.87699		17.56	762	788.59148	-26.59148		17.56	573	531.69568	41.30432		17.56	1861	1853.80499	7.19501		17.56	1678	1742.08665	-64.08666
17.575	1137	1177.98712	-40.98712		17.575	1230	1257.84466	-27.84466		17.575	750	788.8159	-38.8159		17.575	531	531.84871	-0.84871		17.575	1770	1854.36611	-84.36611		17.575	1649	1743.00831	-94.00831
17.59	1168	1178.61954	-10.61954		17.59	1287	1258.95047	28.04953		17.59	810	789.06405	20.93595		17.59	531	532.01219	-1.01219		17.59	1876	1854.93929	21.06071		17.59	1737	1743.96343	-6.96343
17.605	1114	1179.26711	-65.26711		17.605	1239	1260.26482	-21.26482		17.605	777	789.35428	-12.35428		17.605	504	532.18675	-28.18675		17.605	1801	1855.52532	-54.52532		17.605	1631	1744.95391	-113.95391
17.62	1105	1179.93369	-74.93369		17.62	1234	1261.88513	-27.88513		17.62	794	789.72348	4.27652		17.62	506	532.37306	-26.37306		17.62	1870	1856.12502	13.87498		17.62	1736	1745.98178	-9.98178
17.635	1153	1180.62502	-27.62502		17.635	1314	1263.92945	50.07055		17.635	818	790.23107	27.76893		17.635	559	532.57184	26.42816		17.635	1874	1856.73931	17.26069		17.635	1800	1747.04921	52.95079
17.65	1125	1181.35216	-56.35216		17.65	1199	1266.51889	-67.51889		17.65	765	790.94891	-25.94891		17.65	488	532.78388	-44.78388		17.65	1863	1857.36914	5.63086		17.65	1673	1748.15852	-75.15852
17.665	1088	1182.15284	-94.15284		17.665	1272	1269.75129	2.24871		17.665	812	791.93312	20.06688		17.665	530	533.01003	-3.01003		17.665	1790	1858.01555	-68.01555		17.665	1749	1749.31223	-0.31223
17.68	1122	1183.17644	-61.17644		17.68	1284	1273.67841	10.32159		17.68	809	793.19587	15.80413		17.68	550	533.25118	16.74882		17.68	1778	1858.67966	-80.67966		17.68	1699	1750.51303	-51.51303
17.695	1184	1184.81752	-0.81752		17.695	1266	1278.30474	-12.30474		17.695	784	794.70941	-10.70941		17.695	545	533.50833	11.49167		17.695	1918	1859.36267	58.63733		17.695	1755	1751.76381	3.23619
17.71	1136	1187.6076	-51.6076		17.71	1231	1283.60841	-52.60841		17.71	762	796.43566	-34.43566		17.71	529	533.78253	-4.78253		17.71	1859	1860.06589	-1.06589		17.71	1701	1753.06769	-52.06769
17.725	1145	1191.71229	-46.71229		17.725	1274	1289.56775	-15.56775		17.725	758	798.34985	-40.34985		17.725	499	534.07493	-35.07493		17.725	1803	1860.79072	-57.79072		17.725	1659	1754.42805	-95.42805
17.74	1141	1196.81948	-55.81948		17.74	1295	1296.18183	-1.18183		17.74	867	800.44799	66.55202		17.74	539	534.38679	4.61321		17.74	1831	1861.53867	-30.53867		17.74	1757	1755.84851	1.15149
17.755	1128	1202.61835	-74.61835		17.755	1307	1303.48262	3.51738		17.755	790	802.74359	-12.74359		17.755	521	534.71945	-13.71945		17.755	1856	1862.31139	-6.31139		17.755	1783	1757.33302	25.66698
17.77	1136	1209.0232	-73.0232		17.77	1322	1311.54095	10.45905		17.77	777	805.26274	-28.26274		17.77	502	535.07439	-33.07438		17.77	1797	1863.11066	-66.11066		17.77	1734	1758.88583	-24.88583
17.785	1153	1216.08921	-63.08921		17.785	1312	1320.47097	-8.47097		17.785	786	808.04179	-22.04179		17.785	543	535.4532	7.5468		17.785	1762	1863.93843	-101.93843		17.785	1664	1760.51156	-96.51156
17.8	1146	1223.93006	-77.93006		17.8	1346	1330.43905	15.56095		17.8	804	811.12849	-7.12849		17.8	534	535.85765	-1.85765		17.8	1825	1864.79679	-39.79679		17.8	1790	1762.21523	27.78477
17.815	1158	1232.70163	-74.70163		17.815	1343	1341.68366	1.31634		17.815	780	814.5855	-34.5855		17.815	545	536.28963	8.71037		17.815	1844	1865.68804	-21.68804		17.815	1840	1764.00227	75.99773
17.83	1213	1242.61308	-29.61308		17.83	1346	1354.55358	-8.55358		17.83	787	818.49698	-31.49698		17.83	532	536.75125	-4.75125		17.83	1849	1866.61468	-17.61468		17.83	1768	1765.87864	2.12136
17.845	1212	1253.95022	-41.95022		17.845	1368	1369.57014	-1.57014		17.845	834	822.97975	11.02025		17.845	539	537.2448	1.7552		17.845	1788	1867.57945	-79.57945		17.845	1739	1767.8508	-28.8508
17.86	1227	1267.11528	-40.11528		17.86	1337	1387.50346	-50.50346		17.86	838	828.20445	9.79555		17.86	517	537.7728	-20.7728		17.86	1820	1868.58534	-48.58534		17.86	1781	1769.92582	11.07418
17.875	1262	1282.697	-20.697		17.875	1365	1409.40787	-44.40787		17.875	841	834.4394	6.5606		17.875	545	538.33803	6.66197		17.875	1875	1869.63562	5.36438		17.875	1787	1772.11145	14.88855
17.89	1254	1301.60493	-47.60493		17.89	1413	1436.48405	-23.48405		17.89	853	842.142	10.858		17.89	534	538.94354	-4.94354		17.89	1843	1870.73391	-27.73391		17.89	1810	1774.41616	35.58384
17.905	1348	1325.36334	22.63666		17.905	1399	1469.57839	-70.57839		17.905	845	852.10881	-7.10881		17.905	525	539.59272	-14.59272		17.905	1752	1871.88417	-119.88417		17.905	1784	1776.84927	7.15073
17.92	1393	1356.91429	36.08571		17.92	1452	1508.21743	-56.21743		17.92	836	865.54592	-29.54592		17.92	536	540.28933	-4.28933		17.92	1768	1873.09077	-105.09077		17.92	1766	1779.42102	-13.42102
17.935	1515	1403.054	111.946		17.935	1567	1549.41007	17.58993		17.935	883	883.54935	-0.54935		17.935	563	541.03752	21.96248		17.935	1767	1874.35854	-107.35854		17.935	1768	1782.14271	-14.14271
17.95	1559	1477.86084	81.13916		17.95	1596	1586.90103	9.09897		17.95	880	905.34234	-25.34234		17.95	546	541.84194	4.15806		17.95	1772	1875.69284	-103.69284		17.95	1839	1785.02682	53.97318
17.965	1635	1586.97111	48.02889		17.965	1686	1611.7131	74.2869		17.965	941	925.83762	15.16238		17.965	539	542.70777	-3.70776		17.965	1739	1877.09961	-138.09961		17.965	1749	1788.08715	-39.08715
17.98	1588	1667.84273	-79.84273		17.98	1736	1614.54661	121.45339		17.98	939	935.36328	3.63672		17.98	541	543.64079	-2.64079		17.98	1819	1878.58545	-59.58545		17.98	1724	1791.33904	-67.33904
17.995	1530	1599.8928	-69.8928		17.995	1595	1590.43028	4.56972		17.995	932	924.7242	7.2758		17.995	529	544.64754	-15.64754		17.995	1817	1880.15774	-63.15774		17.995	1687	1794.79954	-107.79954
18.01	1486	1414.23105	71.76895		18.01	1572	1543.87764	28.12236		18.01	949	895.3368	53.6632		18.01	554	545.73533	8.26467		18.01	1881	1881.82474	-0.82474		18.01	1731	1798.48764	-67.48764
18.025	1374	1275.73419	98.26581		18.025	1450	1487.60555	-37.60556		18.025	848	860.89616	-12.89616		18.025	537	546.91246	-9.91246		18.025	1862	1883.59569	-21.59569		18.025	1756	1802.42461	-46.42461
18.04	1359	1223.63657	135.36343		18.04	1371	1434.55319	-63.55319		18.04	815	833.74472	-18.74472		18.04	544	548.18835	-4.18834		18.04	1894	1885.48102	8.51898		18.04	1779	1806.63427	-27.63427
18.055	1219	1211.62252	7.37748		18.055	1349	1392.67276	-43.67276		18.055	835	817.69939	17.30061		18.055	592	549.57369	42.42631		18.055	1968	1887.49249	80.50751		18.055	1874	1811.14341	62.85659
18.07	1161	1209.16337	-48.16337		18.07	1310	1364.45337	-54.45337		18.07	778	810.42484	-32.42484		18.07	545	551.08074	-6.08074		18.07	1843	1889.6434	-46.6434		18.07	1745	1815.98226	-70.98226
18.085	1159	1208.60655	-49.60655		18.085	1257	1348.47065	-91.47065		18.085	762	808.00468	-46.00468		18.085	558	552.72357	5.27643		18.085	1858	1891.94892	-33.94892		18.085	1684	1821.18502	-137.18502
18.1	1147	1208.75052	-61.75052		18.1	1329	1341.50682	-12.50682		18.1	796	807.68209	-11.68209		18.1	541	554.51843	-13.51843		18.1	1861	1894.42634	-33.42634		18.1	1782	1826.79055	-44.79055
18.115	1190	1209.32488	-19.32488		18.115	1337	1340.31045	-3.31045		18.115	840	808.17806	31.82194		18.115	539	556.48416	-17.48416		18.115	1885	1897.09546	-12.09546		18.115	1823	1832.84316	-9.84316
18.13	1164	1210.2091	-46.2091		18.13	1313	1342.49018	-29.49018		18.13	819	809.05081	9.94919		18.13	547	558.64277	-11.64277		18.13	1858	1899.97913	-41.97913		18.13	1809	1839.39356	-30.39356
18.145	1174	1211.3392	-37.3392		18.145	1291	1346.63741	-55.63741		18.145	824	810.17472	13.82528		18.145	518	561.0201	-43.0201		18.145	1846	1903.10376	-57.10376		18.145	1838	1846.50007	-8.50007
18.16	1178	1212.68176	-34.68176		18.16	1290	1352.0704	-62.0704		18.16	796	811.51747	-15.51747		18.16	533	563.64672	-30.64672		18.16	1904	1906.50009	-2.50009		18.16	1814	1854.23006	-40.23006
18.175	1220	1214.22177	5.77823		18.175	1326	1358.5296	-32.5296		18.175	836	813.07439	22.92561		18.175	535	566.55907	-31.55907		18.175	1872	1910.2041	-38.2041		18.175	1809	1862.6618	-53.6618
18.19	1191	1215.95633	-24.95633		18.19	1396	1365.9663	30.0337		18.19	836	814.85313	21.14687		18.19	550	569.80095	-19.80095		18.19	1955	1914.25817	40.74183		18.19	1817	1871.88664	-54.88664
18.205	1187	1217.89157	-30.89157		18.205	1435	1374.43329	60.56671		18.205	810	816.8702	-6.8702		18.205	599	573.42559	25.57441		18.205	1907	1918.71259	-11.71259		18.205	1804	1882.01193	-78.01193
18.22	1239	1220.04101	18.95899		18.22	1491	1384.04102	106.95899		18.22	873	819.15037	53.84963		18.22	626	577.49832	48.50169		18.22	1994	1923.6275	70.3725		18.22	1933	1893.16463	39.83537
18.235	1199	1222.42512	-23.42512		18.235	1486	1394.94638	91.05362		18.235	862	821.72714	40.27286		18.235	615	582.10043	32.89958		18.235	2036	1929.07543	106.92457		18.235	1946	1905.49601	40.50399
18.25	1252	1225.07154	26.92846		18.25	1542	1407.35648	134.64352		18.25	882	824.64408	57.35592		18.25	633	587.33484	45.66516		18.25	2103	1935.1448	167.8552		18.25	1988	1919.18782	68.81218
18.265	1218	1228.01591	-10.01591		18.265	1543	1421.54087	121.45913		18.265	903	827.9572	75.0428		18.265	617	593.33555	23.66445		18.265	2038	1941.94455	96.05545		18.265	1966	1934.4604	31.5396
18.28	1233	1231.30332	1.69668		18.28	1643	1437.85251	205.14749		18.28	925	831.73863	93.26137		18.28	641	600.28684	40.71316		18.28	2096	1949.61083	146.38917		18.28	2018	1951.58368	66.41632
18.295	1237	1234.99015	2.00985		18.295	1687	1456.76378	230.23623		18.295	898	836.08349	61.91651		18.295	671	608.46905	62.53095		18.295	2131	1958.31715	172.68285		18.295	2081	1970.89232	110.10768
18.31	1323	1239.14556	83.85444		18.31	1693	1478.94109	214.05891		18.31	885	841.12611	43.8739		18.31	701	618.36746	82.63254		18.31	2093	1968.29406	124.70594		18.31	2048	1992.80687	55.19313
18.325	1377	1243.87618	133.12382		18.325	1776	1505.43184	270.56816		18.325	964	847.08917	116.91084		18.325	738	630.89707	107.10293		18.325	2147	1979.88143	167.11857		18.325	2080	2017.86464	62.13536
18.34	1425	1249.2938	175.7062		18.34	1853	1538.13882	314.86118		18.34	999	854.43102	144.56898		18.34	819	647.76356	171.23644		18.34	2235	1993.69357	241.30643		18.34	2183	2046.76739	136.23261
18.355	1368	1255.56502	112.43498		18.355	1866	1580.83319	285.16681		18.355	992	864.21852	127.78149		18.355	800	671.8525	128.1475		18.355	2171	2011.10222	159.89778		18.355	2242	2080.46732	161.53268
18.37	1422	1262.9519	159.0481		18.37	2020	1640.72716	379.27284		18.37	1058	878.84736	179.15265		18.37	817	707.34955	109.65045		18.37	2354	2035.37961	318.6204		18.37	2274	2120.35851	153.64149
18.385	1481	1271.96899	209.03101		18.385	2243	1729.84289	513.15711		18.385	1096	902.98515	193.01485		18.385	930	759.16563	170.83438		18.385	2459	2073.69124	385.30876		18.385	2462	2168.75716	293.24284
18.4	1514	1283.81636	230.18364		18.4	2433	1864.39645	568.60355		18.4	1250	944.09371	305.90629		18.4	925	831.35024	93.64976		18.4	2698	2139.26783	558.73217		18.4	2595	2230.01585	364.98416
18.415	1561	1301.30445	259.69556		18.415	2480	2059.93651	420.06349		18.415	1254	1011.54539	242.45461		18.415	1042	925.28359	116.71641		18.415	2847	2251.77563	595.22437		18.415	2701	2312.56017	388.43983
18.43	1643	1330.22357	312.77643		18.43	2645	2323.21544	321.78456		18.43	1339	1113.83975	225.16026		18.43	1054	1039.73313	14.26687		18.43	3013	2433.62737	579.37263		18.43	2955	2431.38544	523.61456
18.445	1682	1380.36815	301.63185		18.445	2809	2650.2668	158.7332		18.445	1414	1255.10898	158.89102		18.445	1222	1172.60375	49.39625		18.445	3250	2702.16848	547.83152		18.445	3195	2609.08438	585.91562
18.46	1856	1464.74114	391.25886		18.46	3121	3033.30301	87.69699		18.46	1603	1434.06999	168.93001		18.46	1327	1322.4091	4.5909		18.46	3653	3062.5822	590.4178		18.46	3494	2872.03402	621.96598
18.475	1848	1595.94031	252.05969		18.475	3562	3466.91843	95.08157		18.475	1650	1646.52399	3.47601		18.475	1389	1488.88385	-99.88385		18.475	3883	3508.70525	374.29475		18.475	3619	3239.26948	379.73052
18.49	1909	1781.09397	127.90603		18.49	3830	3950.25896	-120.25896		18.49	1848	1888.66177	-40.66177		18.49	1591	1673.0204	-82.0204		18.49	4160	4030.50383	129.49617		18.49	3929	3712.80401	216.19599
18.505	2103	2019.93761	83.06239		18.505	4143	4486.77899	-343.77899		18.505	2061	2159.02075	-98.02075		18.505	1773	1876.89976	-103.89976		18.505	4593	4621.12267	-28.12267		18.505	4358	4283.24047	74.75953
18.52	2312	2308.21429	3.78571		18.52	4508	5083.39765	-575.39765		18.52	2235	2458.88871	-223.88871		18.52	1892	2103.58763	-211.58763		18.52	5063	5280.13674	-217.13674		18.52	4733	4941.49182	-208.49182
18.535	2477	2642.55782	-165.55782		18.535	5026	5750.11498	-724.11498		18.535	2460	2791.93277	-331.93277		18.535	2054	2357.21417	-303.21417		18.535	5496	6013.63123	-517.63123		18.535	5400	5684.93256	-284.93256
18.55	2637	3023.53067	-386.53067		18.55	5800	6500.37047	-700.37047		18.55	2806	3163.87575	-357.87575		18.55	2359	2643.27314	-284.27314		18.55	6081	6833.28191	-752.28191		18.55	5987	6518.52049	-531.52049
18.565	3085	3456.52913	-371.52913		18.565	6672	7352.14824	-680.14824		18.565	3293	3582.62022	-289.62022		18.565	2751	2969.20684	-218.20685		18.565	6967	7756.12623	-789.12623		18.565	6894	7453.97881	-559.97881
18.58	3557	3951.86341	-394.86342		18.58	7460	8330.02871	-870.02871		18.58	3598	4058.95062	-460.95062		18.58	3122	3345.48858	-223.48858		18.58	7869	8805.72135	-936.72136		18.58	7722	8509.26901	-787.26901
18.595	3966	4525.51948	-559.51948		18.595	8653	9468.95814	-815.95814		18.595	4074	4607.96336	-533.96336		18.595	3663	3787.69289	-124.69289		18.595	8933	10015.1439	-1082.14391		18.595	8859	9709.38426	-850.38426
18.61	4693	5201.89557	-508.89557		18.61	10214	10821.7109	-607.71092		18.61	4736	5251.95038	-515.95038		18.61	4220	4320.29897	-100.29897		18.61	10502	11433.134	-931.134		18.61	10106	11088.8881	-982.88812
18.625	5725	6020.35477	-295.35477		18.625	12523	12473.6586	49.34144		18.625	5568	6026.21176	-458.21176		18.625	5087	4982.12903	104.87097		18.625	12177	13136.7158	-959.71575		18.625	12086	12697.1161	-611.11608
18.64	6926	7048.23761	-122.23761		18.64	14961	14565.7103	395.28969		18.64	6705	6990.07878	-285.07878		18.64	6009	5828.68046	180.31954		18.64	14629	15255.6385	-626.63851		18.64	14316	14608.6574	-292.65744
18.655	8425	8398.54906	26.45094		18.655	17978	17303.2447	674.75526		18.655	8182	8241.91066	-59.91066		18.655	7123	6916.63545	206.36455		18.655	16955	18007.5403	-1052.54032		18.655	16854	16943.8482	-89.84822
18.67	10444	10228.5565	215.44348		18.67	21814	20873.776	940.22403		18.67	10017	9919.99389	97.00611		18.67	8585	8249.74785	335.25215		18.67	20299	21706.5642	-1407.56417		18.67	19978	19899.2023	78.79771
18.685	12990	12656.4622	333.53782		18.685	26299	25169.7533	1129.24674		18.685	12491	12140.2806	350.71943		18.685	9780	9686.0546	93.9454		18.685	24528	26635.3837	-2107.38374		18.685	24137	23754.2439	382.75606
18.7	16015	15540.1719	474.82808		18.7	30312	29358.7778	953.22222		18.7	15602	14820.5824	781.41765		18.7	11078	10857.2602	220.7398		18.7	30659	32654.721	-1995.72097		18.7	29777	28747.3398	1029.6602
18.715	18297	18216.4801	80.51991		18.715	31742	31627.7819	114.21805		18.715	17976	17449.1945	526.80546		18.715	11157	11190.4588	-33.45881		18.715	36811	38660.4022	-1849.40223		18.715	35887	34687.8183	1199.18174
18.73	19390	19517.1448	-127.14482		18.73	29763	29751.9524	11.04764		18.73	19156	19036.5837	119.41631		18.73	10212	10192.368	19.63204		18.73	42612	42433.6595	178.34048		18.73	40908	40374.5231	533.47693
18.745	18397	18352.6981	44.30187		18.745	24534	23548.0793	985.92071		18.745	18485	18507.6873	-22.6873		18.745	8300	8066.78763	233.21237		18.745	44096	41504.2536	2591.74641		18.745	43164	43253.0003	-89.00029
18.76	15380	14774.7966	605.20341		18.76	17530	16101.4608	1428.53919		18.76	15900	15564.8091	335.19086		18.76	6227	5691.39181	535.6082		18.76	39733	35089.808	4643.19204		18.76	40666	40285.6293	380.37066
18.775	10752	10263.6257	488.37427		18.775	10688	10138.3106	549.68936		18.775	11822	11274.7148	547.28522		18.775	3946	3750.30088	195.69912		18.775	30174	25497.8211	4676.17892		18.775	32645	31549.3908	1095.60925
18.79	6447	6388.76714	58.23286		18.79	6402	6362.19873	39.80127		18.79	7483	7190.26524	292.73476		18.79	2420	2448.52415	-28.52415		18.79	19445	16260.4841	3184.51588		18.79	22765	21477.4472	1287.55279
18.805	3802	3836.15	-34.15		18.805	3984	4325.47235	-341.47235		18.805	4213	4231.04969	-18.04969		18.805	1553	1693.7326	-140.7326		18.805	10705	9539.68289	1165.31711		18.805	14197	13597.327	599.67302
18.82	2490	2483.97439	6.02561		18.82	2911	3307.81861	-396.81862		18.82	2596	2507.81423	88.18577		18.82	1208	1293.8744	-85.8744		18.82	5983	5634.22776	348.77225		18.82	8626	8663.95204	-37.95204
18.835	1944	1880.24176	63.75824		18.835	2311	2776.05722	-465.05722		18.835	1784	1670.34221	113.65779		18.835	954	1082.99207	-128.99207		18.835	3943	3753.66899	189.33101		18.835	5708	5999.46388	-291.46388
18.85	1651	1631.16688	19.83312		18.85	1963	2456.48726	-493.48726		18.85	1406	1308.75857	97.24143		18.85	829	961.10855	-132.10855		18.85	2934	2956.57062	-22.57062		18.85	4236	4645.33232	-409.33232
18.865	1504	1519.39386	-15.39386		18.865	1721	2236.84828	-515.84828		18.865	1197	1151.98865	45.01135		18.865	781	880.69511	-99.69511		18.865	2632	2620.537	11.463		18.865	3474	3917.1494	-443.1494
18.88	1498	1456.53686	41.46314		18.88	1625	2073.78416	-448.78416		18.88	1079	1071.86196	7.13804		18.88	749	821.99533	-72.99533		18.88	2415	2453.5688	-38.5688		18.88	3029	3468.33525	-439.33525
18.895	1445	1413.40405	31.59595		18.895	1597	1947.9751	-350.9751		18.895	1034	1020.78915	13.21085		18.895	674	776.71422	-102.71422		18.895	2348	2348.83197	-0.83197		18.895	2754	3155.86775	-401.86775
18.91	1377	1380.81444	-3.81444		18.91	1553	1848.62378	-295.62378		18.91	1029	983.32514	45.67486		18.91	668	740.75594	-72.75594		18.91	2261	2272.46134	-11.46134		18.91	2602	2922.81454	-320.81454
18.925	1338	1355.21257	-17.21257		18.925	1511	1768.75516	-257.75516		18.925	973	954.13356	18.86644		18.925	624	711.66318	-87.66318		18.925	2113	2213.11242	-100.11242		18.925	2359	2742.71641	-383.71642
18.94	1307	1334.68049	-27.68049		18.94	1490	1703.57176	-213.57176		18.94	945	930.76411	14.23589		18.94	613	687.77698	-74.77698		18.94	2156	2165.69789	-9.69789		18.94	2284	2600.38131	-316.38131
18.955	1282	1317.95983	-35.95983		18.955	1402	1649.66868	-247.66868		18.955	896	911.73288	-15.73288		18.955	637	667.91649	-30.91649		18.955	2083	2127.16349	-44.16349		18.955	2236	2485.89875	-249.89875
18.97	1284	1304.16458	-20.16458		18.97	1450	1604.57421	-154.57421		18.97	892	896.0192	-4.0192		18.97	633	651.21808	-18.21808		18.97	2051	2095.41331	-44.41331		18.97	2211	2392.43119	-181.43119
18.985	1252	1292.65209	-40.65209		18.985	1350	1566.45919	-216.45919		18.985	876	882.88789	-6.88789		18.985	590	637.03798	-47.03798		18.985	2028	2068.93944	-40.93944		18.985	2053	2315.11871	-262.11871
19	1190	1282.94683	-92.94683		19	1329	1533.94653	-204.94653		19	821	871.79688	-50.79688		19	544	624.8884	-80.8884		19	1945	2046.63108	-101.63108		19	1948	2250.42962	-302.42962
19.015	1222	1274.69085	-52.69085		19.015	1309	1505.98349	-196.98349		19.015	804	862.33929	-58.33929		19.015	566	614.39432	-48.39432		19.015	1863	2027.65521	-164.65521		19.015	1943	2195.74792	-252.74792
19.03	1229	1267.61059	-38.61059		19.03	1313	1481.7541	-168.7541		19.03	832	854.20494	-22.20494		19.03	554	605.26359	-51.26359		19.03	1856	2011.37728	-155.37728		19.03	1939	2149.10266	-210.10266
19.045	1250	1261.49406	-11.49406		19.045	1237	1460.61791	-223.61791		19.045	813	847.15402	-34.15402		19.045	551	597.26593	-46.26593		19.045	1781	1997.30705	-216.30705		19.045	1802	2108.98613	-306.98613
19.06	1260	1256.17495	3.82505		19.06	1246	1442.06655	-196.06655		19.06	831	840.99877	-9.99877		19.06	541	590.21779	-49.21779		19.06	1863	1985.06092	-122.06092		19.06	1860	2074.22902	-214.22902
19.075	1225	1251.5213	-26.5213		19.075	1345	1425.69224	-80.69224		19.075	824	835.59046	-11.59046		19.075	591	583.97142	7.02858		19.075	1949	1974.33525	-25.33525		19.075	1873	2043.91314	-170.91314
19.09	1210	1247.42733	-37.42733		19.09	1319	1411.16482	-92.16482		19.09	820	830.81008	-10.81008		19.09	548	578.40681	-30.40681		19.09	1890	1964.88714	-74.88714		19.09	1832	2017.3093	-185.3093
19.105	1227	1243.8074	-16.8074		19.105	1288	1398.21461	-110.21461		19.105	838	826.56141	11.43859		19.105	522	573.42565	-51.42565		19.105	1836	1956.5204	-120.5204		19.105	1910	1993.83242	-83.83242
19.12	1225	1240.59162	-15.59162		19.12	1305	1386.61956	-81.61956		19.12	831	822.76605	8.23395		19.12	553	568.94678	-15.94678		19.12	1878	1949.07515	-71.07515		19.12	1912	1973.00863	-61.00863
19.135	1198	1237.72246	-39.72246		19.135	1238	1376.19548	-138.19548		19.135	838	819.35952	18.64049		19.135	546	564.9027	-18.9027		19.135	1894	1942.42004	-48.42004		19.135	1834	1954.45074	-120.45074
19.15	1197	1235.15225	-38.15225		19.15	1161	1366.78856	-205.78856		19.15	782	816.28843	-34.28843		19.15	494	561.23693	-67.23693		19.15	1797	1936.44633	-139.44633		19.15	1782	1937.83991	-155.83991
19.165	1192	1232.84116	-40.84116		19.165	1241	1358.26949	-117.26949		19.165	801	813.50828	-12.50828		19.165	528	557.90188	-29.90188		19.165	1849	1931.06337	-82.06337		19.165	1810	1922.91161	-112.91161
19.18	1233	1230.75575	2.24425		19.18	1254	1350.52895	-96.52895		19.18	804	810.98168	-6.98168		19.18	534	554.85723	-20.85723		19.18	1867	1926.19511	-59.19511		19.18	1789	1909.44485	-120.44485
19.195	1183	1228.86777	-45.86777		19.195	1244	1343.47397	-99.47397		19.195	797	808.6771	-11.6771		19.195	532	552.06866	-20.06866		19.195	1784	1921.77735	-137.77735		19.195	1800	1897.25386	-97.25386
19.21	1178	1227.15319	-49.15319		19.21	1256	1337.02511	-81.02511		19.21	770	806.56772	-36.56772		19.21	515	549.50677	-34.50676		19.21	1892	1917.75559	-25.75559		19.21	1793	1886.18157	-93.18157
19.225	1202	1225.5915	-23.5915		19.225	1265	1331.11413	-66.11413		19.225	743	804.63068	-61.63068		19.225	536	547.14626	-11.14626		19.225	1889	1914.08332	-25.08332		19.225	1732	1876.09437	-144.09437
19.24	1184	1224.16507	-40.16507		19.24	1255	1325.68215	-70.68215		19.24	755	802.84636	-47.84636		19.24	526	544.96529	-18.96529		19.24	1832	1910.72064	-78.72064		19.24	1778	1866.8781	-88.8781
19.255	1174	1222.85874	-48.85874		19.255	1272	1320.67816	-48.67816		19.255	774	801.19783	-27.19783		19.255	535	542.9449	-7.9449		19.255	1873	1907.63319	-34.63319		19.255	1850	1858.43468	-8.43468
19.27	1187	1221.65933	-34.65933		19.27	1290	1316.05778	-26.05778		19.27	782	799.67046	-17.67046		19.27	530	541.06858	-11.06858		19.27	1927	1904.79122	22.20878		19.27	1830	1850.67948	-20.67948
19.285	1144	1220.55542	-76.55542		19.285	1273	1311.78223	-38.78223		19.285	795	798.25153	-3.25153		19.285	497	539.32188	-42.32188		19.285	1873	1902.16888	-29.16888		19.285	1762	1843.53917	-81.53917
19.3	1161	1219.537	-58.537		19.3	1251	1307.81753	-56.81753		19.3	779	796.92992	-17.92992		19.3	525	537.69213	-12.69213		19.3	1856	1899.74363	-43.74363		19.3	1785	1836.94996	-51.94996
19.315	1206	1218.59535	-12.59535		19.315	1269	1304.13379	-35.13379		19.315	780	795.69591	-15.69591		19.315	518	536.16816	-18.16816		19.315	1818	1897.49571	-79.49571		19.315	1761	1830.85612	-69.85612
19.33	1180	1217.72276	-37.72276		19.33	1274	1300.70464	-26.70464		19.33	784	794.54096	-10.54096		19.33	509	534.74013	-25.74013		19.33	1843	1895.40778	-52.40778		19.33	1779	1825.2088	-46.2088
19.345	1190	1216.91244	-26.91244		19.345	1306	1297.50672	8.49328		19.345	754	793.45753	-39.45753		19.345	529	533.39929	-4.39929		19.345	1845	1893.46454	-48.46454		19.345	1760	1819.96502	-59.96502
19.36	1199	1216.1584	-17.1584		19.36	1339	1294.51929	44.48071		19.36	767	792.43895	-25.43895		19.36	514	532.13789	-18.13789		19.36	1835	1891.65247	-56.65247		19.36	1784	1815.08688	-31.08688
19.375	1239	1215.45531	23.54469		19.375	1252	1291.72391	-39.72391		19.375	795	791.47931	3.52069		19.375	515	530.949	-15.949		19.375	1886	1889.95956	-3.95956		19.375	1712	1810.5408	-98.5408
19.39	1232	1214.79843	17.20157		19.39	1254	1289.1041	-35.1041		19.39	839	790.57335	48.42665		19.39	539	529.82644	9.17356		19.39	1860	1888.37515	-28.37515		19.39	1745	1806.29699	-61.29699
19.405	1216	1214.18352	1.81648		19.405	1280	1286.64511	-6.64511		19.405	814	789.71637	24.28363		19.405	548	528.76469	19.23531		19.405	1873	1886.88972	-13.88972		19.405	1825	1802.32891	22.67109
19.42	1219	1213.60681	5.39319		19.42	1255	1284.3337	-29.3337		19.42	784	788.90417	-4.90417		19.42	548	527.75876	20.24124		19.42	1849	1885.49476	-36.49476		19.42	1758	1798.61289	-40.61289
19.435	1221	1213.0649	7.9351		19.435	1328	1282.15798	45.84202		19.435	792	788.133	3.867		19.435	527	526.80419	0.19581		19.435	1839	1884.18262	-45.18262		19.435	1727	1795.12771	-68.12771
19.45	1143	1212.55474	-69.55474		19.45	1255	1280.10722	-25.10722		19.45	762	787.39946	-25.39946		19.45	485	525.89695	-40.89695		19.45	1794	1882.94646	-88.94646		19.45	1709	1791.85437	-82.85437
19.465	1199	1212.07358	-13.07358		19.465	1259	1278.17174	-19.17174		19.465	794	786.70052	7.29948		19.465	529	525.03338	3.96662		19.465	1879	1881.7801	-2.7801		19.465	1744	1788.77576	-44.77576
19.48	1218	1211.61894	6.38106		19.48	1275	1276.34277	-1.34277		19.48	775	786.03341	-11.03341		19.48	516	524.21019	-8.21019		19.48	1898	1880.67795	17.32205		19.48	1747	1785.87648	-38.87648
19.495	1228	1211.18857	16.81143		19.495	1303	1274.61236	28.38764		19.495	745	785.39566	-40.39566		19.495	502	523.42438	-21.42438		19.495	1859	1879.63499	-20.63499		19.495	1725	1783.14258	-58.14258
19.51	1199	1210.78045	-11.78045		19.51	1307	1272.97327	34.02673		19.51	775	784.785	-9.785		19.51	521	522.67322	-1.67322		19.51	1856	1878.64664	-22.64664		19.51	1748	1780.56149	-32.56149
19.525	1223	1210.39273	12.60727		19.525	1278	1271.41895	6.58105		19.525	792	784.1994	7.8006		19.525	578	521.95424	56.04576		19.525	1896	1877.70875	18.29125		19.525	1749	1778.12177	-29.12177
19.54	1285	1210.02372	74.97628		19.54	1292	1269.94338	22.05662		19.54	815	783.63698	31.36302		19.54	562	521.26517	40.73483		19.54	1918	1876.81755	41.18245		19.54	1765	1775.81303	-10.81303
19.555	1213	1209.67189	3.32811		19.555	1250	1268.5411	-18.5411		19.555	832	783.09605	48.90396		19.555	497	520.60394	-23.60394		19.555	1807	1875.9696	-68.9696		19.555	1696	1773.62584	-77.62584
19.57	1262	1209.33584	52.66416		19.57	1278	1267.20708	10.79292		19.57	825	782.57505	42.42495		19.57	543	519.96866	23.03134		19.57	1884	1875.16175	8.83825		19.57	1745	1771.55156	-26.55156
19.585	1204	1209.0143	-5.0143		19.585	1233	1265.93674	-32.93674		19.585	786	782.07258	3.92742		19.585	545	519.3576	25.6424		19.585	1939	1874.39113	64.60887		19.585	1786	1769.58234	16.41767
19.6	1144	1208.70609	-64.70609		19.6	1265	1264.72586	0.27414		19.6	808	781.58734	26.41266		19.6	536	518.76916	17.23084		19.6	1990	1873.65512	116.34488		19.6	1809	1767.71096	41.28904
19.615	1137	1208.41014	-71.41014		19.615	1290	1263.57058	26.42942		19.615	764	781.11812	-17.11812		19.615	518	518.20187	-0.20187		19.615	1895	1872.9513	22.0487		19.615	1777	1765.93083	11.06917
19.63	1161	1208.12546	-47.12546		19.63	1305	1262.46731	42.53269		19.63	782	780.66385	1.33615		19.63	499	517.65439	-18.65439		19.63	1877	1872.27746	4.72254		19.63	1790	1764.2359	25.7641
19.645	1233	1207.85112	25.14888		19.645	1315	1261.41278	53.58722		19.645	823	780.22351	42.77649		19.645	532	517.12547	14.87453		19.645	1917	1871.63156	45.36844		19.645	1802	1762.6206	39.3794
19.66	1204	1207.58627	-3.58627		19.66	1234	1260.40395	-26.40395		19.66	766	779.79617	-13.79617		19.66	554	516.61396	37.38604		19.66	1814	1871.01173	-57.01173		19.66	1673	1761.0798	-88.0798
19.675	1258	1207.33014	50.66986		19.675	1274	1259.43803	14.56197		19.675	811	779.38099	31.61901		19.675	526	516.11881	9.88119		19.675	1943	1870.41622	72.58378		19.675	1732	1759.6088	-27.6088
19.69	1169	1207.08203	-38.08203		19.69	1221	1258.51242	-37.51242		19.69	827	778.97717	48.02283		19.69	519	515.63903	3.36097		19.69	1923	1869.84345	53.15655		19.69	1765	1758.20323	6.79677
19.705	1245	1206.84126	38.15874		19.705	1246	1257.62471	-11.62471		19.705	756	778.58399	-22.58399		19.705	526	515.17372	10.82628		19.705	1835	1869.29193	-34.29193		19.705	1699	1756.85906	-57.85906
19.72	1269	1206.60722	62.39278		19.72	1252	1256.77269	-4.77269		19.72	781	778.20076	2.79924		19.72	534	514.72201	19.27799		19.72	1937	1868.76029	68.23971		19.72	1794	1755.57257	38.42743
19.735	1160	1206.37934	-46.37934		19.735	1228	1255.95427	-27.95427		19.735	743	777.82686	-34.82686		19.735	484	514.28315	-30.28315		19.735	1746	1868.24727	-122.24727		19.735	1715	1754.34032	-39.34032
19.75	1159	1206.1571	-47.1571		19.75	1297	1255.16755	41.83245		19.75	803	777.46171	25.53829		19.75	511	513.85638	-2.85638		19.75	1897	1867.75168	29.24832		19.75	1784	1753.1591	30.8409
19.765	1199	1205.94	-6.94		19.765	1256	1254.41073	1.58927		19.765	772	777.10478	-5.10478		19.765	532	513.44104	18.55896		19.765	1860	1867.27244	-7.27244		19.765	1706	1752.02595	-46.02595
19.78	1170	1205.72757	-35.72757		19.78	1207	1253.68215	-46.68215		19.78	745	776.75555	-31.75555		19.78	535	513.0365	21.9635		19.78	1872	1866.80852	5.19148		19.78	1768	1750.9381	17.0619
19.795	1156	1205.51939	-49.51939		19.795	1241	1252.98026	-11.98026		19.795	770	776.41356	-6.41356		19.795	480	512.64216	-32.64216		19.795	1934	1866.35899	67.64101		19.795	1724	1749.89299	-25.89299
19.81	1192	1205.31504	-13.31504		19.81	1184	1252.3036	-68.3036		19.81	736	776.07838	-40.07838		19.81	518	512.25747	5.74253		19.81	1782	1865.92295	-83.92295		19.81	1671	1748.88822	-77.88822
19.825	1204	1205.11413	-1.11413		19.825	1265	1251.65082	13.34918		19.825	781	775.7496	5.2504		19.825	545	511.88193	33.11807		19.825	1837	1865.49958	-28.49958		19.825	1707	1747.92156	-40.92156
19.84	1245	1204.91628	40.08372		19.84	1260	1251.02065	8.97935		19.84	835	775.42685	59.57315		19.84	562	511.51504	50.48496		19.84	1850	1865.08812	-15.08812		19.84	1748	1746.99094	1.00906
19.855	1198	1204.72113	-6.72113		19.855	1262	1250.41192	11.58808		19.855	800	775.10976	24.89024		19.855	593	511.15637	81.84363		19.855	1891	1864.68784	26.31216		19.855	1722	1746.0944	-24.0944
19.87	1217	1204.52826	12.47174		19.87	1302	1249.82351	52.17649		19.87	792	774.798	17.202		19.87	536	510.80549	25.19451		19.87	1835	1864.29809	-29.29809		19.87	1735	1745.23014	-10.23014
19.885	1223	1204.33719	18.66281		19.885	1318	1249.25438	68.74562		19.885	812	774.49128	37.50872		19.885	515	510.462	4.538		19.885	1875	1863.91822	11.08179		19.885	1745	1744.39645	0.60355
19.9	1277	1204.14698	72.85302		19.9	1342	1248.70356	93.29644		19.9	869	774.18929	94.81071		19.9	594	510.12553	83.87447		19.9	1937	1863.54764	73.45236		19.9	1846	1743.59174	102.40826
19.915	1315	1203.9547	111.0453		19.915	1342	1248.17013	93.82987		19.915	859	773.89177	85.10823		19.915	561	509.79575	51.20425		19.915	1956	1863.18581	92.81419		19.915	1813	1742.81451	70.18549
19.93	1223	1203.77147	19.22853		19.93	1239	1247.65323	-8.65323		19.93	801	773.59845	27.40155		19.93	576	509.47231	66.52769		19.93	1887	1862.83221	24.16779		19.93	1773	1742.06336	30.93664
19.945	1232	1203.58961	28.41039		19.945	1219	1247.15205	-28.15205		19.945	802	773.30911	28.69089		19.945	525	509.15491	15.84509		19.945	1815	1862.48635	-47.48635		19.945	1779	1741.33698	37.66302
19.96	1200	1203.40894	-3.40894		19.96	1257	1246.66582	10.33418		19.96	790	773.02351	16.97649		19.96	508	508.84327	-0.84327		19.96	1892	1862.14777	29.85223		19.96	1792	1740.63413	51.36587
19.975	1245	1203.22925	41.77075		19.975	1281	1246.19384	34.80616		19.975	809	772.74145	36.25855		19.975	567	508.5371	58.4629		19.975	1911	1861.81605	49.18395		19.975	1834	1739.95365	94.04635
19.99	1304	1203.05037	100.94963		19.99	1257	1245.73542	11.26458		19.99	843	772.46272	70.53729		19.99	503	508.23616	-5.23616		19.99	1901	1861.49077	39.50923		19.99	1803	1739.29445	63.70555
20.005	1269	1202.87213	66.12787		20.005	1263	1245.28993	17.71007		20.005	804	772.18713	31.81287		20.005	513	507.9402	5.0598		20.005	1896	1861.17156	34.82844		20.005	1785	1738.65548	46.34452
20.02	1195	1202.69438	-7.69438		20.02	1262	1244.85676	17.14324		20.02	775	771.91452	3.08548		20.02	539	507.64899	31.35101		20.02	1923	1860.85806	62.14194		20.02	1711	1738.0358	-27.0358
20.035	1242	1202.51696	39.48304		20.035	1323	1244.43535	78.56465		20.035	802	771.64471	30.35529		20.035	564	507.36232	56.63768		20.035	1973	1860.54992	112.45008		20.035	1771	1737.43447	33.56553
20.05	1302	1202.33973	99.66027		20.05	1252	1244.02516	7.97484		20.05	803	771.37755	31.62245		20.05	503	507.07998	-4.07997		20.05	1895	1860.24683	34.75317		20.05	1755	1736.85063	18.14937
20.065	1245	1202.16257	42.83743		20.065	1211	1243.62568	-32.62568		20.065	802	771.11289	30.88711		20.065	502	506.80177	-4.80177		20.065	1904	1859.94849	44.05151		20.065	1752	1736.28347	15.71653
20.08	1256	1201.98534	54.01466		20.08	1214	1243.23643	-29.23643		20.08	812	770.85058	41.14942		20.08	550	506.52753	43.47247		20.08	1849	1859.65461	-10.65461		20.08	1641	1735.73221	-94.73221
20.095	1226	1201.80794	24.19206		20.095	1229	1242.85695	-13.85695		20.095	755	770.59051	-15.59051		20.095	504	506.25707	-2.25707		20.095	1711	1859.36492	-148.36492		20.095	1643	1735.19613	-92.19613
20.11	1213	1201.63024	11.36976		20.11	1200	1242.48682	-42.48682		20.11	770	770.33253	-0.33253		20.11	524	505.99023	18.00977		20.11	1808	1859.07916	-51.07916		20.11	1683	1734.67453	-51.67453
20.125	1260	1201.45215	58.54785		20.125	1254	1242.12563	11.87437		20.125	782	770.07654	11.92346		20.125	570	505.72686	64.27314		20.125	1919	1858.7971	60.2029		20.125	1822	1734.16677	87.83323
20.14	1260	1201.27356	58.72644		20.14	1290	1241.77298	48.22702		20.14	767	769.82242	-2.82242		20.14	538	505.4668	32.5332		20.14	1890	1858.5185	31.4815		20.14	1765	1733.67221	31.32779
20.155	1245	1201.09438	43.90562		20.155	1284	1241.42852	42.57148		20.155	772	769.57006	2.42994		20.155	511	505.20993	5.79007		20.155	1872	1858.24316	13.75684		20.155	1732	1733.19029	-1.19029
20.17	1216	1200.91452	15.08548		20.17	1202	1241.09188	-39.09188		20.17	814	769.31937	44.68063		20.17	531	504.9561	26.0439		20.17	1864	1857.97085	6.02915		20.17	1728	1732.72043	-4.72043
20.185	1284	1200.7339	83.2661		20.185	1265	1240.76275	24.23725		20.185	803	769.07025	33.92975		20.185	534	504.70519	29.29481		20.185	1896	1857.70139	38.29861		20.185	1732	1732.26211	-0.26211
20.2	1295	1200.55244	94.44756		20.2	1304	1240.4408	63.5592		20.2	801	768.82261	32.1774		20.2	554	504.45709	49.54291		20.2	1940	1857.4346	82.5654		20.2	1827	1731.81484	95.18516
20.215	1251	1200.37007	50.62993		20.215	1276	1240.12574	35.87426		20.215	787	768.57636	18.42364		20.215	510	504.21167	5.78833		20.215	1849	1857.17029	-8.17029		20.215	1774	1731.37812	42.62188
20.23	1274	1200.1867	73.8133		20.23	1319	1239.81728	79.18272		20.23	886	768.33142	117.66858		20.23	528	503.96884	24.03116		20.23	1919	1856.9083	62.0917		20.23	1849	1730.95152	118.04848
20.245	1250	1200.00228	49.99772		20.245	1240	1239.51515	0.48485		20.245	827	768.08772	58.91228		20.245	560	503.72848	56.27152		20.245	1963	1856.64848	106.35152		20.245	1809	1730.5346	78.4654
20.26	1337	1199.81673	137.18327		20.26	1346	1239.21909	106.78091		20.26	868	767.84518	100.15482		20.26	575	503.4905	71.5095		20.26	2061	1856.39067	204.60933		20.26	1873	1730.12695	142.87305
20.275	1296	1199.63001	96.36999		20.275	1396	1238.92886	157.07114		20.275	822	767.60374	54.39627		20.275	558	503.25481	54.7452		20.275	1982	1856.13472	125.86528		20.275	1887	1729.72818	157.27182
20.29	1303	1199.44204	103.55796		20.29	1329	1238.64422	90.35578		20.29	846	767.36331	78.63669		20.29	525	503.02131	21.97869		20.29	1927	1855.88051	71.11949		20.29	1864	1729.33792	134.66208
20.305	1329	1199.25279	129.74721		20.305	1257	1238.36494	18.63506		20.305	793	767.12386	25.87614		20.305	606	502.78993	103.21007		20.305	1937	1855.6279	81.3721		20.305	1859	1728.95581	130.04419
20.32	1297	1199.06218	97.93782		20.32	1349	1238.09082	110.90918		20.32	776	766.8853	9.1147		20.32	537	502.56058	34.43942		20.32	1907	1855.37677	51.62323		20.32	1777	1728.58153	48.41847
20.335	1292	1198.87019	93.12981		20.335	1348	1237.82165	110.17835		20.335	816	766.6476	49.3524		20.335	567	502.33319	64.66681		20.335	1938	1855.12699	82.87301		20.335	1883	1728.21474	154.78526
20.35	1277	1198.67675	78.32325		20.35	1348	1237.55723	110.44277		20.35	844	766.41068	77.58932		20.35	550	502.10768	47.89232		20.35	1875	1854.87847	20.12153		20.35	1805	1727.85514	77.14486
20.365	1204	1198.48182	5.51818		20.365	1318	1237.29739	80.70261		20.365	808	766.1745	41.8255		20.365	533	501.88398	31.11602		20.365	1924	1854.63109	69.36891		20.365	1760	1727.50244	32.49756
20.38	1220	1198.28537	21.71463		20.38	1295	1237.04193	57.95807		20.38	806	765.93902	40.06098		20.38	501	501.66203	-0.66203		20.38	1900	1854.38475	45.61525		20.38	1775	1727.15636	47.84364
20.395	1298	1198.08734	99.91266		20.395	1361	1236.79067	124.20933		20.395	809	765.70418	43.29582		20.395	508	501.44176	6.55824		20.395	1984	1854.13935	129.86065		20.395	1851	1726.81663	124.18337
20.41	1252	1197.88771	54.11229		20.41	1317	1236.54345	80.45655		20.41	849	765.46994	83.53006		20.41	553	501.22311	51.77689		20.41	1915	1853.8948	61.1052		20.41	1801	1726.483	74.517
20.425	1312	1197.68644	114.31356		20.425	1283	1236.30012	46.69988		20.425	824	765.23625	58.76375		20.425	538	501.00602	36.99398		20.425	1901	1853.65101	47.34899		20.425	1851	1726.15522	124.84478
20.44	1309	1197.48349	111.51651		20.44	1329	1236.06051	92.93949		20.44	842	765.00309	76.99691		20.44	574	500.79044	73.20956		20.44	1892	1853.4079	38.5921		20.44	1793	1725.83306	67.16694
20.455	1285	1197.27883	87.72117		20.455	1283	1235.82449	47.17551		20.455	812	764.7704	47.22961		20.455	518	500.57631	17.42369		20.455	1903	1853.16538	49.83462		20.455	1747	1725.51629	21.48371
20.47	1204	1197.07243	6.92757		20.47	1267	1235.59192	31.40808		20.47	831	764.53814	66.46186		20.47	513	500.36358	12.63642		20.47	1889	1852.92338	36.07662		20.47	1653	1725.20471	-72.20471
20.485	1223	1196.86426	26.13574		20.485	1291	1235.36267	55.63733		20.485	811	764.3063	46.6937		20.485	546	500.15221	45.84779		20.485	1868	1852.68183	15.31817		20.485	1727	1724.8981	2.1019
20.5	1273	1196.65429	76.34571		20.5	1319	1235.13661	83.86339		20.5	778	764.07483	13.92518		20.5	552	499.94214	52.05786		20.5	1962	1852.44065	109.55935		20.5	1780	1724.59628	55.40372
20.515	1262	1196.4425	65.5575		20.515	1351	1234.91362	116.08638		20.515	785	763.84369	21.15631		20.515	561	499.73333	61.26667		20.515	1934	1852.19978	81.80022		20.515	1794	1724.29905	69.70095
20.53	1236	1196.22885	39.77115		20.53	1305	1234.69357	70.30643		20.53	797	763.61286	33.38714		20.53	529	499.52574	29.47427		20.53	1923	1851.95915	71.04085		20.53	1777	1724.00623	52.99377
20.545	1289	1196.01334	92.98666		20.545	1347	1234.47636	112.52364		20.545	828	763.38232	64.61768		20.545	542	499.31932	42.68068		20.545	1923	1851.7187	71.2813		20.545	1865	1723.71766	141.28235
20.56	1259	1195.79592	63.20408		20.56	1272	1234.26187	37.73813		20.56	786	763.15202	22.84798		20.56	560	499.11404	60.88596		20.56	1909	1851.47837	57.52163		20.56	1766	1723.43316	42.56684
20.575	1196	1195.57659	0.42341		20.575	1287	1234.05	52.95		20.575	753	762.92195	-9.92195		20.575	507	498.90986	8.09014		20.575	1870	1851.23811	18.76189		20.575	1731	1723.15258	7.84742
20.59	1261	1195.35532	65.64468		20.59	1329	1233.84064	95.15936		20.59	768	762.69207	5.30793		20.59	550	498.70674	51.29326		20.59	1956	1850.99786	105.00214		20.59	1805	1722.87576	82.12424
20.605	1290	1195.13209	94.86791		20.605	1209	1233.6337	-24.6337		20.605	799	762.46237	36.53763		20.605	544	498.50465	45.49535		20.605	1869	1850.75757	18.24243		20.605	1764	1722.60256	41.39744
20.62	1296	1194.90689	101.09312		20.62	1288	1233.42906	54.57094		20.62	820	762.23283	57.76717		20.62	552	498.30356	53.69644		20.62	2014	1850.51718	163.48282		20.62	1759	1722.33284	36.66716
20.635	1318	1194.67969	123.32032		20.635	1357	1233.22664	123.77336		20.635	830	762.00341	67.99659		20.635	526	498.10342	27.89658		20.635	1985	1850.27666	134.72334		20.635	1795	1722.06647	72.93353
20.65	1258	1194.45047	63.54953		20.65	1285	1233.02632	51.97368		20.65	775	761.77409	13.22591		20.65	477	497.90422	-20.90422		20.65	1837	1850.03596	-13.03596		20.65	1742	1721.80331	20.19669
20.665	1328	1194.21924	133.78076		20.665	1281	1232.82801	48.17199		20.665	796	761.54487	34.45513		20.665	556	497.70592	58.29409		20.665	1920	1849.79503	70.20497		20.665	1746	1721.54324	24.45676
20.68	1282	1193.98596	88.01404		20.68	1266	1232.63159	33.36841		20.68	789	761.31571	27.68429		20.68	549	497.50848	51.49152		20.68	1890	1849.55383	40.44617		20.68	1784	1721.28613	62.71387
20.695	1263	1193.75063	69.24937		20.695	1343	1232.43694	110.56306		20.695	799	761.0866	37.9134		20.695	554	497.3119	56.6881		20.695	1955	1849.31232	105.68768		20.695	1879	1721.03188	157.96812
20.71	1296	1193.51322	102.48678		20.71	1332	1232.24391	99.75609		20.71	804	760.85752	43.14248		20.71	572	497.11613	74.88387		20.71	1886	1849.07046	36.92954		20.71	1826	1720.78038	105.21962
20.725	1302	1193.27374	108.72626		20.725	1293	1232.05227	60.94773		20.725	809	760.62845	48.37155		20.725	553	496.92116	56.07884		20.725	1941	1848.82823	92.17177		20.725	1795	1720.53151	74.46849
20.74	1267	1193.03216	73.96784		20.74	1369	1231.8616	137.1384		20.74	818	760.39938	57.60062		20.74	578	496.72696	81.27304		20.74	1948	1848.58557	99.41443		20.74	1832	1720.28517	111.71483
20.755	1291	1192.78848	98.21152		20.755	1323	1231.67043	91.32957		20.755	833	760.1703	72.8297		20.755	551	496.5335	54.4665		20.755	1902	1848.34246	53.65754		20.755	1831	1720.04127	110.95873
20.77	1282	1192.54268	89.45732		20.77	1293	1231.47968	61.52032		20.77	813	759.94117	53.05883		20.77	561	496.34076	64.65924		20.77	1879	1848.09886	30.90114		20.77	1786	1719.79971	66.20029
20.785	1226	1192.29476	33.70524		20.785	1331	1231.29716	99.70284		20.785	823	759.71199	63.28801		20.785	552	496.14873	55.85127		20.785	1874	1847.85475	26.14525		20.785	1741	1719.5604	21.4396
20.8	1244	1192.04471	51.95529		20.8	1336	1231.11618	104.88382		20.8	802	759.48275	42.51725		20.8	555	495.95737	59.04263		20.8	1857	1847.61009	9.38991		20.8	1745	1719.32324	25.67676
20.815	1297	1191.79251	105.20749		20.815	1325	1230.9367	94.0633		20.815	782	759.25342	22.74658		20.815	550	495.76668	54.23332		20.815	1892	1847.36485	44.63515		20.815	1768	1719.08816	48.91184
20.83	1285	1191.53816	93.46184		20.83	1351	1230.75865	120.24135		20.83	823	759.02399	63.97601		20.83	547	495.57663	51.42337		20.83	1884	1847.11902	36.88098		20.83	1816	1718.85508	97.14492
20.845	1299	1191.28165	107.71835		20.845	1325	1230.58199	94.41801		20.845	791	758.79446	32.20554		20.845	538	495.3872	42.6128		20.845	1900	1846.87255	53.12745		20.845	1793	1718.6239	74.3761
20.86	1261	1191.02297	69.97703		20.86	1300	1230.40666	69.59334		20.86	792	758.56481	33.43519		20.86	535	495.19837	39.80163		20.86	1959	1846.62543	112.37457		20.86	1832	1718.39456	113.60544
20.875	1243	1190.76212	52.23788		20.875	1309	1230.23263	78.76737		20.875	814	758.33503	55.66497		20.875	556	495.01013	60.98987		20.875	1851	1846.37764	4.62236		20.875	1775	1718.16699	56.83301
20.89	1221	1190.49909	30.50091		20.89	1308	1230.05984	77.94016		20.89	784	758.1051	25.8949		20.89	553	494.82247	58.17754		20.89	1914	1846.12914	67.87086		20.89	1848	1717.94111	130.05889
20.905	1291	1190.23388	100.76612		20.905	1309	1229.88825	79.11175		20.905	775	757.87503	17.12497		20.905	536	494.63535	41.36465		20.905	1879	1845.87992	33.12008		20.905	1790	1717.71685	72.28315
20.92	1209	1189.96647	19.03353		20.92	1273	1229.71781	43.28219		20.92	752	757.64478	-5.64478		20.92	529	494.44878	34.55122		20.92	1883	1845.62995	37.37005		20.92	1723	1717.49414	5.50586
20.935	1227	1189.69687	37.30313		20.935	1281	1229.5485	51.4515		20.935	760	757.41436	2.58564		20.935	524	494.26272	29.73728		20.935	1963	1845.37922	117.62078		20.935	1778	1717.27293	60.72707
20.95	1282	1189.42507	92.57493		20.95	1277	1229.38026	47.61974		20.95	809	757.18375	51.81625		20.95	530	494.07718	35.92282		20.95	1902	1845.12771	56.87229		20.95	1752	1717.05315	34.94685
20.965	1335	1189.15106	145.84894		20.965	1232	1229.21306	2.78694		20.965	803	756.95295	46.04705		20.965	517	493.89214	23.10786		20.965	1840	1844.87539	-4.87539		20.965	1728	1716.83475	11.16525
20.98	1265	1188.87484	76.12516		20.98	1211	1229.04687	-18.04687		20.98	765	756.72193	8.27807		20.98	515	493.70757	21.29243		20.98	1893	1844.62225	48.37775		20.98	1685	1716.61765	-31.61765
20.995	1218	1188.59641	29.40359		20.995	1227	1228.88163	-1.88163		20.995	768	756.49069	11.50931		20.995	505	493.52348	11.47652		20.995	1812	1844.36827	-32.36827		20.995	1665	1716.40182	-51.40182
21.01	1283	1188.31577	94.68423		21.01	1319	1228.71733	90.28267		21.01	789	756.25922	32.74078		21.01	531	493.33984	37.66016		21.01	1905	1844.11343	60.88657		21.01	1758	1716.18719	41.81281
21.025	1269	1188.0329	80.9671		21.025	1265	1228.55393	36.44607		21.025	781	756.02749	24.97252		21.025	524	493.15665	30.84335		21.025	1949	1843.85773	105.14227		21.025	1798	1715.97371	82.02629
21.04	1317	1187.74782	129.25218		21.04	1296	1228.3914	67.60861		21.04	813	755.79548	57.20452		21.04	526	492.97389	33.02611		21.04	1927	1843.60113	83.39887		21.04	1829	1715.76133	113.23867
21.055	1279	1187.46051	91.53949		21.055	1358	1228.22969	129.77031		21.055	853	755.56315	97.43685		21.055	551	492.79155	58.20845		21.055	2018	1843.34364	174.65636		21.055	1901	1715.55001	185.44999
21.07	1226	1187.17098	38.82902		21.07	1285	1228.06879	56.93121		21.07	748	755.33045	-7.33045		21.07	512	492.60963	19.39037		21.07	1862	1843.08523	18.91477		21.07	1776	1715.3397	60.6603
21.085	1266	1186.87922	79.12078		21.085	1204	1227.90867	-23.90867		21.085	760	755.09715	4.90285		21.085	504	492.4281	11.5719		21.085	1785	1842.82589	-57.82589		21.085	1699	1715.13034	-16.13034
21.1	1262	1186.58523	75.41477		21.1	1245	1227.74929	17.25071		21.1	772	754.86257	17.13743		21.1	503	492.24697	10.75303		21.1	1880	1842.56561	37.43439		21.1	1720	1714.9219	5.0781
21.115	1279	1186.28901	92.71099		21.115	1335	1227.59064	107.40936		21.115	793	754.62983	38.37017		21.115	498	492.06622	5.93378		21.115	1956	1842.30438	113.69562		21.115	1855	1714.71434	140.28566
21.13	1294	1185.99056	108.00945		21.13	1305	1227.43267	77.56733		21.13	790	754.39685	35.60316		21.13	492	491.88584	0.11416		21.13	1912	1842.04218	69.95782		21.13	1868	1714.50761	153.49239
21.145	1292	1185.68987	106.31013		21.145	1257	1227.27537	29.72463		21.145	745	754.16361	-9.16361		21.145	493	491.70582	1.29418		21.145	1873	1841.779	31.221		21.145	1749	1714.30167	34.69833
21.16	1280	1185.38696	94.61304		21.16	1256	1227.11872	28.88128		21.16	768	753.93012	14.06988		21.16	497	491.52616	5.47384		21.16	1894	1841.51484	52.48516		21.16	1687	1714.09649	-27.09649
21.175	1259	1185.08181	73.91819		21.175	1254	1226.96268	27.03732		21.175	791	753.69636	37.30364		21.175	531	491.34684	39.65316		21.175	1891	1841.24968	49.75032		21.175	1772	1713.89202	58.10798
21.19	1270	1184.77443	85.22557		21.19	1272	1226.80724	45.19276		21.19	798	753.46235	44.53765		21.19	516	491.16786	24.83214		21.19	1915	1840.98351	74.01649		21.19	1804	1713.68824	90.31176
21.205	1294	1184.46482	109.53518		21.205	1268	1226.65237	41.34763		21.205	773	753.22806	19.77194		21.205	470	490.98921	-20.98921		21.205	1937	1840.71633	96.28367		21.205	1732	1713.4851	18.5149
21.22	1359	1184.15298	174.84703		21.22	1339	1226.49805	112.50195		21.22	807	752.99351	54.00649		21.22	515	490.81088	24.18912		21.22	2003	1840.44812	162.55188		21.22	1792	1713.28257	78.71743
21.235	1261	1183.8389	77.1611		21.235	1330	1226.34426	103.65575		21.235	783	752.75868	30.24132		21.235	509	490.63287	18.36713		21.235	1956	1840.17888	115.82112		21.235	1790	1713.08063	76.91937
21.25	1306	1183.52259	122.47741		21.25	1313	1226.19097	86.80903		21.25	793	752.52357	40.47643		21.25	505	490.45517	14.54484		21.25	1978	1839.90859	138.09141		21.25	1830	1712.87922	117.12078
21.265	1276	1183.20406	92.79594		21.265	1237	1226.03818	10.96182		21.265	825	752.28819	72.71182		21.265	513	490.27776	22.72224		21.265	1944	1839.63725	104.36275		21.265	1734	1712.67834	21.32166
21.28	1357	1182.8833	174.1167		21.28	1347	1225.88586	121.11414		21.28	835	752.05252	82.94749		21.28	526	490.10065	35.89935		21.28	1977	1839.36486	137.63514		21.28	1821	1712.47794	108.52206
21.295	1341	1182.56031	158.43969		21.295	1308	1225.73399	82.26601		21.295	831	751.81656	79.18344		21.295	501	489.92383	11.07617		21.295	1975	1839.0914	135.9086		21.295	1798	1712.278	85.722
21.31	1284	1182.23509	101.76491		21.31	1243	1225.58255	17.41745		21.31	851	751.58032	99.41968		21.31	520	489.74729	30.25271		21.31	1917	1838.81688	78.18312		21.31	1783	1712.07849	70.92151
21.325	1278	1181.90765	96.09235		21.325	1251	1225.43153	25.56847		21.325	782	751.34378	30.65622		21.325	497	489.57102	7.42898		21.325	1968	1838.54127	129.45873		21.325	1871	1711.87938	159.12062
21.34	1320	1181.57799	138.42201		21.34	1292	1225.2809	66.7191		21.34	772	751.10696	20.89304		21.34	515	489.39503	25.60497		21.34	1977	1838.26458	138.73542		21.34	1818	1711.68064	106.31936
21.355	1246	1181.24611	64.75389		21.355	1303	1225.13066	77.86934		21.355	788	750.86984	37.13016		21.355	520	489.2193	30.7807		21.355	1958	1837.9868	120.0132		21.355	1801	1711.48226	89.51774
21.37	1319	1180.912	138.088		21.37	1291	1224.98078	66.01922		21.37	795	750.63242	44.36758		21.37	515	489.04383	25.95617		21.37	1951	1837.70793	113.29207		21.37	1793	1711.2842	81.7158
21.385	1310	1180.57569	129.42431		21.385	1270	1224.83126	45.16874		21.385	784	750.3947	33.6053		21.385	477	488.86861	-11.86861		21.385	1925	1837.42796	87.57204		21.385	1803	1711.08644	91.91356
21.4	1293	1180.23716	112.76284		21.4	1299	1224.68207	74.31793		21.4	802	750.15669	51.84331		21.4	519	488.69365	30.30635		21.4	1944	1837.14689	106.85311		21.4	1828	1710.88895	117.11105
21.415	1220	1179.89642	40.10358		21.415	1288	1224.5332	63.4668		21.415	777	749.91838	27.08162		21.415	504	488.51892	15.48108		21.415	1903	1836.8647	66.1353		21.415	1784	1710.69173	73.30827
21.43	1217	1179.55347	37.44653		21.43	1286	1224.38464	61.61536		21.43	794	749.67976	44.32024		21.43	486	488.34444	-2.34444		21.43	1928	1836.58141	91.4186		21.43	1792	1710.49473	81.50527
21.445	1255	1179.20831	75.79169		21.445	1285	1224.23637	60.76363		21.445	809	749.44084	59.55916		21.445	457	488.17019	-31.17019		21.445	1897	1836.29699	60.70301		21.445	1810	1710.29794	99.70206
21.46	1321	1178.86096	142.13904		21.46	1261	1224.08839	36.91161		21.46	811	749.20162	61.79838		21.46	492	487.99617	4.00383		21.46	1956	1836.01146	119.98854		21.46	1884	1710.10135	173.89865
21.475	1280	1178.5114	101.4886		21.475	1212	1223.94067	-11.94067		21.475	777	748.96209	28.03791		21.475	513	487.82238	25.17762		21.475	1914	1835.7248	78.2752		21.475	1794	1709.90492	84.09508
21.49	1319	1178.15964	140.84036		21.49	1256	1223.7932	32.2068		21.49	740	748.72226	-8.72226		21.49	519	487.64881	31.35119		21.49	1888	1835.43701	52.56299		21.49	1726	1709.70865	16.29135
21.505	1248	1177.8057	70.1943		21.505	1222	1223.64598	-1.64598		21.505	723	748.48212	-25.48212		21.505	496	487.47546	8.52454		21.505	1854	1835.1481	18.8519		21.505	1734	1709.51251	24.48749
21.52	1222	1177.44956	44.55044		21.52	1249	1223.49899	25.50101		21.52	720	748.24167	-28.24167		21.52	480	487.30232	-7.30232		21.52	1835	1834.85805	0.14195		21.52	1673	1709.31648	-36.31648
21.535	1236	1177.09124	58.90876		21.535	1251	1223.35222	27.64778		21.535	739	748.00091	-9.00091		21.535	478	487.1294	-9.1294		21.535	1922	1834.56686	87.43314		21.535	1809	1709.12054	99.87946
21.55	1279	1176.73073	102.26927		21.55	1260	1223.20566	36.79434		21.55	754	747.75985	6.24015		21.55	521	486.95668	34.04332		21.55	1831	1834.27454	-3.27454		21.55	1734	1708.92469	25.07531
21.565	1305	1176.36805	128.63195		21.565	1263	1223.05929	39.94071		21.565	765	747.51848	17.48152		21.565	528	486.78417	41.21583		21.565	1911	1833.98107	77.01893		21.565	1775	1708.72889	66.27111
21.58	1207	1176.00319	30.99681		21.58	1212	1222.91311	-10.91311		21.58	770	747.2768	22.72321		21.58	508	486.61185	21.38815		21.58	1867	1833.68646	33.31354		21.58	1760	1708.53314	51.46686
21.595	1188	1175.63615	12.36385		21.595	1207	1222.76711	-15.76711		21.595	748	747.03481	0.96519		21.595	515	486.43974	28.56026		21.595	1878	1833.39071	44.60929		21.595	1733	1708.33742	24.66258
21.61	1279	1175.26695	103.73305		21.61	1205	1222.62128	-17.62128		21.61	722	746.79251	-24.79251		21.61	488	486.26782	1.73218		21.61	1849	1833.09381	15.90619		21.61	1781	1708.14172	72.85828
21.625	1289	1174.89559	114.10441		21.625	1294	1222.4756	71.5244		21.625	833	746.5499	86.4501		21.625	502	486.09609	15.90391		21.625	1947	1832.79577	114.20423		21.625	1827	1707.94601	119.05399
21.64	1311	1174.52207	136.47794		21.64	1309	1222.33007	86.66993		21.64	851	746.30698	104.69302		21.64	520	485.92455	34.07545		21.64	1917	1832.49658	84.50342		21.64	1886	1707.75028	178.24972
21.655	1262	1174.14639	87.85361		21.655	1254	1222.18468	31.81532		21.655	792	746.06376	45.93624		21.655	500	485.75319	14.24681		21.655	1851	1832.19623	18.80377		21.655	1886	1707.55453	178.44547
21.67	1254	1173.76856	80.23144		21.67	1261	1222.03943	38.96057		21.67	769	745.82023	23.17977		21.67	492	485.58202	6.41798		21.67	1964	1831.89474	132.10526		21.67	1822	1707.35873	114.64127
21.685	1309	1173.38858	135.61142		21.685	1260	1221.89429	38.10571		21.685	787	745.57638	41.42362		21.685	478	485.41103	-7.41103		21.685	1860	1831.59209	28.40791		21.685	1779	1707.16287	71.83713
21.7	1285	1173.00646	111.99354		21.7	1304	1221.74927	82.25073		21.7	773	745.33224	27.66776		21.7	479	485.24022	-6.24022		21.7	1943	1831.28829	111.71171		21.7	1791	1706.96695	84.03305
21.715	1222	1172.6222	49.3778		21.715	1192	1221.60436	-29.60436		21.715	753	745.08778	7.91222		21.715	485	485.06958	-0.06958		21.715	1860	1830.98334	29.01666		21.715	1740	1706.77094	33.22906
21.73	1221	1172.23531	48.76469		21.73	1226	1221.45822	4.54178		21.73	743	744.84302	-1.84302		21.73	485	484.89912	0.10088		21.73	1858	1830.67724	27.32276		21.73	1703	1706.57484	-3.57484
21.745	1264	1171.84523	92.15477		21.745	1259	1221.30918	37.69082		21.745	713	744.59795	-31.59795		21.745	478	484.72883	-6.72883		21.745	1894	1830.36998	63.63002		21.745	1695	1706.37863	-11.37863
21.76	1226	1171.45186	54.54814		21.76	1272	1221.15703	50.84297		21.76	747	744.35258	2.64742		21.76	523	484.55871	38.4413		21.76	1886	1830.061	55.939		21.76	1749	1706.1823	42.8177
21.775	1241	1171.0551	69.9449		21.775	1243	1221.00152	21.99848		21.775	709	744.1069	-35.1069		21.775	491	484.38875	6.61125		21.775	1848	1829.74918	18.25082		21.775	1749	1705.98584	43.01416
21.79	1276	1170.65484	105.34516		21.79	1217	1220.84238	-3.84238		21.79	730	743.86038	-13.86038		21.79	481	484.21896	-3.21896		21.79	1829	1829.43439	-0.43439		21.79	1686	1705.78923	-19.78923
21.805	1212	1170.25093	41.74907		21.805	1212	1220.67928	-8.67928		21.805	762	743.61282	18.38718		21.805	486	484.04933	1.95067		21.805	1853	1829.11648	23.88352		21.805	1682	1705.59022	-23.59022
21.82	1235	1169.8432	65.1568		21.82	1239	1220.51184	18.48816		21.82	738	743.3642	-5.3642		21.82	494	483.87987	10.12013		21.82	1859	1828.79531	30.20469		21.82	1752	1705.38613	46.61387
21.835	1240	1169.43141	70.56859		21.835	1226	1220.33963	5.66037		21.835	758	743.11445	14.88555		21.835	488	483.71056	4.28944		21.835	1824	1828.47068	-4.47068		21.835	1745	1705.17659	39.82341
21.85	1243	1169.01531	73.98469		21.85	1249	1220.16211	28.83789		21.85	749	742.86351	6.13649		21.85	477	483.54142	-6.54142		21.85	1841	1828.14238	12.85762		21.85	1667	1704.96114	-37.96114
21.865	1268	1168.59452	99.40548		21.865	1275	1219.97865	55.02135		21.865	745	742.61134	2.38866		21.865	490	483.37243	6.62757		21.865	1854	1827.81016	26.18984		21.865	1735	1704.73928	30.26072
21.88	1217	1168.1686	48.8314		21.88	1304	1219.78846	84.21154		21.88	762	742.35784	19.64216		21.88	500	483.20359	16.79641		21.88	1892	1827.47371	64.52629		21.88	1769	1704.5104	64.4896
21.895	1233	1167.73689	65.26311		21.895	1327	1219.59056	107.40944		21.895	761	742.10295	18.89705		21.895	509	483.03491	25.96509		21.895	1939	1827.13267	111.86733		21.895	1772	1704.2738	67.7262
21.91	1265	1167.2985	97.7015		21.91	1264	1219.38372	44.61628		21.91	780	741.84658	38.15342		21.91	469	482.86638	-13.86638		21.91	1928	1826.78656	101.21344		21.91	1802	1704.0286	97.9714
21.925	1230	1166.85207	63.14793		21.925	1265	1219.16631	45.83369		21.925	749	741.58863	7.41137		21.925	478	482.698	-4.698		21.925	1771	1826.43483	-55.43483		21.925	1767	1703.77377	63.22623
21.94	1317	1166.3954	150.6046		21.94	1291	1218.93613	72.06387		21.94	725	741.32903	-16.32903		21.94	535	482.52977	52.47023		21.94	1874	1826.07673	47.92327		21.94	1772	1703.50802	68.49198
21.955	1281	1165.9245	115.0755		21.955	1288	1218.69012	69.30988		21.955	754	741.06778	12.93222		21.955	518	482.36168	35.63832		21.955	1917	1825.71128	91.28872		21.955	1721	1703.22971	17.77029
21.97	1276	1165.4304	110.5696		21.97	1292	1218.42374	73.57626		21.97	741	740.80517	0.19483		21.97	511	482.19375	28.80625		21.97	1961	1825.33717	135.66283		21.97	1720	1702.93673	17.06327
21.985	1183	1164.87903	18.12097		21.985	1221	1218.12975	2.87025		21.985	713	740.54442	-27.54442		21.985	494	482.02596	11.97404		21.985	1859	1824.95251	34.04749		21.985	1684	1702.62629	-18.62629
22	1177	1164.26326	12.73674		22	1168	1217.79534	-49.79534		22	710	740.27674	-30.27674		22	494	481.85831	12.14169		22	1724	1824.55447	-100.55447		22	1614	1702.29453	-88.29453
22.015	1213	1163.84325	49.15675		22.015	1149	1217.39313	-68.39313		22.015	738	739.99803	-1.99803		22.015	478	481.69081	-3.69081		22.015	1803	1824.13843	-21.13843		22.015	1640	1701.93587	-61.93587
22.03	1198	1163.42114	34.57886		22.03	1219	1216.8353	2.1647		22.03	764	739.71323	24.28677		22.03	479	481.52345	-2.52345		22.03	1851	1823.69589	27.30411		22.03	1669	1701.54176	-32.54176
22.045	1163	1162.99692	0.00308		22.045	1191	1215.88332	-24.88332		22.045	725	739.42018	-14.42018		22.045	474	481.35581	-7.35581		22.045	1713	1823.20735	-110.20735		22.045	1609	1701.09777	-92.09777
22.06	1128	1162.57061	-34.57061		22.06	1149	1215.76266	-66.76266		22.06	730	739.11493	-9.11493		22.06	459	481.18743	-22.18743		22.06	1705	1822.59373	-117.59373		22.06	1671	1700.57579	-29.57579
22.075	1179	1162.14222	16.85778		22.075	1185	1215.64211	-30.64211		22.075	715	738.78857	-23.78857		22.075	464	481.01826	-17.01826		22.075	1858	1821.91194	36.08806		22.075	1698	1699.90343	-1.90343
22.09	1200	1161.71174	38.28826		22.09	1179	1215.52175	-36.52175		22.09	678	738.40641	-60.40641		22.09	442	480.84822	-38.84822		22.09	1860	1821.5908	38.4092		22.09	1734	1698.73627	35.26373
22.105	1155	1161.27919	-6.27919		22.105	1143	1215.40165	-72.40165		22.105	714	737.97421	-23.97421		22.105	467	480.67725	-13.67725		22.105	1796	1821.26837	-25.26837		22.105	1698	1698.03918	-0.03918
22.12	1161	1160.84458	0.15542		22.12	1225	1215.28193	9.71807		22.12	740	737.72817	2.27183		22.12	504	480.50526	23.49474		22.12	1791	1820.94466	-29.94466		22.12	1688	1697.86872	-9.86872
22.135	1155	1160.40791	-5.40791		22.135	1241	1215.1627	25.8373		22.135	729	737.48178	-8.48178		22.135	478	480.33217	-2.33217		22.135	1853	1820.61967	32.38033		22.135	1693	1697.69752	-4.69752
22.15	1185	1159.96918	25.03082		22.15	1179	1215.04418	-36.04418		22.15	706	737.23504	-31.23504		22.15	427	480.15785	-53.15785		22.15	1771	1820.2934	-49.2934		22.15	1599	1697.5256	-98.5256
22.165	1140	1159.52842	-19.52842		22.165	1244	1214.92661	29.07339		22.165	742	736.98796	5.01204		22.165	442	479.98217	-37.98217		22.165	1773	1819.96587	-46.96587		22.165	1640	1697.35295	-57.35295
22.18	1158	1159.08562	-1.08562		22.18	1190	1214.81041	-24.81041		22.18	752	736.74054	15.25946		22.18	491	479.80498	11.19502		22.18	1806	1819.63707	-13.63707		22.18	1665	1697.17957	-32.17957
22.195	1173	1158.64079	14.35921		22.195	1176	1214.69623	-38.69623		22.195	770	736.49279	33.50721		22.195	474	479.62608	-5.62608		22.195	1828	1819.30701	8.69299		22.195	1697	1697.00547	-0.00547
22.21	1196	1158.19394	37.80606		22.21	1233	1214.58533	18.41467		22.21	747	736.2447	10.7553		22.21	446	479.44526	-33.44526		22.21	1821	1818.9757	2.0243		22.21	1701	1696.83066	4.16934
22.225	1193	1157.74507	35.25493		22.225	1180	1214.4808	-34.4808		22.225	760	735.99628	24.00373		22.225	455	479.26226	-24.26226		22.225	1794	1818.64314	-24.64314		22.225	1657	1696.65512	-39.65512
22.24	1180	1157.2942	22.7058		22.24	1224	1214.40123	9.59877		22.24	722	735.74753	-13.74753		22.24	468	479.07698	-11.07698		22.24	1785	1818.30934	-33.30934		22.24	1679	1696.47886	-17.47886
22.255	1224	1156.84133	67.15867		22.255	1240	1214.30089	25.69911		22.255	677	735.49845	-58.49845		22.255	464	478.88864	-14.88864		22.255	1832	1817.9743	14.0257		22.255	1710	1696.30189	1.37E+01
22.27	1174	1156.38647	17.61353		22.27	1207	1214.17585	-7.17585		22.27	701	735.24906	-34.24906		22.27	464	478.69533	-14.69533		22.27	1848	1817.63802	30.36198		22.27	1750	1696.12421	53.87579
22.285	1184	1155.92962	28.07038		22.285	1178	1214.05046	-36.05046		22.285	747	734.99935	12.00065		22.285	460	478.49711	-18.49711		22.285	1840	1817.30052	22.69948		22.285	1667	1695.94581	-28.94581
22.3	1258	1155.47079	102.52921		22.3	1169	1213.92472	-44.92472		22.3	718	734.74932	-16.74932		22.3	435	478.2925	-43.2925		22.3	1839	1816.9618	22.0382		22.3	1717	1695.76671	21.23329
22.315	1198	1155.01001	42.98999		22.315	1198	1213.79862	-15.79862		22.315	694	734.49898	-40.49898		22.315	423	478.07918	-55.07918		22.315	1772	1816.62186	-44.62186		22.315	1686	1695.58689	-9.58689
22.33	1196	1154.54743	41.45257		22.33	1257	1213.67213	43.32787		22.33	718	734.24834	-16.24834		22.33	447	477.85299	-30.85299		22.33	1856	1816.28071	39.71929		22.33	1688	1695.40638	-7.40638
22.345	1210	1154.08309	55.91691		22.345	1158	1213.54522	-55.54522		22.345	697	733.99738	-36.99738		22.345	461	477.60492	-16.60492		22.345	1809	1815.93835	-6.93835		22.345	1679	1695.22515	-16.22515
22.36	1176	1153.61706	22.38294		22.36	1194	1213.41783	-19.41783		22.36	729	733.74613	-4.74613		22.36	493	477.30466	15.69535		22.36	1787	1815.59479	-28.59479		22.36	1727	1695.04323	31.95677
22.375	1193	1153.14937	39.85063		22.375	1169	1213.28984	-44.28984		22.375	699	733.49457	-34.49457		22.375	480	476.89441	3.10559		22.375	1799	1815.25004	-16.25004		22.375	1675	1694.86061	-19.86061
22.39	1153	1152.68009	0.31991		22.39	1176	1213.16092	-37.16092		22.39	705	733.24272	-28.24272		22.39	463	476.73689	-13.73689		22.39	1834	1814.90409	19.09591		22.39	1759	1694.67729	64.32271
22.405	1220	1152.20929	67.79071		22.405	1240	1213.03049	26.96951		22.405	729	732.99058	-3.99058		22.405	488	476.57941	11.42059		22.405	1839	1814.55696	24.44304		22.405	1811	1694.49328	116.50672
22.42	1194	1151.73707	42.26293		22.42	1212	1212.90113	-0.90113		22.42	706	732.73814	-26.73814		22.42	473	476.42198	-3.42198		22.42	1846	1814.20865	31.79135		22.42	1716	1694.30857	21.69143
22.435	1197	1151.2636	45.7364		22.435	1198	1212.77346	-14.77346		22.435	723	732.48542	-9.48542		22.435	482	476.26461	5.73539		22.435	1855	1813.85916	41.14084		22.435	1653	1694.12317	-41.12317
22.45	1125	1150.78908	-25.78908		22.45	1151	1212.64553	-61.64553		22.45	722	732.23242	-10.23242		22.45	476	476.10729	-0.10728		22.45	1804	1813.50851	-9.50851		22.45	1632	1693.93708	-61.93708
22.465	1168	1150.31392	17.68608		22.465	1148	1212.51733	-64.51733		22.465	747	731.97913	15.02087		22.465	460	475.95002	-15.95002		22.465	1831	1813.15668	17.84332		22.465	1673	1693.75031	-20.75031
22.48	1188	1149.8389	38.1611		22.48	1201	1212.38886	-11.38886		22.48	718	731.72557	-13.72557		22.48	435	475.7928	-40.7928		22.48	1785	1812.8037	-27.8037		22.48	1695	1693.56285	1.43715
22.495	1181	1149.36644	31.63356		22.495	1207	1212.26014	-5.26014		22.495	726	731.47173	-5.47173		22.495	443	475.63564	-32.63564		22.495	1773	1812.44957	-39.44957		22.495	1646	1693.3747	-47.3747
22.51	1161	1148.90643	12.09357		22.51	1206	1212.13115	-6.13115		22.51	709	731.21762	-22.21762		22.51	437	475.47854	-38.47854		22.51	1798	1812.09429	-14.09429		22.51	1701	1693.18588	7.81412
22.525	1149	1148.41947	0.58053		22.525	1213	1212.0019	0.9981		22.525	715	730.96324	-15.96324		22.525	464	475.32149	-11.32149		22.525	1802	1811.73786	-9.73786		22.525	1715	1692.99638	22.00363
22.54	1213	1147.93066	65.06934		22.54	1227	1211.8724	15.1276		22.54	740	730.7086	9.29141		22.54	482	475.16451	6.83549		22.54	1855	1811.3803	43.6197		22.54	1741	1692.80619	48.19381
22.555	1211	1147.44001	63.55999		22.555	1190	1211.74264	-21.74264		22.555	686	730.45369	-44.45369		22.555	456	475.00758	-19.00758		22.555	1739	1811.0216	-72.0216		22.555	1683	1692.61534	-9.61534
22.57	1240	1146.94752	93.05248		22.57	1246	1211.61264	34.38736		22.57	718	730.19852	-12.19852		22.57	485	474.85072	10.14928		22.57	1838	1810.66178	27.33822		22.57	1741	1692.42381	48.57619
22.585	1166	1146.45322	19.54678		22.585	1243	1211.48238	31.51762		22.585	743	729.9431	13.0569		22.585	497	474.69391	22.30609		22.585	1838	1810.30083	27.69917		22.585	1767	1692.23161	74.76839
22.6	1171	1145.95709	25.04291		22.6	1243	1211.35187	31.64813		22.6	740	729.68743	10.31257		22.6	492	474.53717	17.46283		22.6	1943	1809.93877	133.06123		22.6	1782	1692.03875	89.96125
22.615	1227	1145.45915	81.54085		22.615	1196	1211.22112	-15.22112		22.615	743	729.4315	13.5685		22.615	470	474.3805	-4.3805		22.615	1838	1809.57559	28.42441		22.615	1711	1691.84521	19.15479
22.63	1211	1144.95941	66.04059		22.63	1270	1211.09012	58.90988		22.63	719	729.17533	-10.17533		22.63	472	474.22389	-2.22389		22.63	1831	1809.21131	21.78869		22.63	1748	1691.65102	56.34898
22.645	1217	1144.45788	72.54212		22.645	1247	1210.95888	36.04112		22.645	704	728.91891	-24.91891		22.645	464	474.06734	-10.06734		22.645	1826	1808.84593	17.15407		22.645	1717	1691.45616	25.54384
22.66	1242	1143.95456	98.04544		22.66	1217	1210.8274	6.1726		22.66	712	728.66226	-16.66226		22.66	457	473.91087	-16.91087		22.66	1801	1808.47945	-7.47945		22.66	1689	1691.26064	-2.26064
22.675	1187	1143.44946	43.55054		22.675	1206	1210.69568	-4.69568		22.675	738	728.40536	9.59464		22.675	439	473.75446	-34.75446		22.675	1898	1808.11188	89.88812		22.675	1693	1691.06446	1.93554
22.69	1153	1142.94259	10.05741		22.69	1190	1210.56373	-20.56373		22.69	722	728.14823	-6.14823		22.69	466	473.59812	-7.59812		22.69	1849	1807.74323	41.25677		22.69	1729	1690.86763	38.13237
22.705	1168	1142.43395	25.56605		22.705	1179	1210.43155	-31.43155		22.705	731	727.89087	3.10913		22.705	452	473.44185	-21.44185		22.705	1821	1807.3735	13.6265		22.705	1657	1690.67014	-33.67014
22.72	1190	1141.92356	48.07644		22.72	1178	1210.29913	-32.29913		22.72	721	727.63329	-6.63328		22.72	463	473.28565	-10.28565		22.72	1903	1807.00269	95.99731		22.72	1765	1690.472	74.528
22.735	1140	1141.41142	-1.41142		22.735	1142	1210.16648	-68.16648		22.735	681	727.37547	-46.37547		22.735	436	473.12953	-37.12953		22.735	1741	1806.63082	-65.63082		22.735	1697	1690.27321	6.72679
22.75	1122	1140.89755	-18.89755		22.75	1193	1210.03361	-17.03361		22.75	732	727.11743	4.88257		22.75	437	472.97348	-35.97348		22.75	1816	1806.25788	9.74212		22.75	1653	1690.07378	-37.07378
22.765	1116	1140.38194	-24.38194		22.765	1208	1209.90051	-1.90051		22.765	706	726.85918	-20.85918		22.765	457	472.8175	-15.8175		22.765	1876	1805.88388	70.11612		22.765	1667	1689.8737	-22.8737
22.78	1148	1139.8646	8.1354		22.78	1155	1209.76719	-54.76719		22.78	690	726.60071	-36.60071		22.78	448	472.6616	-24.6616		22.78	1795	1805.50883	-10.50883		22.78	1583	1689.67298	-106.67298
22.795	1143	1139.34555	3.65445		22.795	1132	1209.63365	-77.63365		22.795	691	726.34202	-35.34202		22.795	440	472.50577	-32.50577		22.795	1776	1805.13274	-29.13274		22.795	1642	1689.47162	-47.47162
22.81	1113	1138.82479	-25.82479		22.81	1130	1209.49989	-79.49989		22.81	649	726.08313	-77.08313		22.81	442	472.35003	-30.35003		22.81	1728	1804.7556	-76.7556		22.81	1624	1689.26961	-65.26961
22.825	1131	1138.30233	-7.30233		22.825	1173	1209.36592	-36.36592		22.825	701	725.82403	-24.82403		22.825	471	472.19436	-1.19436		22.825	1785	1804.37742	-19.37742		22.825	1703	1689.06698	13.93302
22.84	1147	1137.77818	9.22182		22.84	1186	1209.23173	-23.23173		22.84	727	725.56472	1.43528		22.84	443	472.03877	-29.03877		22.84	1787	1803.99821	-16.99821		22.84	1670	1688.8637	-18.8637
22.855	1121	1137.25234	-16.25234		22.855	1159	1209.09734	-50.09734		22.855	722	725.30521	-3.30521		22.855	417	471.88326	-54.88326		22.855	1771	1803.61798	-32.61798		22.855	1634	1688.6598	-54.6598
22.87	1138	1136.72483	1.27517		22.87	1201	1208.96273	-7.96273		22.87	716	725.04551	-9.04551		22.87	445	471.72783	-26.72783		22.87	1795	1803.23672	-8.23672		22.87	1659	1688.45527	-29.45527
22.885	1114	1136.19564	-22.19564		22.885	1166	1208.82792	-42.82792		22.885	665	724.78561	-59.78561		22.885	429	471.57249	-42.57249		22.885	1831	1802.85445	28.14555		22.885	1680	1688.2501	-8.2501
22.9	1170	1135.6648	34.3352		22.9	1240	1208.6929	31.3071		22.9	701	724.52552	-23.52552		22.9	454	471.41723	-17.41723		22.9	1811	1802.47117	8.52883		22.9	1717	1688.04432	28.95568
22.915	1171	1135.1323	35.8677		22.915	1197	1208.55769	-11.55769		22.915	747	724.26524	22.73476		22.915	476	471.26205	4.73795		22.915	1889	1802.08689	86.91311		22.915	1707	1687.83791	19.16209
22.93	1138	1134.59816	3.40184		22.93	1155	1208.42227	-53.42227		22.93	701	724.00478	-23.00478		22.93	478	471.10696	6.89304		22.93	1844	1801.7016	42.2984		22.93	1658	1687.63088	-29.63088
22.945	1168	1134.06238	33.93762		22.945	1099	1208.28666	-109.28666		22.945	692	723.74413	-31.74413		22.945	464	470.95195	-6.95195		22.945	1781	1801.31533	-20.31533		22.945	1667	1687.42323	-20.42323
22.96	1174	1133.52497	40.47503		22.96	1148	1208.15086	-60.15086		22.96	654	723.48331	-69.48331		22.96	434	470.79704	-36.79704		22.96	1688	1800.92806	-112.92806		22.96	1667	1687.21496	-20.21496
22.975	1201	1132.98594	68.01406		22.975	1222	1208.01486	13.98514		22.975	681	723.22231	-42.22231		22.975	419	470.64221	-51.64221		22.975	1732	1800.53981	-68.53981		22.975	1685	1687.00608	-2.00608
22.99	1170	1132.4453	37.5547		22.99	1248	1207.87868	40.12132		22.99	693	722.96113	-29.96113		22.99	446	470.48747	-24.48747		22.99	1814	1800.15058	13.84942		22.99	1688	1686.79659	1.20341
23.005	1112	1131.90305	-19.90305		23.005	1225	1207.74231	17.25769		23.005	689	722.69979	-33.69979		23.005	458	470.33282	-12.33282		23.005	1794	1799.76038	-5.76038		23.005	1600	1686.58649	-86.58649
23.02	1134	1131.35921	2.64079		23.02	1238	1207.60576	30.39424		23.02	709	722.43828	-13.43828		23.02	458	470.17826	-12.17826		23.02	1821	1799.36921	21.63079		23.02	1589	1686.37578	-97.37578
23.035	1178	1130.81377	47.18623		23.035	1231	1207.46903	23.53097		23.035	758	722.17661	35.82339		23.035	496	470.02379	25.97621		23.035	1852	1798.97708	53.02292		23.035	1687	1686.16447	0.83553
23.05	1135	1130.26676	4.73324		23.05	1133	1207.33212	-74.33212		23.05	712	721.91477	-9.91477		23.05	427	469.86942	-42.86942		23.05	1754	1798.584	-44.584		23.05	1681	1685.95255	-4.95255
23.065	1162	1129.71817	32.28183		23.065	1162	1207.19504	-45.19504		23.065	698	721.65278	-23.65278		23.065	459	469.71514	-10.71514		23.065	1786	1798.18996	-12.18996		23.065	1633	1685.74003	-52.74003
23.08	1166	1129.16802	36.83198		23.08	1205	1207.05778	-2.05778		23.08	708	721.39063	-13.39063		23.08	450	469.56095	-19.56095		23.08	1797	1797.79498	-0.79498		23.08	1622	1685.52692	-63.52692
23.095	1083	1128.61631	-45.61631		23.095	1143	1206.92036	-63.92036		23.095	688	721.12834	-33.12834		23.095	427	469.40686	-42.40686		23.095	1728	1797.39905	-69.39905		23.095	1550	1685.3132	-135.31321
23.11	1089	1128.06305	-39.06305		23.11	1171	1206.78277	-35.78277		23.11	683	720.86589	-37.86589		23.11	434	469.25287	-35.25287		23.11	1715	1797.00219	-82.00219		23.11	1636	1685.0989	-49.0989
23.125	1148	1127.50825	20.49175		23.125	1222	1206.64502	15.35498		23.125	707	720.6033	-13.6033		23.125	421	469.09898	-48.09898		23.125	1889	1796.60441	92.39559		23.125	1695	1684.884	10.116
23.14	1159	1126.95192	32.04808		23.14	1242	1206.50711	35.49289		23.14	661	720.34057	-59.34057		23.14	421	468.94518	-47.94518		23.14	1777	1796.20569	-19.20569		23.14	1718	1684.66851	33.33149
23.155	1192	1126.39407	65.60593		23.155	1255	1206.36904	48.63096		23.155	687	720.0777	-33.0777		23.155	432	468.79148	-36.79148		23.155	1813	1795.80606	17.19394		23.155	1714	1684.45244	29.54756
23.17	1153	1125.8347	27.1653		23.17	1197	1206.23082	-9.23082		23.17	691	719.8147	-28.8147		23.17	412	468.63789	-56.63789		23.17	1798	1795.40552	2.59448		23.17	1607	1684.23578	-77.23578
23.185	1179	1125.27383	53.72617		23.185	1141	1206.09245	-65.09245		23.185	698	719.55156	-21.55156		23.185	421	468.48439	-47.48439		23.185	1783	1795.00407	-12.00407		23.185	1624	1684.01854	-60.01854
23.2	1229	1124.71145	104.28855		23.2	1162	1205.95393	-43.95393		23.2	706	719.2883	-13.28829		23.2	479	468.331	10.669		23.2	1882	1794.60171	87.39829		23.2	1699	1683.80072	15.19928
23.215	1114	1124.14759	-10.14759		23.215	1170	1205.81527	-35.81527		23.215	671	719.0249	-48.0249		23.215	459	468.17771	-9.17771		23.215	1717	1794.19846	-77.19846		23.215	1718	1683.58232	34.41768
23.23	1140	1123.58224	16.41776		23.23	1242	1205.67646	36.32354		23.23	712	718.76139	-6.76139		23.23	451	468.02453	-17.02453		23.23	1872	1793.79431	78.20569		23.23	1727	1683.36334	43.63666
23.245	1125	1123.01542	1.98458		23.245	1203	1205.53753	-2.53753		23.245	737	718.49776	18.50224		23.245	470	467.87145	2.12855		23.245	1863	1793.38928	69.61072		23.245	1755	1683.14379	71.85621
23.26	1166	1122.44713	43.55287		23.26	1264	1205.39845	58.60155		23.26	760	718.23401	41.76599		23.26	522	467.71847	54.28153		23.26	1977	1792.98337	184.01663		23.26	1800	1682.92367	117.07633
23.275	1204	1121.87738	82.12262		23.275	1236	1205.25925	30.74075		23.275	723	717.97015	5.02985		23.275	460	467.5656	-7.5656		23.275	1960	1792.57658	167.42342		23.275	1723	1682.70298	40.29702
23.29	1227	1121.30619	105.69381		23.29	1197	1205.11992	-8.11992		23.29	726	717.70617	8.29383		23.29	447	467.41284	-20.41284		23.29	1909	1792.16892	116.83108		23.29	1755	1682.48173	72.51827
23.305	1173	1120.73355	52.26645		23.305	1189	1204.98047	-15.98047		23.305	706	717.4421	-11.4421		23.305	492	467.26019	24.73981		23.305	1843	1791.7604	51.2396		23.305	1754	1682.25991	71.74009
23.32	1150	1120.15949	29.84051		23.32	1217	1204.84091	12.15909		23.32	690	717.17792	-27.17792		23.32	437	467.10765	-30.10765		23.32	1738	1791.35101	-53.35101		23.32	1699	1682.03753	16.96247
23.335	1126	1119.584	6.416		23.335	1204	1204.70122	-0.70122		23.335	750	716.91364	33.08636		23.335	484	466.95521	17.04479		23.335	1767	1790.94077	-23.94077		23.335	1741	1681.81459	59.18541
23.35	1114	1119.00709	-5.00709		23.35	1207	1204.56143	2.43857		23.35	699	716.64926	-17.64926		23.35	482	466.80289	15.19711		23.35	1852	1790.52969	61.47031		23.35	1708	1681.59109	26.40891
23.365	1134	1118.42878	15.57122		23.365	1173	1204.42153	-31.42153		23.365	693	716.38479	-23.38479		23.365	460	466.65068	-6.65068		23.365	1798	1790.11776	7.88224		23.365	1706	1681.36704	24.63296
23.38	1134	1117.84907	16.15093		23.38	1176	1204.28153	-28.28153		23.38	716	716.12023	-0.12023		23.38	438	466.49859	-28.49859		23.38	1790	1789.70499	0.29501		23.38	1696	1681.14244	14.85756
23.395	1146	1117.26798	28.73202		23.395	1207	1204.14143	2.85857		23.395	752	715.85559	36.14441		23.395	462	466.3466	-4.3466		23.395	1823	1789.29138	33.70862		23.395	1714	1680.91729	33.08271
23.41	1151	1116.6855	34.3145		23.41	1214	1204.00124	9.99876		23.41	716	715.59086	0.40914		23.41	474	466.19473	7.80527		23.41	1808	1788.87695	19.12305		23.41	1730	1680.69158	49.30842
23.425	1177	1116.10165	60.89835		23.425	1226	1203.86095	22.13905		23.425	676	715.32605	-39.32605		23.425	465	466.04298	-1.04298		23.425	1757	1788.4617	-31.4617		23.425	1727	1680.46534	46.53466
23.44	1149	1115.51643	33.48357		23.44	1269	1203.72059	65.27941		23.44	703	715.06117	-12.06117		23.44	479	465.89134	13.10866		23.44	1817	1788.04563	28.95437		23.44	1664	1680.23855	-16.23855
23.455	1155	1114.92986	40.07014		23.455	1198	1203.58014	-5.58014		23.455	694	714.79621	-20.79621		23.455	461	465.73982	-4.73982		23.455	1743	1787.62875	-44.62875		23.455	1645	1680.01122	-35.01122
23.47	1169	1114.34195	54.65805		23.47	1215	1203.43962	11.56038		23.47	684	714.53119	-30.53119		23.47	410	465.58842	-55.58842		23.47	1695	1787.21106	-92.21106		23.47	1628	1679.78335	-51.78335
23.485	1138	1113.7527	24.2473		23.485	1199	1203.29903	-4.29903		23.485	711	714.2661	-3.2661		23.485	404	465.43713	-61.43713		23.485	1788	1786.79258	1.20742		23.485	1623	1679.55495	-56.55495
23.5	1157	1113.16212	43.83788		23.5	1208	1203.15837	4.84163		23.5	720	714.00095	5.99905		23.5	421	465.28597	-44.28597		23.5	1823	1786.37329	36.62671		23.5	1742	1679.32601	62.67399
23.515	1125	1112.57022	12.42978		23.515	1188	1203.01765	-15.01765		23.515	724	713.73574	10.26426		23.515	473	465.13492	7.86508		23.515	1822	1785.95322	36.04678		23.515	1740	1679.09654	60.90346
23.53	1138	1111.97702	26.02298		23.53	1247	1202.87688	44.12312		23.53	678	713.47047	-35.47047		23.53	458	464.984	-6.984		23.53	1802	1785.53236	16.46764		23.53	1640	1678.86654	-38.86654
23.545	1162	1111.38251	50.61749		23.545	1211	1202.73606	8.26394		23.545	671	713.20515	-42.20515		23.545	466	464.83319	1.16681		23.545	1858	1785.11072	72.88928		23.545	1713	1678.63602	34.36398
23.56	1113	1110.78671	2.21329		23.56	1189	1202.5952	-13.5952		23.56	697	712.93979	-15.93979		23.56	449	464.68252	-15.68251		23.56	1771	1784.68831	-13.68831		23.56	1690	1678.40497	11.59503
23.575	1040	1110.18963	-70.18963		23.575	1113	1202.4543	-89.4543		23.575	679	712.67438	-33.67438		23.575	455	464.53196	-9.53196		23.575	1706	1784.26513	-78.26513		23.575	1669	1678.1734	-9.1734
23.59	1133	1109.59127	23.40873		23.59	1176	1202.31337	-26.31337		23.59	733	712.40894	20.59106		23.59	480	464.38153	15.61847		23.59	1880	1783.84118	96.15882		23.59	1679	1677.94131	1.05869
23.605	1150	1108.99166	41.00834		23.605	1154	1202.17241	-48.17241		23.605	676	712.14345	-36.14345		23.605	441	464.23122	-23.23122		23.605	1836	1783.41648	52.58352		23.605	1659	1677.7087	-18.7087
23.62	1134	1108.39078	25.60922		23.62	1211	1202.03144	8.96856		23.62	724	711.87794	12.12206		23.62	461	464.08104	-3.08104		23.62	1801	1782.99103	18.00897		23.62	1729	1677.47558	51.52442
23.635	1142	1107.78866	34.21134		23.635	1221	1201.89045	19.10955		23.635	740	711.61239	28.38761		23.635	453	463.93098	-10.93098		23.635	1834	1782.56482	51.43518		23.635	1740	1677.24195	62.75805
23.65	1058	1107.18531	-49.18531		23.65	1147	1201.74946	-54.74946		23.65	678	711.34682	-33.34682		23.65	416	463.78106	-47.78106		23.65	1710	1782.13788	-72.13788		23.65	1652	1677.00781	-25.00781
23.665	1083	1106.58073	-23.58073		23.665	1214	1201.60847	12.39153		23.665	743	711.08123	31.91877		23.665	449	463.63126	-14.63126		23.665	1715	1781.7102	-66.7102		23.665	1695	1676.77316	18.22684
23.68	1127	1105.97493	21.02507		23.68	1156	1201.46749	-45.46749		23.68	700	710.81563	-10.81563		23.68	473	463.48159	9.51841		23.68	1762	1781.28179	-19.28179		23.68	1641	1676.53801	-35.53801
23.695	1148	1105.36792	42.63208		23.695	1177	1201.32653	-24.32653		23.695	703	710.55001	-7.55001		23.695	448	463.33205	-15.33205		23.695	1811	1780.85265	30.14735		23.695	1687	1676.30235	10.69765
23.71	1127	1104.75972	22.24028		23.71	1188	1201.18559	-13.18559		23.71	674	710.28438	-36.28438		23.71	444	463.18264	-19.18264		23.71	1743	1780.42279	-37.42279		23.71	1652	1676.06619	-24.06619
23.725	1115	1104.15033	10.84967		23.725	1142	1201.04468	-59.04468		23.725	689	710.01875	-21.01875		23.725	438	463.03336	-25.03336		23.725	1677	1779.99221	-102.99221		23.725	1679	1675.82954	3.17046
23.74	1178	1103.53977	74.46023		23.74	1201	1200.90382	0.09618		23.74	721	709.75312	11.24688		23.74	441	462.88421	-21.88421		23.74	1827	1779.56093	47.43907		23.74	1676	1675.59239	0.40761
23.755	1135	1102.92803	32.07197		23.755	1159	1200.763	-41.763		23.755	719	709.4875	9.5125		23.755	426	462.7352	-36.7352		23.755	1844	1779.12894	64.87106		23.755	1662	1675.35475	-13.35475
23.77	1128	1102.31514	25.68486		23.77	1147	1200.62225	-53.62225		23.77	674	709.22188	-35.22188		23.77	427	462.58632	-35.58632		23.77	1792	1778.69625	13.30375		23.77	1607	1675.11662	-68.11662
23.785	1110	1101.70111	8.29889		23.785	1196	1200.48156	-4.48156		23.785	680	708.95628	-28.95628		23.785	456	462.43757	-6.43757		23.785	1767	1778.26286	-11.26286		23.785	1623	1674.878	-51.878
23.8	1094	1101.08593	-7.08593		23.8	1157	1200.34094	-43.34094		23.8	690	708.69069	-18.69069		23.8	447	462.28896	-15.28896		23.8	1838	1777.82879	60.17121		23.8	1684	1674.63889	9.36111
23.815	1109	1100.46963	8.53037		23.815	1212	1200.20042	11.79958		23.815	720	708.42513	11.57487		23.815	463	462.14048	0.85952		23.815	1810	1777.39403	32.60597		23.815	1667	1674.3993	-7.3993
23.83	1144	1099.85222	44.14778		23.83	1182	1200.05999	-18.05999		23.83	690	708.1596	-18.1596		23.83	459	461.99214	-2.99214		23.83	1854	1776.9586	77.0414		23.83	1691	1674.15923	16.84077
23.845	1165	1099.2337	65.7663		23.845	1184	1199.91967	-15.91968		23.845	682	707.8941	-25.89409		23.845	441	461.84394	-20.84394		23.845	1772	1776.52249	-4.52249		23.845	1655	1673.91868	-18.91868
23.86	1133	1098.61409	34.38591		23.86	1186	1199.77948	-13.77948		23.86	686	707.62863	-21.62863		23.86	447	461.69588	-14.69588		23.86	1836	1776.08571	59.91429		23.86	1694	1673.67766	20.32234
23.875	1119	1097.9934	21.0066		23.875	1168	1199.63941	-31.63941		23.875	696	707.36321	-11.36321		23.875	457	461.54795	-4.54795		23.875	1819	1775.64827	43.35173		23.875	1683	1673.43616	9.56384
23.89	1099	1097.37163	1.62837		23.89	1257	1199.49949	57.50051		23.89	687	707.09783	-20.09783		23.89	464	461.40017	2.59983		23.89	1817	1775.21018	41.78982		23.89	1642	1673.19419	-31.19419
23.905	1072	1096.74881	-24.74881		23.905	1236	1199.35972	36.64028		23.905	661	706.83251	-45.83251		23.905	471	461.25252	9.74748		23.905	1779	1774.77143	4.22857		23.905	1655	1672.95176	-17.95176
23.92	1098	1096.12494	1.87506		23.92	1184	1199.22013	-15.22013		23.92	669	706.56725	-37.56725		23.92	427	461.10501	-34.10501		23.92	1715	1774.33204	-59.33204		23.92	1644	1672.70885	-28.70885
23.935	1102	1095.50003	6.49997		23.935	1214	1199.08071	14.91929		23.935	669	706.30205	-37.30205		23.935	470	460.95765	9.04235		23.935	1758	1773.892	-15.892		23.935	1666	1672.46549	-6.46549
23.95	1086	1094.8741	-8.8741		23.95	1182	1198.9415	-16.9415		23.95	703	706.03692	-3.03692		23.95	450	460.81043	-10.81043		23.95	1720	1773.45133	-53.45133		23.95	1695	1672.22166	22.77834
23.965	1059	1094.24715	-35.24715		23.965	1205	1198.8025	6.1975		23.965	708	705.77187	2.22813		23.965	427	460.66335	-33.66335		23.965	1713	1773.01002	-60.01002		23.965	1691	1671.97737	19.02263
23.98	1045	1093.61921	-48.61921		23.98	1150	1198.66372	-48.66372		23.98	709	705.5069	3.4931		23.98	441	460.51641	-19.51641		23.98	1740	1772.5681	-32.5681		23.98	1677	1671.73263	5.26737
23.995	1002	1092.99028	-90.99028		23.995	1146	1198.52519	-52.52519		23.995	675	705.24201	-30.24201		23.995	454	460.36962	-6.36962		23.995	1773	1772.12555	0.87445		23.995	1636	1671.48743	-35.48743
24.01	1066	1092.36038	-26.36038		24.01	1204	1198.38693	5.61307		24.01	731	704.97723	26.02278		24.01	465	460.22298	4.77702		24.01	1848	1771.68238	76.31762		24.01	1734	1671.24178	62.75822
24.025	1150	1091.72951	58.27049		24.025	1248	1198.24894	49.75106		24.025	716	704.71254	11.28746		24.025	462	460.07648	1.92353		24.025	1801	1771.23861	29.76139		24.025	1680	1670.99569	9.00431
24.04	1098	1091.0977	6.9023		24.04	1239	1198.11126	40.88874		24.04	708	704.44796	3.55204		24.04	448	459.93012	-11.93012		24.04	1788	1770.79423	17.20577		24.04	1721	1670.74914	50.25086
24.055	1133	1090.46496	42.53504		24.055	1274	1197.97389	76.02611		24.055	739	704.18349	34.81651		24.055	490	459.78391	30.21609		24.055	1860	1770.34925	89.65075		24.055	1777	1670.50216	106.49784
24.07	1117	1089.8313	27.1687		24.07	1188	1197.83686	-9.83686		24.07	720	703.91915	16.08085		24.07	444	459.63785	-15.63785		24.07	1772	1769.90368	2.09632		24.07	1653	1670.25473	-17.25473
24.085	1074	1089.19673	-15.19673		24.085	1138	1197.70019	-59.70019		24.085	705	703.65494	1.34506		24.085	448	459.49194	-11.49194		24.085	1740	1769.45752	-29.45752		24.085	1566	1670.00686	-104.00686
24.1	1075	1088.56127	-13.56127		24.1	1165	1197.56391	-32.56391		24.1	687	703.39086	-16.39086		24.1	456	459.34618	-3.34618		24.1	1734	1769.01078	-35.01078		24.1	1688	1669.75855	18.24145
24.115	1072	1087.92494	-15.92494		24.115	1276	1197.42804	78.57196		24.115	697	703.12693	-6.12693		24.115	469	459.20057	9.79943		24.115	1821	1768.56345	52.43655		24.115	1726	1669.50982	56.49018
24.13	1051	1087.28775	-36.28775		24.13	1262	1197.2926	64.7074		24.13	706	702.86316	3.13684		24.13	440	459.0551	-19.0551		24.13	1842	1768.11556	73.88444		24.13	1716	1669.26064	46.73936
24.145	1040	1086.64972	-46.64972		24.145	1209	1197.15762	11.84238		24.145	689	702.59955	-13.59955		24.145	449	458.90979	-9.90979		24.145	1755	1767.66709	-12.66709		24.145	1670	1669.01104	0.98896
24.16	1099	1086.01086	12.98914		24.16	1149	1197.02312	-48.02312		24.16	691	702.33611	-11.33611		24.16	436	458.76463	-22.76463		24.16	1737	1767.21807	-30.21807		24.16	1642	1668.76102	-26.76102
24.175	1072	1085.37119	-13.37119		24.175	1168	1196.88915	-28.88915		24.175	697	702.07285	-5.07285		24.175	434	458.61962	-24.61962		24.175	1748	1766.76848	-18.76848		24.175	1681	1668.51057	12.48943
24.19	1065	1084.73073	-19.73073		24.19	1187	1196.75572	-9.75572		24.19	717	701.80978	15.19022		24.19	456	458.47477	-2.47477		24.19	1831	1766.31834	64.68166		24.19	1672	1668.25969	3.74031
24.205	1050	1084.0895	-34.0895		24.205	1160	1196.62288	-36.62288		24.205	665	701.54692	-36.54692		24.205	467	458.33007	8.66994		24.205	1746	1765.86766	-19.86766		24.205	1717	1668.0084	48.9916
24.22	1074	1083.44751	-9.44751		24.22	1262	1196.49065	65.50935		24.22	715	701.28427	13.71574		24.22	495	458.18552	36.81448		24.22	1833	1765.41643	67.58357		24.22	1724	1667.75669	56.24331
24.235	1133	1082.80479	50.19521		24.235	1185	1196.35908	-11.35908		24.235	729	701.02184	27.97816		24.235	438	458.04112	-20.04112		24.235	1780	1764.96467	15.03533		24.235	1719	1667.50457	51.49543
24.25	1148	1082.16136	65.83864		24.25	1169	1196.2282	-27.2282		24.25	703	700.75965	2.24035		24.25	457	457.89689	-0.89689		24.25	1795	1764.51237	30.48763		24.25	1707	1667.25203	39.74797
24.265	1047	1081.51723	-34.51723		24.265	1203	1196.09805	6.90195		24.265	697	700.4977	-3.4977		24.265	469	457.75281	11.2472		24.265	1840	1764.05955	75.94045		24.265	1740	1666.99909	73.00091
24.28	1114	1080.87242	33.12758		24.28	1247	1195.96867	51.03133		24.28	742	700.23602	41.76398		24.28	484	457.60888	26.39112		24.28	1842	1763.60621	78.39379		24.28	1716	1666.74574	49.25426
24.295	1095	1080.22697	14.77303		24.295	1186	1195.84013	-9.84013		24.295	737	699.97461	37.02539		24.295	462	457.46511	4.53489		24.295	1774	1763.15235	10.84765		24.295	1729	1666.49198	62.50802
24.31	1080	1079.5809	0.4191		24.31	1192	1195.71245	-3.71245		24.31	710	699.71349	10.28651		24.31	457	457.3215	-0.3215		24.31	1774	1762.69798	11.30202		24.31	1735	1666.23782	68.76218
24.325	1077	1078.93422	-1.93422		24.325	1207	1195.5857	11.4143		24.325	690	699.45268	-9.45268		24.325	474	457.17805	16.82195		24.325	1808	1762.2431	45.7569		24.325	1693	1665.98326	27.01674
24.34	1063	1078.28697	-15.28697		24.34	1163	1195.45992	-32.45992		24.34	692	699.19219	-7.19219		24.34	471	457.03476	13.96524		24.34	1841	1761.78773	79.21227		24.34	1672	1665.72831	6.27169
24.355	1061	1077.63917	-16.63917		24.355	1093	1195.33519	-102.33519		24.355	671	698.93203	-27.93203		24.355	427	456.89162	-29.89162		24.355	1762	1761.33185	0.66815		24.355	1642	1665.47296	-23.47296
24.37	1088	1076.99086	11.00914		24.37	1132	1195.21156	-63.21156		24.37	687	698.67223	-11.67223		24.37	461	456.74865	4.25135		24.37	1778	1760.87549	17.12451		24.37	1680	1665.21721	14.78279
24.385	1048	1076.34205	-28.34205		24.385	1177	1195.08909	-18.08909		24.385	670	698.41281	-28.41281		24.385	446	456.60584	-10.60584		24.385	1785	1760.41864	24.58136		24.385	1691	1664.96108	26.03892
24.4	1084	1075.69278	8.30722		24.4	1220	1194.96787	25.03213		24.4	704	698.15378	5.84622		24.4	449	456.46319	-7.46319		24.4	1818	1759.96131	58.03869		24.4	1765	1664.70456	100.29544
24.415	1115	1075.04309	39.95691		24.415	1182	1194.84796	-12.84796		24.415	719	697.89516	21.10484		24.415	452	456.3207	-4.3207		24.415	1783	1759.50351	23.49649		24.415	1707	1664.44766	42.55234
24.43	1083	1074.393	8.607		24.43	1141	1194.72945	-53.72945		24.43	745	697.63699	47.36301		24.43	442	456.17837	-14.17837		24.43	1780	1759.04523	20.95477		24.43	1695	1664.19038	30.80962
24.445	1076	1073.74256	2.25744		24.445	1209	1194.61242	14.38758		24.445	705	697.37927	7.62073		24.445	469	456.03621	12.96379		24.445	1724	1758.5865	-34.5865		24.445	1646	1663.93271	-17.93271
24.46	1137	1073.09181	63.90819		24.46	1220	1194.49698	25.50302		24.46	716	697.12205	18.87795		24.46	495	455.89421	39.10579		24.46	1864	1758.1273	105.8727		24.46	1748	1663.67467	84.32533
24.475	1062	1072.44078	-10.44078		24.475	1176	1194.38321	-18.38321		24.475	694	696.86534	-2.86533		24.475	461	455.75238	5.24762		24.475	1766	1757.66764	8.33236		24.475	1651	1663.41625	-12.41625
24.49	1038	1071.78951	-33.78951		24.49	1160	1194.27123	-34.27123		24.49	700	696.60917	3.39083		24.49	469	455.6107	13.3893		24.49	1781	1757.20754	23.79246		24.49	1658	1663.15746	-5.15746
24.505	1066	1071.13806	-5.13806		24.505	1189	1194.16115	-5.16115		24.505	663	696.35358	-33.35358		24.505	446	455.4692	-9.4692		24.505	1739	1756.74699	-17.74699		24.505	1649	1662.8983	-13.8983
24.52	1089	1070.48648	18.51352		24.52	1225	1194.0531	30.9469		24.52	631	696.0986	-65.0986		24.52	419	455.32786	-36.32786		24.52	1731	1756.28601	-25.28601		24.52	1611	1662.63878	-51.63878
24.535	1035	1069.83481	-34.83481		24.535	1208	1193.94721	14.05279		24.535	666	695.84426	-29.84426		24.535	432	455.18669	-23.18669		24.535	1756	1755.82459	0.17541		24.535	1619	1662.37889	-43.37889
24.55	996	1069.1831	-73.1831		24.55	1227	1193.84363	33.15637		24.55	678	695.59061	-17.59061		24.55	459	455.04568	3.95432		24.55	1755	1755.36273	-0.36273		24.55	1596	1662.11863	-66.11863
24.565	1069	1068.53143	0.46857		24.565	1224	1193.74251	30.25749		24.565	723	695.33768	27.66232		24.565	510	454.90484	55.09516		24.565	1740	1754.90046	-14.90046		24.565	1648	1661.85802	-13.85802
24.58	1085	1067.87986	17.12014		24.58	1188	1193.64402	-5.64402		24.58	678	695.08552	-17.08552		24.58	466	454.76417	11.23583		24.58	1754	1754.43777	-0.43777		24.58	1588	1661.59705	-73.59705
24.595	1044	1067.22844	-23.22844		24.595	1114	1193.54835	-79.54835		24.595	662	694.83419	-32.83419		24.595	453	454.62367	-1.62367		24.595	1733	1753.97466	-20.97466		24.595	1583	1661.33573	-78.33573
24.61	1052	1066.57726	-14.57726		24.61	1182	1193.45569	-11.45569		24.61	667	694.58372	-27.58372		24.61	437	454.48334	-17.48334		24.61	1717	1753.51114	-36.51114		24.61	1636	1661.07405	-25.07405
24.625	1128	1065.9264	62.0736		24.625	1271	1193.36626	77.63374		24.625	719	694.33417	24.66583		24.625	433	454.34318	-21.34318		24.625	1793	1753.04722	39.95278		24.625	1689	1660.81202	28.18798
24.64	1128	1065.27593	62.72407		24.64	1239	1193.28029	45.71971		24.64	746	694.08562	51.91438		24.64	487	454.20318	32.79682		24.64	1875	1752.5829	122.4171		24.64	1757	1660.54965	96.45035
24.655	1084	1064.62596	19.37404		24.655	1178	1193.19804	-15.19804		24.655	689	693.83812	-4.83812		24.655	447	454.06336	-7.06336		24.655	1814	1752.11818	61.88182		24.655	1718	1660.28693	57.71307
24.67	1078	1063.97658	14.02342		24.67	1155	1193.1198	-38.1198		24.67	703	693.59175	9.40825		24.67	450	453.92371	-3.92371		24.67	1774	1751.65308	22.34692		24.67	1718	1660.02387	57.97613
24.685	1087	1063.3279	23.6721		24.685	1187	1193.04585	-6.04585		24.685	746	693.34658	52.65342		24.685	461	453.78423	7.21577		24.685	1748	1751.18759	-3.18759		24.685	1704	1659.76047	44.23953
24.7	1073	1062.68005	10.31995		24.7	1184	1192.97653	-8.97653		24.7	738	693.1027	44.8973		24.7	462	453.64493	8.35508		24.7	1830	1750.72173	79.27827		24.7	1768	1659.49673	108.50327
24.715	1063	1062.03313	0.96687		24.715	1138	1192.91222	-54.91222		24.715	672	692.86021	-20.86021		24.715	442	453.50579	-11.50579		24.715	1703	1750.25548	-47.25548		24.715	1660	1659.23266	0.76734
24.73	995	1061.38731	-66.38731		24.73	1137	1192.85331	-55.85331		24.73	677	692.61921	-15.61921		24.73	433	453.36683	-20.36683		24.73	1720	1749.78887	-29.78887		24.73	1651	1658.96825	-7.96825
24.745	1028	1060.74272	-32.74272		24.745	1191	1192.80024	-1.80024		24.745	690	692.37981	-2.37981		24.745	400	453.22804	-53.22804		24.745	1715	1749.3219	-34.3219		24.745	1678	1658.70352	19.29648
24.76	1055	1060.09955	-5.09955		24.76	1214	1192.7535	21.2465		24.76	695	692.14213	2.85787		24.76	441	453.08943	-12.08943		24.76	1720	1748.85457	-28.85457		24.76	1793	1658.43845	134.56155
24.775	1016	1059.45797	-43.45797		24.775	1179	1192.71362	-13.71362		24.775	672	691.90632	-19.90632		24.775	469	452.95099	16.04901		24.775	1742	1748.38688	-6.38688		24.775	1664	1658.17307	5.82693
24.79	1055	1058.81818	-3.81818		24.79	1120	1192.6812	-72.6812		24.79	717	691.67252	25.32748		24.79	435	452.81273	-17.81273		24.79	1757	1747.91884	9.08116		24.79	1673	1657.90736	15.09264
24.805	1019	1058.18042	-39.18042		24.805	1128	1192.65691	-64.65691		24.805	713	691.44091	21.55909		24.805	422	452.67464	-30.67464		24.805	1754	1747.45046	6.54954		24.805	1641	1657.64133	-16.64133
24.82	1027	1057.54493	-30.54493		24.82	1180	1192.64146	-12.64146		24.82	756	691.21166	64.78834		24.82	431	452.53673	-21.53673		24.82	1795	1746.98174	48.01826		24.82	1668	1657.37498	10.62502
24.835	1064	1056.91198	7.08802		24.835	1142	1192.63569	-50.63569		24.835	698	690.985	7.01501		24.835	419	452.399	-33.399		24.835	1792	1746.51269	45.48731		24.835	1688	1657.10832	30.89168
24.85	1048	1056.28188	-8.28188		24.85	1131	1192.64051	-61.64051		24.85	677	690.76114	-13.76114		24.85	441	452.26144	-11.26144		24.85	1706	1746.04331	-40.04331		24.85	1658	1656.84135	1.15865
24.865	1048	1055.65498	-7.65498		24.865	1169	1192.65694	-23.65694		24.865	673	690.54034	-17.54034		24.865	467	452.12406	14.87594		24.865	1718	1745.5736	-27.5736		24.865	1724	1656.57407	67.42593
24.88	1092	1055.03165	36.96835		24.88	1200	1192.68613	7.31387		24.88	663	690.32291	-27.32291		24.88	461	451.98686	9.01314		24.88	1737	1745.10357	-8.10357		24.88	1718	1656.30648	61.69352
24.895	1082	1054.41233	27.58767		24.895	1218	1192.72938	25.27062		24.895	704	690.10917	13.89083		24.895	428	451.84984	-23.84983		24.895	1752	1744.63323	7.36677		24.895	1739	1656.03858	82.96142
24.91	1122	1053.79749	68.20251		24.91	1195	1192.78815	2.21185		24.91	699	689.89948	9.10052		24.91	433	451.71299	-18.71299		24.91	1724	1744.16258	-20.16258		24.91	1681	1655.77038	25.22962
24.925	1086	1053.18769	32.81231		24.925	1145	1192.86412	-47.86412		24.925	715	689.69426	25.30574		24.925	448	451.57633	-3.57633		24.925	1675	1743.69162	-68.69162		24.925	1648	1655.50189	-7.50189
24.94	1049	1052.58355	-3.58355		24.94	1220	1192.95918	27.04082		24.94	701	689.494	11.506		24.94	475	451.43984	23.56016		24.94	1782	1743.22036	38.77964		24.94	1659	1655.23309	3.76691
24.955	1036	1051.98575	-15.98575		24.955	1192	1193.07549	-1.07549		24.955	675	689.29923	-14.29923		24.955	444	451.30354	-7.30354		24.955	1767	1742.74881	24.25119		24.955	1640	1654.964	-14.964
24.97	1102	1051.39511	50.60489		24.97	1212	1193.21553	18.78447		24.97	664	689.11057	-25.11057		24.97	453	451.16741	1.83259		24.97	1710	1742.27697	-32.27697		24.97	1714	1654.69462	59.30538
24.985	1055	1050.81254	4.18746		24.985	1128	1193.38217	-65.38217		24.985	674	688.92875	-14.92875		24.985	416	451.03147	-35.03147		24.985	1703	1741.80484	-38.80484		24.985	1629	1654.42495	-25.42495
25	1024	1050.2391	-26.2391		25	1107	1193.57872	-86.57872		25	642	688.75458	-46.75458		25	403	450.89571	-47.89571		25	1693	1741.33243	-48.33243		25	1622	1654.15499	-32.15499
25.015	964	1049.67601	-85.67601		25.015	1124	1193.80903	-69.80903		25.015	667	688.58904	-21.58904		25.015	426	450.76013	-24.76013		25.015	1640	1740.85975	-100.85975		25.015	1635	1653.88475	-18.88475
25.03	1044	1049.12468	-5.12468		25.03	1137	1194.0776	-57.0776		25.03	645	688.43323	-43.43323		25.03	469	450.62473	18.37527		25.03	1645	1740.38679	-95.38679		25.03	1655	1653.61422	1.38578
25.045	1003	1048.58677	-45.58677		25.045	1108	1194.38971	-86.38971		25.045	632	688.28848	-56.28848		25.045	432	450.48952	-18.48952		25.045	1549	1739.91357	-190.91357		25.045	1556	1653.34342	-97.34342
25.06	969	1048.06423	-79.06423		25.06	1117	1194.75162	-77.75162		25.06	679	688.15633	-9.15633		25.06	437	450.35449	-13.35449		25.06	1614	1739.44009	-125.44009		25.06	1564	1653.07233	-89.07233
25.075	982	1047.55934	-65.55934		25.075	1122	1195.17078	-73.17078		25.075	667	688.03863	-21.03863		25.075	445	450.21964	-5.21964		25.075	1691	1738.96635	-47.96635		25.075	1643	1652.80097	-9.80097
25.09	993	1047.07481	-54.07481		25.09	1123	1195.65612	-72.65612		25.09	632	687.93758	-55.93758		25.09	428	450.08498	-22.08498		25.09	1670	1738.49236	-68.49236		25.09	1579	1652.52934	-73.52934
25.105	1013	1046.61392	-33.61392		25.105	1161	1196.21842	-35.21842		25.105	649	687.85584	-38.85584		25.105	416	449.9505	-33.9505		25.105	1669	1738.01813	-69.01813		25.105	1563	1652.25744	-89.25744
25.12	1001	1046.18056	-45.18056		25.12	1139	1196.87086	-57.87086		25.12	654	687.79665	-33.79665		25.12	431	449.81621	-18.81621		25.12	1678	1737.54365	-59.54365		25.12	1592	1651.98528	-59.98528
25.135	1020	1045.77952	-25.77952		25.135	1110	1197.62964	-87.62964		25.135	650	687.76398	-37.76398		25.135	424	449.6821	-25.6821		25.135	1626	1737.06893	-111.06893		25.135	1590	1651.71284	-61.71284
25.15	979	1045.41661	-66.41661		25.15	1103	1198.51495	-95.51495		25.15	616	687.76276	-71.76276		25.15	400	449.54818	-49.54818		25.15	1614	1736.59398	-122.59398		25.15	1564	1651.44015	-87.44015
25.165	991	1045.09906	-54.09906		25.165	1122	1199.55226	-77.55226		25.165	619	687.79919	-68.79919		25.165	416	449.41444	-33.41444		25.165	1668	1736.11881	-68.11881		25.165	1567	1651.16719	-84.16719
25.18	1006	1044.83591	-38.83591		25.18	1137	1200.77441	-63.77441		25.18	649	687.88119	-38.88119		25.18	454	449.28089	4.71911		25.18	1640	1735.64341	-95.64341		25.18	1593	1650.89398	-57.89398
25.195	1021	1044.63863	-23.63863		25.195	1136	1202.22412	-66.22412		25.195	636	688.0192	-52.0192		25.195	458	449.14753	8.85247		25.195	1650	1735.16779	-85.16779		25.195	1631	1650.62051	-19.62051
25.21	992	1044.52194	-52.52194		25.21	1135	1203.95828	-68.95828		25.21	663	688.22791	-25.22791		25.21	438	449.01436	-11.01436		25.21	1665	1734.69196	-69.69196		25.21	1602	1650.34679	-48.34679
25.225	964	1044.50516	-80.50516		25.225	1067	1206.0568	-139.0568		25.225	680	688.53073	-8.53073		25.225	443	448.88137	-5.88137		25.225	1634	1734.21592	-100.21592		25.225	1592	1650.07282	-58.07282
25.24	1020	1044.6146	-24.6146		25.24	1086	1208.64323	-122.64324		25.24	707	688.97137	18.02863		25.24	426	448.74857	-22.74857		25.24	1676	1733.73968	-57.73968		25.24	1610	1649.79861	-39.79861
25.255	1038	1044.88968	-6.88968		25.255	1166	1211.93581	-45.93581		25.255	681	689.63954	-8.63954		25.255	430	448.61596	-18.61596		25.255	1687	1733.26324	-46.26324		25.255	1616	1649.52414	-33.52415
25.27	1050	1045.40387	4.59613		25.27	1161	1216.3566	-55.3566		25.27	669	690.71575	-21.71575		25.27	469	448.48354	20.51646		25.27	1759	1732.7866	26.2134		25.27	1659	1649.24944	9.75056
25.285	1009	1046.33185	-37.33185		25.285	1168	1222.70576	-54.70576		25.285	665	692.52589	-27.52589		25.285	455	448.3513	6.6487		25.285	1679	1732.30978	-53.30978		25.285	1557	1648.9745	-91.9745
25.3	1021	1048.12207	-27.12207		25.3	1179	1232.32839	-53.32839		25.3	710	695.57147	14.42853		25.3	419	448.21926	-29.21926		25.3	1704	1731.83276	-27.83276		25.3	1555	1648.69931	-93.69931
25.315	1057	1051.80987	5.19013		25.315	1196	1247.08874	-51.08875		25.315	665	700.48657	-35.48657		25.315	407	448.08741	-41.08741		25.315	1649	1731.35557	-82.35557		25.315	1570	1648.4239	-78.4239
25.33	1069	1059.34818	9.65182		25.33	1266	1268.8908	-2.8908		25.33	669	707.88978	-38.88978		25.33	422	447.95574	-25.95574		25.33	1659	1730.87821	-71.87821		25.33	1552	1648.14825	-96.14825
25.345	1102	1073.60313	28.39687		25.345	1283	1298.81768	-15.81768		25.345	665	718.18547	-53.18547		25.345	430	447.82427	-17.82427		25.345	1710	1730.40067	-20.40067		25.345	1554	1647.87237	-93.87237
25.36	1159	1097.68168	61.31832		25.36	1294	1336.93511	-42.93511		25.36	707	731.50363	-24.50363		25.36	452	447.69299	4.30701		25.36	1799	1729.92296	69.07704		25.36	1602	1647.59626	-45.59626
25.375	1101	1133.80643	-32.80643		25.375	1359	1382.94345	-23.94345		25.375	697	747.85934	-50.85934		25.375	449	447.5619	1.4381		25.375	1742	1729.4451	12.5549		25.375	1642	1647.31992	-5.31992
25.39	1216	1182.82559	33.17441		25.39	1423	1437.15829	-14.15829		25.39	740	767.37581	-27.37581		25.39	434	447.431	-13.431		25.39	1742	1728.96707	13.03293		25.39	1664	1647.04337	16.95663
25.405	1343	1245.0708	97.9292		25.405	1454	1500.65329	-46.65329		25.405	810	790.46684	19.53316		25.405	434	447.30029	-13.30029		25.405	1704	1728.4889	-24.4889		25.405	1687	1646.76659	40.23341
25.42	1315	1321.81301	-6.81301		25.42	1499	1575.54148	-76.54148		25.42	828	818.00645	9.99355		25.42	451	447.16978	3.83022		25.42	1668	1728.01057	-60.01057		25.42	1632	1646.4896	-14.4896
25.435	1443	1416.71338	26.28662		25.435	1554	1665.40208	-111.40208		25.435	838	851.58075	-13.58075		25.435	413	447.03946	-34.03946		25.435	1705	1727.5321	-22.5321		25.435	1618	1646.21239	-28.21239
25.45	1583	1537.65035	45.34965		25.45	1703	1776.24839	-73.24839		25.45	915	893.87853	21.12147		25.45	439	446.90933	-7.90933		25.45	1598	1727.0535	-129.0535		25.45	1518	1645.93497	-127.93497
25.465	1772	1699.30487	72.69513		25.465	1869	1917.95416	-48.95416		25.465	920	948.96005	-28.96005		25.465	425	446.77939	-21.77939		25.465	1663	1726.57476	-63.57476		25.465	1581	1645.65733	-64.65733
25.48	2038	1923.68884	114.31116		25.48	2087	2104.12849	-17.12849		25.48	1016	1021.4095	-5.4095		25.48	422	446.64965	-24.64965		25.48	1679	1726.09589	-47.09589		25.48	1634	1645.37949	-11.37949
25.495	2302	2228.74053	73.25947		25.495	2352	2344.78896	7.21104		25.495	1110	1112.79282	-2.79282		25.495	441	446.5201	-5.5201		25.495	1584	1725.6169	-141.6169		25.495	1554	1645.10145	-91.10145
25.51	2551	2594.73674	-43.73674		25.51	2657	2626.11262	30.88738		25.51	1234	1215.14139	18.85861		25.51	448	446.39075	1.60925		25.51	1625	1725.13778	-100.13778		25.51	1520	1644.8232	-124.8232
25.525	2843	2924.679	-81.679		25.525	2911	2883.09786	27.90214		25.525	1324	1305.21316	18.78684		25.525	468	446.26159	21.73841		25.525	1658	1724.65855	-66.65855		25.525	1605	1644.54475	-39.54475
25.54	2932	3053.59655	-121.59655		25.54	3051	2988.17345	62.82655		25.54	1392	1346.51945	45.48055		25.54	435	446.13262	-11.13262		25.54	1690	1724.17921	-34.17921		25.54	1658	1644.2661	13.7339
25.555	2720	2851.98783	-131.98783		25.555	2843	2810.57471	32.42529		25.555	1296	1305.8606	-9.8606		25.555	413	446.00385	-33.00385		25.555	1651	1723.69976	-72.69976		25.555	1589	1643.98726	-54.98726
25.57	2407	2377.78243	29.21757		25.57	2485	2397.98319	87.01681		25.57	1195	1185.75795	9.24205		25.57	476	445.87528	30.12472		25.57	1757	1723.22021	33.77979		25.57	1675	1643.70822	31.29178
25.585	1983	1851.4056	131.5944		25.585	2060	1964.53695	95.46305		25.585	1006	1033.32255	-27.32256		25.585	465	445.7469	19.2531		25.585	1835	1722.74056	112.25944		25.585	1673	1643.429	29.571
25.6	1596	1449.52095	146.47906		25.6	1702	1643.34755	58.65245		25.6	896	897.72227	-1.72227		25.6	458	445.61872	12.38128		25.6	1760	1722.26082	37.73918		25.6	1662	1643.14958	18.85042
25.615	1194	1217.06692	-23.06692		25.615	1434	1450.17516	-16.17516		25.615	787	801.86076	-14.86076		25.615	414	445.49073	-31.49073		25.615	1648	1721.78099	-73.78099		25.615	1641	1642.86998	-1.86998
25.63	1131	1110.03935	20.96065		25.63	1370	1348.68457	21.31543		25.63	751	745.27012	5.72988		25.63	453	445.36294	7.63706		25.63	1663	1721.30108	-58.30108		25.63	1638	1642.5902	-4.5902
25.645	1105	1067.74914	37.25086		25.645	1277	1297.3483	-20.3483		25.645	698	716.16986	-18.16986		25.645	425	445.23535	-20.23535		25.645	1686	1720.82109	-34.82109		25.645	1628	1642.31023	-14.31023
25.66	1017	1050.9123	-33.9123		25.66	1181	1269.14582	-88.14582		25.66	690	702.16796	-12.16796		25.66	404	445.10796	-41.10796		25.66	1639	1720.34102	-81.34102		25.66	1608	1642.03009	-34.03009
25.675	1011	1042.51334	-31.51334		25.675	1161	1251.24881	-90.24881		25.675	671	695.09364	-24.09364		25.675	467	444.98076	22.01924		25.675	1729	1719.86088	9.13912		25.675	1584	1641.74977	-57.74977
25.69	1040	1036.99973	3.00027		25.69	1195	1238.54052	-43.54052		25.69	720	690.91529	29.08471		25.69	445	444.85376	0.14624		25.69	1751	1719.38068	31.61932		25.69	1665	1641.46928	23.53072
25.705	1000	1032.79908	-32.79908		25.705	1157	1228.95788	-71.95788		25.705	689	688.0061	0.9939		25.705	442	444.72696	-2.72696		25.705	1586	1718.90041	-132.90041		25.705	1604	1641.18861	-37.18861
25.72	1018	1029.40299	-11.40299		25.72	1167	1221.49603	-54.49603		25.72	743	685.76656	57.23344		25.72	456	444.60036	11.39965		25.72	1738	1718.42009	19.57991		25.72	1669	1640.90778	28.09222
25.735	986	1026.5715	-40.5715		25.735	1137	1215.55672	-78.55672		25.735	687	683.9562	3.04381		25.735	482	444.47395	37.52605		25.735	1612	1717.93971	-105.93971		25.735	1548	1640.62678	-92.62678
25.75	928	1024.15552	-96.15552		25.75	1170	1210.74378	-40.74378		25.75	716	682.45278	33.54722		25.75	453	444.34774	8.65226		25.75	1637	1717.45929	-80.45929		25.75	1611	1640.34562	-29.34562
25.765	965	1022.05286	-57.05286		25.765	1153	1206.78236	-53.78236		25.765	704	681.17961	22.82039		25.765	453	444.22174	8.77826		25.765	1627	1716.97882	-89.97882		25.765	1610	1640.06429	-30.06429
25.78	980	1020.19091	-40.19091		25.78	1158	1203.4765	-45.4765		25.78	667	680.08335	-13.08335		25.78	427	444.09593	-17.09593		25.78	1608	1716.49831	-108.49831		25.78	1575	1639.78281	-64.78281
25.795	993	1018.5169	-25.5169		25.795	1160	1200.68349	-40.68349		25.795	629	679.12537	-50.12537		25.795	431	443.97032	-12.97032		25.795	1645	1716.01776	-71.01776		25.795	1582	1639.50117	-57.50117
25.81	907	1016.99175	-109.99175		25.81	1104	1198.29742	-94.29742		25.81	613	678.27702	-65.27702		25.81	465	443.84491	21.15509		25.81	1615	1715.53719	-100.53719		25.81	1498	1639.21937	-141.21937
25.825	943	1015.586	-72.586		25.825	1188	1196.23838	-8.23838		25.825	657	677.51671	-20.51671		25.825	482	443.71971	38.28029		25.825	1665	1715.05659	-50.05659		25.825	1611	1638.93743	-27.93743
25.84	982	1014.27713	-32.27713		25.84	1201	1194.44516	6.55484		25.84	649	676.82793	-27.82793		25.84	433	443.5947	-10.5947		25.84	1642	1714.57597	-72.57597		25.84	1605	1638.65533	-33.65533
25.855	1007	1013.0477	-6.0477		25.855	1130	1192.87025	-62.87025		25.855	653	676.19786	-23.19786		25.855	439	443.46989	-4.46989		25.855	1634	1714.09533	-80.09533		25.855	1603	1638.37309	-35.37309
25.87	995	1011.88399	-16.88399		25.87	1151	1191.4763	-40.4763		25.87	661	675.61644	-14.61644		25.87	427	443.34528	-16.34528		25.87	1664	1713.61467	-49.61467		25.87	1615	1638.0907	-23.0907
25.885	949	1010.77513	-61.77513		25.885	1096	1190.23362	-94.23362		25.885	694	675.07569	18.92431		25.885	438	443.22088	-5.22088		25.885	1634	1713.13401	-79.13401		25.885	1585	1637.80818	-52.80818
25.9	984	1009.71241	-25.71241		25.9	1163	1189.1184	-26.1184		25.9	665	674.56921	-9.56921		25.9	480	443.09667	36.90333		25.9	1636	1712.65334	-76.65334		25.9	1633	1637.52551	-4.52551
25.915	1007	1008.68877	-1.68877		25.915	1192	1188.11133	3.88867		25.915	688	674.09181	13.90819		25.915	458	442.97267	15.02733		25.915	1712	1712.17267	-0.17267		25.915	1663	1637.2427	25.7573
25.93	942	1007.69844	-65.69844		25.93	1144	1187.19663	-43.19663		25.93	655	673.63926	-18.63926		25.93	460	442.84887	17.15113		25.93	1719	1711.69201	7.30799		25.93	1652	1636.95976	15.04024
25.945	980	1006.7367	-26.7367		25.945	1161	1186.3613	-25.3613		25.945	636	673.20811	-37.20811		25.945	432	442.72527	-10.72527		25.945	1695	1711.21135	-16.21135		25.945	1664	1636.67669	27.32331
25.96	970	1005.79961	-35.79961		25.96	1139	1185.59455	-46.59455		25.96	658	672.79555	-14.79555		25.96	415	442.60188	-27.60188		25.96	1702	1710.73071	-8.73071		25.96	1605	1636.39349	-31.39349
25.975	982	1004.88389	-22.88389		25.975	1206	1184.88738	21.11262		25.975	645	672.3992	-27.3992		25.975	429	442.47868	-13.47868		25.975	1708	1710.25008	-2.25008		25.975	1597	1636.11016	-39.11016
25.99	1008	1003.98684	4.01316		25.99	1157	1184.23221	-27.23221		25.99	678	672.01706	5.98294		25.99	445	442.35569	2.64431		25.99	1754	1709.76948	44.23052		25.99	1578	1635.8267	-57.8267
26.005	949	1003.10633	-54.10633		26.005	1145	1183.62264	-38.62264		26.005	679	671.64746	7.35254		26.005	453	442.2329	10.7671		26.005	1685	1709.2889	-24.2889		26.005	1622	1635.54313	-13.54313
26.02	942	1002.24046	-60.24046		26.02	1176	1183.05321	-7.05321		26.02	657	671.28897	-14.28897		26.02	444	442.11031	1.88969		26.02	1602	1708.80835	-106.80835		26.02	1648	1635.25943	12.74057
26.035	950	1001.38759	-51.38759		26.035	1203	1182.51928	20.48072		26.035	671	670.94041	0.05959		26.035	436	441.98793	-5.98793		26.035	1726	1708.32783	17.67217		26.035	1717	1634.97561	82.02439
26.05	945	1000.54636	-55.54636		26.05	1124	1182.01684	-58.01684		26.05	662	670.60078	-8.60078		26.05	425	441.86575	-16.86575		26.05	1673	1707.84735	-34.84735		26.05	1637	1634.69168	2.30832
26.065	1010	999.71564	10.28436		26.065	1154	1181.54245	-27.54245		26.065	723	670.26927	52.73073		26.065	416	441.74378	-25.74378		26.065	1701	1707.36691	-6.36691		26.065	1642	1634.40764	7.59236
26.08	982	998.89453	-16.89453		26.08	1183	1181.09312	1.90688		26.08	683	669.94528	13.05472		26.08	420	441.622	-21.622		26.08	1637	1706.88652	-69.88652		26.08	1642	1634.12348	7.87652
26.095	943	998.08238	-55.08238		26.095	1105	1180.66624	-75.66624		26.095	620	669.62843	-49.62843		26.095	415	441.50044	-26.50044		26.095	1554	1706.40618	-152.40618		26.095	1548	1633.83922	-85.83922
26.11	920	997.27891	-77.27891		26.11	1168	1180.25955	-12.25955		26.11	599	669.31894	-70.31894		26.11	400	441.37907	-41.37907		26.11	1576	1705.9259	-129.9259		26.11	1589	1633.55485	-44.55485
26.125	965	996.48468	-31.48468		26.125	1168	1179.87106	-11.87106		26.125	637	669.02086	-32.02086		26.125	443	441.25791	1.74209		26.125	1709	1705.44567	3.55433		26.125	1693	1633.27037	59.72963
26.14	943	995.70605	-52.70605		26.14	1126	1179.49902	-53.49902		26.14	648	668.72375	-20.72375		26.14	441	441.13696	-0.13696		26.14	1735	1704.96551	30.03449		26.14	1641	1632.9858	8.0142
26.155	940	994.92877	-54.92877		26.155	1123	1179.14189	-56.14189		26.155	680	668.42305	11.57695		26.155	414	441.01621	-27.01621		26.155	1727	1704.48541	22.51459		26.155	1648	1632.70113	15.29887
26.17	928	994.14257	-66.14257		26.17	1142	1178.79829	-36.79829		26.17	652	668.12618	-16.12618		26.17	426	440.89566	-14.89566		26.17	1642	1704.00539	-62.00539		26.17	1584	1632.41636	-48.41636
26.185	1009	993.36067	15.63933		26.185	1111	1178.46702	-67.46702		26.185	651	667.8328	-16.8328		26.185	405	440.77532	-35.77532		26.185	1712	1703.52544	8.47456		26.185	1616	1632.13149	-16.13149
26.2	1012	992.5827	19.4173		26.2	1187	1178.14701	8.85299		26.2	661	667.54264	-6.54264		26.2	441	440.65519	0.34481		26.2	1761	1703.04557	57.95443		26.2	1660	1631.84653	28.15347
26.215	966	991.80832	-25.80831		26.215	1149	1177.83727	-28.83727		26.215	629	667.25545	-38.25545		26.215	424	440.53526	-16.53526		26.215	1673	1702.56578	-29.56578		26.215	1623	1631.56149	-8.56149
26.23	968	991.0372	-23.0372		26.23	1171	1177.53697	-6.53697		26.23	678	666.97099	11.02901		26.23	449	440.41553	8.58447		26.23	1710	1702.08609	7.91391		26.23	1700	1631.27636	68.72364
26.245	930	990.2691	-60.2691		26.245	1170	1177.24531	-7.24531		26.245	674	666.68907	7.31093		26.245	432	440.29602	-8.29602		26.245	1721	1701.60648	19.39352		26.245	1676	1630.99114	45.00886
26.26	1022	989.50375	32.49625		26.26	1229	1176.96161	52.03839		26.26	690	666.4095	23.5905		26.26	462	440.1767	21.8233		26.26	1758	1701.12697	56.87303		26.26	1676	1630.70584	45.29416
26.275	961	988.74094	-27.74094		26.275	1221	1176.68525	44.31475		26.275	675	666.13211	8.86789		26.275	438	440.0576	-2.0576		26.275	1724	1700.64756	23.35244		26.275	1633	1630.42046	2.57954
26.29	974	987.98048	-13.98048		26.29	1199	1176.41576	22.58424		26.29	679	665.85676	13.14324		26.29	461	439.9387	21.0613		26.29	1768	1700.16826	67.83174		26.29	1675	1630.135	44.865
26.305	976	987.22218	-11.22218		26.305	1198	1176.15285	21.84715		26.305	693	665.58332	27.41668		26.305	431	439.82	-8.82		26.305	1700	1699.68906	0.31094		26.305	1687	1629.84947	57.15053
26.32	936	986.46588	-50.46588		26.32	1182	1175.89611	6.10389		26.32	628	665.31166	-37.31166		26.32	462	439.70152	22.29848		26.32	1653	1699.20998	-46.20998		26.32	1676	1629.56386	46.43614
26.335	954	985.71144	-31.71144		26.335	1207	1175.64519	31.35481		26.335	662	665.04167	-3.04167		26.335	485	439.58324	45.41676		26.335	1674	1698.73101	-24.73101		26.335	1692	1629.27819	62.72181
26.35	947	984.95873	-37.95872		26.35	1165	1175.39979	-10.39979		26.35	641	664.77326	-23.77326		26.35	445	439.46516	5.53484		26.35	1739	1698.25216	40.74784		26.35	1647	1628.99244	18.00756
26.365	974	984.20762	-10.20762		26.365	1224	1175.15968	48.84032		26.365	661	664.50633	-3.50633		26.365	453	439.3473	13.6527		26.365	1746	1697.77344	48.22656		26.365	1662	1628.70663	33.29337
26.38	956	983.458	-27.458		26.38	1251	1174.92471	76.07529		26.38	654	664.2408	-10.2408		26.38	465	439.22964	25.77036		26.38	1757	1697.29484	59.70516		26.38	1662	1628.42076	33.57924
26.395	925	982.70979	-57.70979		26.395	1255	1174.69484	80.30516		26.395	675	663.97659	11.02341		26.395	424	439.11219	-15.11219		26.395	1688	1696.81638	-8.81638		26.395	1650	1628.13482	21.86518
26.41	962	981.96288	-19.96288		26.41	1259	1174.47023	84.52977		26.41	663	663.71363	-0.71363		26.41	444	438.99494	5.00506		26.41	1727	1696.33805	30.66195		26.41	1704	1627.84883	76.15117
26.425	958	981.2172	-23.2172		26.425	1258	1174.25143	83.74857		26.425	667	663.45187	3.54813		26.425	462	438.8779	23.1221		26.425	1717	1695.85986	21.14014		26.425	1662	1627.56278	34.43722
26.44	974	980.47267	-6.47267		26.44	1291	1174.04018	116.95982		26.44	674	663.19124	10.80876		26.44	480	438.76107	41.23893		26.44	1728	1695.38182	32.61818		26.44	1703	1627.27667	75.72333
26.455	942	979.72923	-37.72922		26.455	1188	1173.84815	14.15185		26.455	606	662.93168	-56.93168		26.455	437	438.64445	-1.64445		26.455	1688	1694.90393	-6.90393		26.455	1631	1626.99052	4.00948
26.47	887	978.9868	-91.9868		26.47	1132	1173.64654	-41.64654		26.47	624	662.67316	-38.67316		26.47	407	438.52804	-31.52804		26.47	1663	1694.42618	-31.42618		26.47	1583	1626.70431	-43.70431
26.485	883	978.24533	-95.24533		26.485	1179	1173.43218	5.56782		26.485	633	662.41562	-29.41562		26.485	438	438.41183	-0.41183		26.485	1579	1693.9486	-114.9486		26.485	1617	1626.41806	-9.41806
26.5	964	977.50477	-13.50477		26.5	1225	1173.22039	51.77961		26.5	664	662.15903	1.84097		26.5	442	438.29583	3.70417		26.5	1669	1693.47117	-24.47117		26.5	1669	1626.13176	42.86824
26.515	944	976.76507	-32.76507		26.515	1195	1173.01102	21.98898		26.515	669	661.90334	7.09666		26.515	437	438.18005	-1.18004		26.515	1657	1692.99391	-35.99391		26.515	1640	1625.84541	14.15459
26.53	938	976.02619	-38.02619		26.53	1117	1172.80393	-55.80393		26.53	613	661.64852	-48.64852		26.53	454	438.06446	15.93554		26.53	1647	1692.51681	-45.51681		26.53	1604	1625.55903	-21.55903
26.545	989	975.28809	13.71191		26.545	1217	1172.59899	44.40101		26.545	635	661.39453	-26.39453		26.545	420	437.94909	-17.94909		26.545	1656	1692.03989	-36.03989		26.545	1567	1625.27261	-58.27261
26.56	954	974.55072	-20.55072		26.56	1217	1172.39609	44.60391		26.56	642	661.14135	-19.14135		26.56	416	437.83393	-21.83393		26.56	1630	1691.56314	-61.56314		26.56	1643	1624.98615	18.01385
26.575	939	973.81406	-34.81406		26.575	1179	1172.1951	6.8049		26.575	667	660.88895	6.11105		26.575	438	437.71897	0.28103		26.575	1562	1691.08657	-129.08657		26.575	1606	1624.69966	-18.69966
26.59	941	973.07807	-32.07807		26.59	1217	1171.99594	45.00406		26.59	657	660.6373	-3.6373		26.59	450	437.60423	12.39578		26.59	1693	1690.61019	2.38981		26.59	1648	1624.41314	23.58686
26.605	868	972.34273	-104.34273		26.605	1156	1171.79851	-15.79851		26.605	644	660.38638	-16.38638		26.605	446	437.48969	8.51031		26.605	1620	1690.13399	-70.13399		26.605	1577	1624.12659	-47.12659
26.62	940	971.60801	-31.60801		26.62	1137	1171.60271	-34.60271		26.62	659	660.13616	-1.13616		26.62	438	437.37536	0.62464		26.62	1681	1689.65798	-8.65798		26.62	1659	1623.84002	35.15998
26.635	960	970.87388	-10.87388		26.635	1216	1171.40846	44.59154		26.635	676	659.88662	16.11338		26.635	433	437.26124	-4.26124		26.635	1736	1689.18217	46.81783		26.635	1687	1623.55341	63.44659
26.65	955	970.14032	-15.14032		26.65	1175	1171.21569	3.78431		26.65	630	659.63775	-29.63775		26.65	429	437.14733	-8.14733		26.65	1646	1688.70655	-42.70655		26.65	1537	1623.26679	-86.26679
26.665	991	969.40731	21.59269		26.665	1178	1171.02433	6.97567		26.665	652	659.38953	-7.38953		26.665	456	437.03363	18.96637		26.665	1715	1688.23114	26.76886		26.665	1579	1622.98015	-43.98015
26.68	948	968.67483	-20.67483		26.68	1112	1170.8343	-58.8343		26.68	645	659.14193	-14.14193		26.68	452	436.92014	15.07986		26.68	1676	1687.75593	-11.75593		26.68	1594	1622.69349	-28.69349
26.695	924	967.94287	-43.94287		26.695	1180	1170.64555	9.35445		26.695	665	658.89495	6.10505		26.695	420	436.80686	-16.80685		26.695	1716	1687.28094	28.71906		26.695	1686	1622.40681	63.59319
26.71	897	967.21141	-70.21141		26.71	1141	1170.45801	-29.45801		26.71	653	658.64857	-5.64857		26.71	426	436.69378	-10.69378		26.71	1645	1686.80615	-41.80615		26.71	1638	1622.12012	15.87988
26.725	913	966.48043	-53.48043		26.725	1159	1170.27163	-11.27163		26.725	644	658.40277	-14.40277		26.725	414	436.58092	-22.58092		26.725	1644	1686.33159	-42.33159		26.725	1622	1621.83342	0.16658
26.74	955	965.74992	-10.74992		26.74	1167	1170.08637	-3.08637		26.74	675	658.15754	16.84246		26.74	443	436.46827	6.53173		26.74	1741	1685.85724	55.14276		26.74	1711	1621.54671	89.45329
26.755	975	965.01987	9.98013		26.755	1139	1169.90216	-30.90216		26.755	635	657.91288	-22.91288		26.755	456	436.35582	19.64418		26.755	1711	1685.38312	25.61688		26.755	1610	1621.26	-11.26
26.77	945	964.29027	-19.29027		26.77	1135	1169.71896	-34.71896		26.77	640	657.66876	-17.66876		26.77	417	436.24359	-19.24359		26.77	1654	1684.90923	-30.90923		26.77	1619	1620.97328	-1.97328
26.785	971	963.56111	7.43889		26.785	1167	1169.53674	-2.53674		26.785	655	657.42519	-2.42519		26.785	428	436.13157	-8.13157		26.785	1672	1684.43557	-12.43557		26.785	1613	1620.68656	-7.68656
26.8	943	962.83237	-19.83237		26.8	1192	1169.35545	22.64455		26.8	682	657.18214	24.81786		26.8	426	436.01975	-10.01975		26.8	1657	1683.96214	-26.96214		26.8	1584	1620.39984	-36.39984
26.815	928	962.10406	-34.10406		26.815	1161	1169.17506	-8.17506		26.815	670	656.93961	13.06039		26.815	440	435.90815	4.09185		26.815	1673	1683.48895	-10.48895		26.815	1613	1620.11312	-7.11312
26.83	961	961.37616	-0.37616		26.83	1153	1168.99552	-15.99552		26.83	665	656.69759	8.30241		26.83	457	435.79676	21.20324		26.83	1708	1683.01601	24.98399		26.83	1604	1619.82641	-15.82641
26.845	965	960.64866	4.35134		26.845	1138	1168.81681	-30.81681		26.845	673	656.45608	16.54392		26.845	466	435.68558	30.31442		26.845	1654	1682.54332	-28.54332		26.845	1577	1619.5397	-42.5397
26.86	933	959.92157	-26.92157		26.86	1139	1168.63889	-29.63889		26.86	685	656.21506	28.78494		26.86	431	435.5746	-4.5746		26.86	1669	1682.07087	-13.07087		26.86	1587	1619.253	-32.253
26.875	913	959.19486	-46.19486		26.875	1100	1168.46174	-68.46174		26.875	697	655.97453	41.02547		26.875	428	435.46384	-7.46384		26.875	1675	1681.59868	-6.59868		26.875	1685	1618.96632	66.03368
26.89	943	958.46855	-15.46855		26.89	1132	1168.28533	-36.28533		26.89	660	655.73449	4.26552		26.89	425	435.35329	-10.35329		26.89	1665	1681.12675	-16.12675		26.89	1645	1618.67965	26.32035
26.905	925	957.74262	-32.74262		26.905	1159	1168.10962	-9.10962		26.905	658	655.49491	2.50509		26.905	378	435.24295	-57.24295		26.905	1660	1680.65507	-20.65507		26.905	1571	1618.39299	-47.39299
26.92	921	957.01708	-36.01708		26.92	1120	1167.93461	-47.93461		26.92	676	655.25581	20.74419		26.92	395	435.13282	-40.13282		26.92	1656	1680.18367	-24.18367		26.92	1518	1618.10636	-100.10636
26.935	950	956.29191	-6.29191		26.935	1149	1167.76025	-18.76025		26.935	669	655.01718	13.98283		26.935	422	435.0229	-13.0229		26.935	1693	1679.71253	13.28747		26.935	1644	1617.81974	26.18026
26.95	939	955.56711	-16.56711		26.95	1130	1167.58654	-37.58654		26.95	659	654.779	4.221		26.95	455	434.91319	20.08681		26.95	1695	1679.24166	15.75834		26.95	1586	1617.53315	-31.53315
26.965	950	954.84269	-4.84269		26.965	1128	1167.41344	-39.41344		26.965	607	654.54128	-47.54127		26.965	398	434.8037	-36.8037		26.965	1657	1678.77107	-21.77107		26.965	1550	1617.24658	-67.24658
26.98	909	954.11864	-45.11864		26.98	1123	1167.24095	-44.24095		26.98	620	654.304	-34.304		26.98	406	434.69441	-28.69441		26.98	1659	1678.30075	-19.30076		26.98	1543	1616.96004	-73.96004
26.995	909	953.39496	-44.39496		26.995	1124	1167.06904	-43.06904		26.995	632	654.06718	-22.06718		26.995	408	434.58533	-26.58533		26.995	1640	1677.83072	-37.83072		26.995	1621	1616.67352	4.32648
27.01	930	952.67164	-22.67164		27.01	1154	1166.8977	-12.8977		27.01	630	653.83079	-23.83079		27.01	436	434.47647	1.52353		27.01	1710	1677.36098	32.63902		27.01	1601	1616.38704	-15.38704
27.025	928	951.94869	-23.94869		27.025	1171	1166.7269	4.2731		27.025	698	653.59484	44.40516		27.025	428	434.36781	-6.36781		27.025	1719	1676.89153	42.10847		27.025	1612	1616.1006	-4.1006
27.04	921	951.22611	-30.22611		27.04	1208	1166.55664	41.44336		27.04	660	653.35933	6.64067		27.04	431	434.25937	-3.25937		27.04	1712	1676.42237	35.57763		27.04	1656	1615.81418	40.18582
27.055	970	950.50389	19.49611		27.055	1245	1166.38689	78.61311		27.055	629	653.12425	-24.12425		27.055	455	434.15114	20.84886		27.055	1799	1675.9535	123.0465		27.055	1659	1615.52781	43.47219
27.07	877	949.78203	-72.78203		27.07	1203	1166.21765	36.78235		27.07	632	652.8896	-20.8896		27.07	435	434.04312	0.95688		27.07	1721	1675.48494	45.51506		27.07	1555	1615.24148	-60.24148
27.085	871	949.06055	-78.06055		27.085	1110	1166.0489	-56.0489		27.085	630	652.65538	-22.65538		27.085	415	433.93531	-18.93531		27.085	1623	1675.01668	-52.01668		27.085	1508	1614.95519	-106.95519
27.1	925	948.33942	-23.33942		27.1	1119	1165.88063	-46.88063		27.1	635	652.42157	-17.42157		27.1	452	433.82771	18.17229		27.1	1712	1674.54872	37.45128		27.1	1601	1614.66894	-13.66894
27.115	918	947.61867	-29.61867		27.115	1175	1165.71283	9.28717		27.115	638	652.18819	-14.18819		27.115	449	433.72033	15.27967		27.115	1709	1674.08108	34.91892		27.115	1621	1614.38274	6.61726
27.13	917	946.89828	-29.89828		27.13	1129	1165.54549	-36.54549		27.13	641	651.95523	-10.95523		27.13	440	433.61315	6.38685		27.13	1668	1673.61375	-5.61375		27.13	1585	1614.09659	-29.09659
27.145	906	946.17826	-40.17826		27.145	1159	1165.37859	-6.37859		27.145	641	651.72268	-10.72268		27.145	463	433.50619	29.49381		27.145	1632	1673.14674	-41.14674		27.145	1591	1613.81049	-22.81049
27.16	904	945.45863	-41.45863		27.16	1131	1165.21213	-34.21213		27.16	643	651.49055	-8.49055		27.16	427	433.39944	-6.39944		27.16	1610	1672.68005	-62.68005		27.16	1584	1613.52444	-29.52444
27.175	884	944.73953	-60.73952		27.175	1112	1165.04609	-53.04609		27.175	644	651.25882	-7.25882		27.175	437	433.2929	3.7071		27.175	1602	1672.21368	-70.21368		27.175	1642	1613.23845	28.76155
27.19	925	944.021	-19.021		27.19	1178	1164.88048	13.11952		27.19	669	651.02751	17.97249		27.19	445	433.18657	11.81343		27.19	1689	1671.74764	17.25236		27.19	1689	1612.95252	76.04748
27.205	911	943.30309	-32.30309		27.205	1104	1164.71528	-60.71528		27.205	618	650.79665	-32.79665		27.205	454	433.08045	20.91955		27.205	1673	1671.28194	1.71806		27.205	1590	1612.66664	-22.66664
27.22	942	942.58586	-0.58586		27.22	1144	1164.55048	-20.55048		27.22	623	650.56629	-27.56629		27.22	464	432.97455	31.02545		27.22	1760	1670.81656	89.18344		27.22	1656	1612.38083	43.61917
27.235	894	941.8694	-47.8694		27.235	1172	1164.38607	7.61393		27.235	679	650.33644	28.66356		27.235	443	432.86885	10.13115		27.235	1745	1670.35153	74.64847		27.235	1650	1612.09508	37.90492
27.25	919	941.15384	-22.15384		27.25	1178	1164.22206	13.77794		27.25	666	650.10714	15.89286		27.25	453	432.76337	20.23663		27.25	1695	1669.88683	25.11317		27.25	1707	1611.8094	95.1906
27.265	906	940.43942	-34.43942		27.265	1157	1164.05843	-7.05843		27.265	608	649.87839	-41.87839		27.265	445	432.6581	12.3419		27.265	1690	1669.42248	20.57752		27.265	1636	1611.52379	24.47621
27.28	922	939.72662	-17.72662		27.28	1174	1163.89517	10.10483		27.28	706	649.65024	56.34976		27.28	461	432.55304	28.44696		27.28	1666	1668.95848	-2.95848		27.28	1677	1611.23824	65.76176
27.295	926	939.01691	-13.01691		27.295	1152	1163.73229	-11.73229		27.295	668	649.42273	18.57727		27.295	409	432.4482	-23.44819		27.295	1715	1668.49483	46.50517		27.295	1660	1610.95277	49.04723
27.31	874	938.31646	-64.31646		27.31	1156	1163.56978	-7.56978		27.31	615	649.19594	-34.19594		27.31	405	432.34356	-27.34356		27.31	1644	1668.03153	-24.03153		27.31	1658	1610.66737	47.33263
27.325	898	937.60124	-39.60124		27.325	1174	1163.40763	10.59237		27.325	643	648.96998	-5.96998		27.325	441	432.23914	8.76086		27.325	1683	1667.56859	15.43141		27.325	1651	1610.38205	40.61795
27.34	954	936.88643	17.11357		27.34	1176	1163.24583	12.75417		27.34	665	648.7451	16.2549		27.34	450	432.13493	17.86507		27.34	1734	1667.10601	66.89399		27.34	1662	1610.09681	51.90319
27.355	934	936.17202	-2.17202		27.355	1124	1163.08439	-39.08439		27.355	658	648.52184	9.47816		27.355	412	432.03093	-20.03093		27.355	1673	1666.64379	6.35621		27.355	1600	1609.81165	-9.81165
27.37	899	935.45801	-36.45801		27.37	1181	1162.9233	18.0767		27.37	679	648.30338	30.69663		27.37	443	431.92714	11.07286		27.37	1646	1666.18194	-20.18195		27.37	1640	1609.52657	30.47343
27.385	885	934.74441	-49.74441		27.385	1132	1162.76256	-30.76256		27.385	646	648.08285	-2.08285		27.385	444	431.82357	12.17643		27.385	1653	1665.72047	-12.72047		27.385	1661	1609.24157	51.75843
27.4	885	934.03122	-49.03122		27.4	1171	1162.60216	8.39784		27.4	669	647.85735	21.14265		27.4	454	431.72021	22.27979		27.4	1777	1665.25936	111.74064		27.4	1658	1608.95667	49.04333
27.415	921	933.31844	-12.31844		27.415	1118	1162.4421	-44.4421		27.415	640	647.63225	-7.63224		27.415	433	431.61706	1.38294		27.415	1717	1664.79864	52.20136		27.415	1654	1608.67185	45.32815
27.43	917	932.60609	-15.60609		27.43	1120	1162.28238	-42.28238		27.43	626	647.40754	-21.40754		27.43	447	431.51412	15.48588		27.43	1667	1664.33829	2.66171		27.43	1638	1608.38712	29.61288
27.445	904	931.89415	-27.89415		27.445	1123	1162.123	-39.123		27.445	659	647.18324	11.81676		27.445	426	431.4114	-5.4114		27.445	1656	1663.87833	-7.87833		27.445	1613	1608.10249	4.89751
27.46	939	931.18265	7.81735		27.46	1201	1161.96395	39.03605		27.46	656	646.95933	9.04067		27.46	476	431.30888	44.69112		27.46	1731	1663.41875	67.58125		27.46	1700	1607.81795	92.18205
27.475	899	930.47157	-31.47157		27.475	1094	1161.80524	-67.80524		27.475	628	646.73582	-18.73582		27.475	454	431.20658	22.79342		27.475	1704	1662.95957	41.04043		27.475	1644	1607.53351	36.46649
27.49	877	929.76092	-52.76092		27.49	1131	1161.64685	-30.64685		27.49	644	646.5127	-2.5127		27.49	446	431.1045	14.89551		27.49	1707	1662.50077	44.49923		27.49	1589	1607.24917	-18.24917
27.505	884	929.05071	-45.05071		27.505	1125	1161.48879	-36.48879		27.505	655	646.28999	8.71001		27.505	450	431.00262	18.99738		27.505	1724	1662.04237	61.95763		27.505	1621	1606.96493	14.03507
27.52	900	928.34094	-28.34094		27.52	1112	1161.33107	-49.33107		27.52	616	646.06767	-30.06767		27.52	418	430.90096	-12.90096		27.52	1626	1661.58438	-35.58438		27.52	1553	1606.6808	-53.6808
27.535	875	927.63162	-52.63162		27.535	1126	1161.17367	-35.17367		27.535	601	645.84574	-44.84574		27.535	406	430.79951	-24.79951		27.535	1684	1661.12678	22.87322		27.535	1584	1606.39677	-22.39677
27.55	889	926.92274	-37.92274		27.55	1093	1161.0166	-68.0166		27.55	636	645.62422	-9.62422		27.55	390	430.69827	-40.69827		27.55	1588	1660.66959	-72.66959		27.55	1569	1606.11284	-37.11284
27.565	886	926.21432	-40.21432		27.565	1118	1160.85985	-42.85985		27.565	648	645.40309	2.59691		27.565	460	430.59725	29.40275		27.565	1667	1660.21281	6.78719		27.565	1659	1605.82903	53.17097
27.58	854	925.50635	-71.50635		27.58	1159	1160.70343	-1.70343		27.58	628	645.18236	-17.18236		27.58	425	430.49644	-5.49644		27.58	1602	1659.75644	-57.75644		27.58	1606	1605.54533	0.45467
27.595	875	924.79885	-49.79885		27.595	1117	1160.54734	-43.54734		27.595	600	644.96203	-44.96203		27.595	406	430.39584	-24.39584		27.595	1563	1659.30048	-96.30048		27.595	1550	1605.26174	-55.26174
27.61	876	924.09181	-48.09181		27.61	1120	1160.39158	-40.39158		27.61	619	644.7421	-25.74209		27.61	419	430.29545	-11.29545		27.61	1593	1658.84494	-65.84494		27.61	1555	1604.97827	-49.97827
27.625	925	923.38524	1.61476		27.625	1142	1160.23615	-18.23615		27.625	667	644.52256	22.47744		27.625	421	430.19528	-9.19528		27.625	1716	1658.38983	57.61017		27.625	1674	1604.69492	69.30508
27.64	891	922.67914	-31.67914		27.64	1177	1160.08105	16.91895		27.64	651	644.30342	6.69658		27.64	427	430.09532	-3.09532		27.64	1816	1657.93513	158.06487		27.64	1729	1604.41168	124.58832
27.655	847	921.97352	-74.97352		27.655	1152	1159.92627	-7.92627		27.655	637	644.08469	-7.08469		27.655	442	429.99557	12.00443		27.655	1741	1657.48087	83.51913		27.655	1682	1604.12857	77.87143
27.67	832	921.26839	-89.26839		27.67	1139	1159.77183	-20.77183		27.67	647	643.86635	3.13365		27.67	411	429.89604	-18.89604		27.67	1688	1657.02703	30.97297		27.67	1611	1603.84558	7.15442
27.685	905	920.56374	-15.56374		27.685	1137	1159.61772	-22.61772		27.685	654	643.64841	10.35159		27.685	433	429.79672	3.20328		27.685	1617	1656.57362	-39.57362		27.685	1609	1603.56272	5.43728
27.7	923	919.85958	3.14042		27.7	1194	1159.46395	34.53605		27.7	638	643.43088	-5.43088		27.7	434	429.69762	4.30238		27.7	1689	1656.12066	32.87934		27.7	1661	1603.27999	57.72001
27.715	862	919.15592	-57.15592		27.715	1140	1159.31051	-19.31051		27.715	627	643.21375	-16.21374		27.715	418	429.59872	-11.59872		27.715	1651	1655.66813	-4.66813		27.715	1585	1602.99738	-17.99738
27.73	878	918.45277	-40.45277		27.73	1071	1159.15741	-88.15741		27.73	662	642.99701	19.00299		27.73	420	429.50005	-9.50005		27.73	1606	1655.21604	-49.21604		27.73	1594	1602.71491	-8.71491
27.745	877	917.75011	-40.75011		27.745	1066	1159.00466	-93.00466		27.745	625	642.78069	-17.78068		27.745	414	429.40158	-15.40158		27.745	1586	1654.76439	-68.7644		27.745	1555	1602.43257	-47.43257
27.76	938	917.04797	20.95203		27.76	1114	1158.85224	-44.85224		27.76	636	642.56476	-6.56476		27.76	401	429.30333	-28.30333		27.76	1691	1654.3132	36.6868		27.76	1636	1602.15037	33.84963
27.775	908	916.34634	-8.34634		27.775	1058	1158.70018	-100.70018		27.775	626	642.34924	-16.34924		27.775	407	429.20529	-22.20529		27.775	1650	1653.86245	-3.86245		27.775	1577	1601.8683	-24.8683
27.79	874	915.64524	-41.64524		27.79	1074	1158.54846	-84.54846		27.79	625	642.13412	-17.13412		27.79	457	429.10747	27.89253		27.79	1624	1653.41216	-29.41216		27.79	1554	1601.58638	-47.58638
27.805	866	914.94465	-48.94465		27.805	1124	1158.3971	-34.3971		27.805	639	641.91941	-2.91941		27.805	433	429.00986	3.99014		27.805	1597	1652.96233	-55.96233		27.805	1549	1601.30459	-52.30459
27.82	907	914.2446	-7.2446		27.82	1140	1158.24609	-18.24609		27.82	666	641.70511	24.29489		27.82	412	428.91247	-16.91247		27.82	1608	1652.51295	-44.51295		27.82	1597	1601.02295	-4.02295
27.835	914	913.54508	0.45492		27.835	1103	1158.09544	-55.09544		27.835	643	641.49122	1.50879		27.835	412	428.81529	-16.81529		27.835	1632	1652.06404	-20.06404		27.835	1563	1600.74146	-37.74146
27.85	882	912.84611	-30.84611		27.85	1100	1157.94516	-57.94516		27.85	651	641.27773	9.72227		27.85	410	428.71832	-18.71832		27.85	1613	1651.61559	-38.61559		27.85	1527	1600.46011	-73.46011
27.865	880	912.14768	-32.14768		27.865	1148	1157.79525	-9.79525		27.865	665	641.06465	23.93535		27.865	406	428.62157	-22.62157		27.865	1639	1651.16761	-12.16761		27.865	1581	1600.17891	-19.17891
27.88	902	911.4498	-9.44979		27.88	1149	1157.64571	-8.64571		27.88	638	640.85199	-2.85199		27.88	461	428.52504	32.47496		27.88	1693	1650.7201	42.2799		27.88	1548	1599.89787	-51.89787
27.895	904	910.75247	-6.75247		27.895	1126	1157.49655	-31.49655		27.895	657	640.63973	16.36027		27.895	455	428.42872	26.57128		27.895	1689	1650.27306	38.72694		27.895	1589	1599.61698	-10.61698
27.91	867	910.0557	-43.0557		27.91	1091	1157.34777	-66.34777		27.91	691	640.42789	50.57211		27.91	431	428.33261	2.66739		27.91	1718	1649.8265	68.1735		27.91	1659	1599.33624	59.66376
27.925	903	909.35951	-6.35951		27.925	1110	1157.19938	-47.19938		27.925	615	640.21646	-25.21646		27.925	415	428.23672	-13.23672		27.925	1641	1649.38042	-8.38042		27.925	1569	1599.05566	-30.05566
27.94	930	908.66388	21.33612		27.94	1153	1157.05138	-4.05138		27.94	633	640.00545	-7.00545		27.94	431	428.14105	2.85895		27.94	1713	1648.93482	64.06518		27.94	1637	1598.77524	38.22476
27.955	864	907.96883	-43.96883		27.955	1156	1156.90378	-0.90378		27.955	634	639.79486	-5.79486		27.955	419	428.04559	-9.04559		27.955	1591	1648.48971	-57.48971		27.955	1592	1598.49498	-6.49498
27.97	858	907.27436	-49.27436		27.97	1174	1156.75659	17.24341		27.97	646	639.58468	6.41532		27.97	457	427.95035	29.04965		27.97	1614	1648.04508	-34.04508		27.97	1639	1598.21488	40.78512
27.985	879	906.58048	-27.58048		27.985	1128	1156.60981	-28.60981		27.985	651	639.37492	11.62508		27.985	426	427.85532	-1.85532		27.985	1569	1647.60095	-78.60095		27.985	1608	1597.93495	10.06505
28	834	905.8872	-71.8872		28	1064	1156.46345	-92.46345		28	611	639.16558	-28.16558		28	397	427.76051	-30.76051		28	1546	1647.1573	-101.1573		28	1608	1597.65519	10.34481
28.015	805	905.19451	-100.19451		28.015	1113	1156.31751	-43.31751		28.015	605	638.95667	-33.95667		28.015	390	427.66592	-37.66592		28.015	1539	1646.71416	-107.71416		28.015	1512	1597.37559	-85.37559
28.03	846	904.50244	-58.50243		28.03	1096	1156.17201	-60.17201		28.03	647	638.74818	8.25182		28.03	426	427.57154	-1.57154		28.03	1562	1646.27151	-84.27151		28.03	1543	1597.09617	-54.09617
28.045	840	903.81097	-63.81097		28.045	1062	1156.02695	-94.02695		28.045	618	638.54011	-20.54011		28.045	389	427.47738	-38.47738		28.045	1552	1645.82936	-93.82936		28.045	1468	1596.81691	-128.81691
28.06	897	903.12012	-6.12012		28.06	1065	1155.88234	-90.88234		28.06	613	638.33247	-25.33247		28.06	376	427.38344	-51.38344		28.06	1612	1645.38772	-33.38772		28.06	1529	1596.53784	-67.53784
28.075	905	902.42989	2.57011		28.075	1109	1155.73818	-46.73818		28.075	633	638.12526	-5.12526		28.075	400	427.28972	-27.28972		28.075	1662	1644.94658	17.05342		28.075	1524	1596.25893	-72.25893
28.09	890	901.74029	-11.74029		28.09	1094	1155.5945	-61.5945		28.09	632	637.91849	-5.91849		28.09	408	427.19622	-19.19621		28.09	1643	1644.50595	-1.50595		28.09	1505	1595.98021	-90.98021
28.105	868	901.05133	-33.05133		28.105	1149	1155.45129	-6.45129		28.105	629	637.71214	-8.71214		28.105	420	427.10293	-7.10293		28.105	1642	1644.06584	-2.06584		28.105	1536	1595.70167	-59.70167
28.12	857	900.36301	-43.36301		28.12	1106	1155.30856	-49.30856		28.12	656	637.50623	18.49377		28.12	415	427.00986	-12.00986		28.12	1651	1643.62623	7.37377		28.12	1618	1595.42331	22.57669
28.135	839	899.67534	-60.67534		28.135	1045	1155.16633	-110.16633		28.135	627	637.30075	-10.30075		28.135	392	426.91701	-34.91701		28.135	1647	1643.18715	3.81285		28.135	1573	1595.14513	-22.14513
28.15	828	898.98832	-70.98832		28.15	1056	1155.02461	-99.02461		28.15	599	637.09571	-38.09571		28.15	387	426.82438	-39.82438		28.15	1520	1642.74859	-122.74859		28.15	1488	1594.86714	-106.86714
28.165	848	898.30197	-50.30197		28.165	1078	1154.8834	-76.8834		28.165	620	636.89112	-16.89112		28.165	395	426.73197	-31.73197		28.165	1577	1642.31054	-65.31054		28.165	1518	1594.58933	-76.58933
28.18	887	897.61629	-10.61629		28.18	1068	1154.74273	-86.74273		28.18	638	636.68696	1.31304		28.18	420	426.63979	-6.63979		28.18	1596	1641.87303	-45.87303		28.18	1478	1594.31172	-116.31172
28.195	855	896.93128	-41.93128		28.195	1087	1154.60259	-67.60259		28.195	627	636.48325	-9.48325		28.195	412	426.54782	-14.54782		28.195	1593	1641.43604	-48.43604		28.195	1547	1594.03429	-47.03429
28.21	857	896.24695	-39.24695		28.21	1077	1154.46301	-77.46301		28.21	646	636.27999	9.72001		28.21	412	426.45613	-14.45613		28.21	1614	1640.99958	-26.99958		28.21	1568	1593.75706	-25.75706
28.225	854	895.56331	-41.56331		28.225	1104	1154.324	-50.324		28.225	639	636.07718	2.92282		28.225	399	426.3651	-27.36509		28.225	1574	1640.56366	-66.56366		28.225	1504	1593.48002	-89.48002
28.24	856	894.88037	-38.88037		28.24	1165	1154.18557	10.81443		28.24	645	635.87482	9.12518		28.24	403	426.27488	-23.27488		28.24	1596	1640.12826	-44.12826		28.24	1553	1593.20318	-40.20318
28.255	855	894.19814	-39.19813		28.255	1140	1154.04773	-14.04773		28.255	646	635.67292	10.32708		28.255	412	426.18559	-14.18559		28.255	1621	1639.69341	-18.69341		28.255	1540	1592.92654	-52.92654
28.27	856	893.51661	-37.51661		28.27	1165	1153.9105	11.0895		28.27	647	635.47148	11.52853		28.27	414	426.0974	-12.0974		28.27	1624	1639.2591	-15.2591		28.27	1566	1592.6501	-26.6501
28.285	827	892.83581	-65.83581		28.285	1078	1153.7739	-75.7739		28.285	621	635.27049	-14.27049		28.285	428	426.01055	1.98945		28.285	1582	1638.82533	-56.82533		28.285	1502	1592.37386	-90.37386
28.3	854	892.15573	-38.15573		28.3	1123	1153.63794	-30.63794		28.3	634	635.06997	-1.06997		28.3	441	425.92541	15.07459		28.3	1578	1638.39211	-60.39211		28.3	1511	1592.09783	-81.09783
28.315	844	891.47639	-47.47639		28.315	1112	1153.50264	-41.50264		28.315	627	634.86992	-7.86992		28.315	419	425.84261	-6.8426		28.315	1576	1637.95943	-61.95943		28.315	1539	1591.822	-52.822
28.33	865	890.79779	-25.79779		28.33	1113	1153.36802	-40.36802		28.33	649	634.67034	14.32966		28.33	420	425.76343	-5.76343		28.33	1636	1637.52731	-1.52731		28.33	1534	1591.54638	-57.54638
28.345	905	890.11995	14.88005		28.345	1054	1153.23409	-99.23409		28.345	658	634.47123	23.52877		28.345	404	425.69151	-21.69151		28.345	1611	1637.09573	-26.09573		28.345	1517	1591.27097	-74.27097
28.36	887	889.44287	-2.44287		28.36	1102	1153.10088	-51.10088		28.36	626	634.2726	-8.2726		28.36	406	425.65094	-19.65094		28.36	1609	1636.66472	-27.66472		28.36	1570	1590.99577	-20.99577
28.375	855	888.76655	-33.76655		28.375	1118	1152.96841	-34.96841		28.375	612	634.07446	-22.07445		28.375	406	425.56204	-19.56204		28.375	1566	1636.23426	-70.23426		28.375	1600	1590.72078	9.27922
28.39	883	888.09102	-5.09102		28.39	1150	1152.83669	-2.83669		28.39	648	633.87679	14.12321		28.39	378	425.47336	-47.47336		28.39	1583	1635.80436	-52.80436		28.39	1625	1590.44601	34.554
28.405	877	887.41627	-10.41627		28.405	1145	1152.70576	-7.70576		28.405	620	633.67962	-13.67962		28.405	396	425.38492	-29.38491		28.405	1604	1635.37502	-31.37502		28.405	1615	1590.17145	24.82855
28.42	829	886.74226	-57.74225		28.42	1092	1152.57646	-60.57646		28.42	596	633.48294	-37.48294		28.42	410	425.2967	-15.2967		28.42	1583	1634.94625	-51.94625		28.42	1544	1589.89711	-45.89711
28.435	812	886.06885	-74.06885		28.435	1133	1152.44996	-19.44996		28.435	632	633.28676	-1.28676		28.435	405	425.20873	-20.20873		28.435	1555	1634.51805	-79.51805		28.435	1552	1589.62299	-37.62299
28.45	806	885.39605	-79.39604		28.45	1095	1152.32665	-57.32665		28.45	646	633.09108	12.90892		28.45	419	425.12098	-6.12098		28.45	1561	1634.09042	-73.09042		28.45	1510	1589.34909	-79.34909
28.465	816	884.72382	-68.72382		28.465	1076	1152.20712	-76.20712		28.465	639	632.89591	6.10409		28.465	413	425.03348	-12.03348		28.465	1615	1633.66336	-18.66336		28.465	1560	1589.07542	-29.07542
28.48	830	884.05213	-54.05213		28.48	1075	1152.09217	-77.09217		28.48	627	632.70126	-5.70126		28.48	413	424.94621	-11.94621		28.48	1598	1633.23687	-35.23687		28.48	1519	1588.80197	-69.80197
28.495	856	883.38096	-27.38096		28.495	1136	1151.98305	-15.98305		28.495	604	632.50712	-28.50712		28.495	421	424.85917	-3.85917		28.495	1559	1632.81096	-73.81096		28.495	1496	1588.52875	-92.52875
28.51	836	882.71022	-46.71022		28.51	1093	1151.88185	-58.88185		28.51	599	632.31351	-33.31351		28.51	420	424.77238	-4.77238		28.51	1516	1632.38563	-116.38563		28.51	1508	1588.25576	-80.25576
28.525	862	882.03984	-20.03984		28.525	1115	1151.79273	-36.79273		28.525	584	632.12042	-48.12042		28.525	453	424.68583	28.31417		28.525	1606	1631.96088	-25.96088		28.525	1558	1587.98299	-29.98299
28.54	878	881.36965	-3.36965		28.54	1164	1151.72706	12.27294		28.54	639	631.92787	7.07213		28.54	439	424.59952	14.40048		28.54	1592	1631.53672	-39.53672		28.54	1566	1587.71046	-21.71046
28.555	830	880.69941	-50.69941		28.555	1112	1151.76997	-39.76997		28.555	616	631.73587	-15.73587		28.555	402	424.51346	-22.51346		28.555	1602	1631.11314	-29.11314		28.555	1492	1587.43817	-95.43817
28.57	827	880.02861	-53.02861		28.57	1145	1151.65264	-6.65264		28.57	634	631.54441	2.45559		28.57	423	424.42764	-1.42764		28.57	1659	1630.69015	28.30985		28.57	1608	1587.16611	20.83389
28.585	884	879.35605	4.64395		28.585	1158	1151.53452	6.46548		28.585	635	631.35351	3.64649		28.585	418	424.34207	-6.34207		28.585	1669	1630.26775	38.73225		28.585	1591	1586.89428	4.10572
28.6	874	878.67492	-4.67492		28.6	1195	1151.41761	43.58239		28.6	637	631.16318	5.83682		28.6	439	424.25675	14.74325		28.6	1687	1629.84594	57.15406		28.6	1626	1586.6227	39.3773
28.615	839	877.9993	-38.9993		28.615	1147	1151.30195	-4.30195		28.615	656	630.97341	25.02659		28.615	442	424.17167	17.82833		28.615	1597	1629.42473	-32.42473		28.615	1522	1586.35136	-64.35136
28.63	878	877.33831	0.66169		28.63	1212	1151.18759	60.81241		28.63	643	630.78423	12.21577		28.63	438	424.08685	13.91315		28.63	1638	1629.00412	8.99588		28.63	1603	1586.08025	16.91975
28.645	851	876.67829	-25.67829		28.645	1191	1151.0745	39.9255		28.645	595	630.59563	-35.59563		28.645	422	424.00229	-2.00229		28.645	1618	1628.58411	-10.58411		28.645	1584	1585.8094	-1.8094
28.66	849	876.01927	-27.01927		28.66	1240	1150.96248	89.03752		28.66	601	630.40763	-29.40763		28.66	435	423.91798	11.08202		28.66	1550	1628.16469	-78.16469		28.66	1521	1585.53878	-64.53878
28.675	860	875.36126	-15.36126		28.675	1217	1150.85156	66.14844		28.675	611	630.22025	-19.22024		28.675	425	423.83393	1.16607		28.675	1626	1627.74589	-1.74589		28.675	1571	1585.26842	-14.26842
28.69	875	874.70429	0.29571		28.69	1179	1150.74173	28.25827		28.69	673	630.03347	42.96653		28.69	449	423.75014	25.24986		28.69	1675	1627.32769	47.67231		28.69	1573	1584.99831	-11.99831
28.705	866	874.04836	-8.04836		28.705	1177	1150.63302	26.36698		28.705	609	629.84733	-20.84733		28.705	436	423.66662	12.33338		28.705	1613	1626.91009	-13.91009		28.705	1569	1584.72844	-15.72844
28.72	905	873.39351	31.60649		28.72	1132	1150.52542	-18.52542		28.72	639	629.66183	9.33817		28.72	438	423.58336	14.41664		28.72	1652	1626.49311	25.50689		28.72	1604	1584.45883	19.54117
28.735	829	872.73976	-43.73976		28.735	1063	1150.41892	-87.41892		28.735	625	629.47698	-4.47698		28.735	412	423.50037	-11.50037		28.735	1565	1626.07675	-61.07675		28.735	1478	1584.18947	-106.18947
28.75	861	872.08711	-11.08711		28.75	1096	1150.31348	-54.31348		28.75	582	629.29279	-47.29279		28.75	400	423.41766	-23.41766		28.75	1565	1625.66099	-60.66099		28.75	1482	1583.92037	-101.92037
28.765	836	871.43561	-35.43561		28.765	1153	1150.20905	2.79095		28.765	588	629.10929	-41.10929		28.765	408	423.33522	-15.33522		28.765	1539	1625.24586	-86.24586		28.765	1515	1583.65152	-68.65152
28.78	875	870.78527	4.21473		28.78	1119	1150.10549	-31.10549		28.78	613	628.92647	-15.92647		28.78	399	423.25306	-24.25306		28.78	1666	1624.83134	41.16866		28.78	1547	1583.38294	-36.38294
28.795	833	870.13611	-37.13611		28.795	1094	1150.00259	-56.00259		28.795	619	628.74437	-9.74437		28.795	409	423.17118	-14.17118		28.795	1622	1624.41745	-2.41745		28.795	1543	1583.11461	-40.11461
28.81	826	869.48818	-43.48818		28.81	1053	1149.89997	-96.89997		28.81	581	628.56299	-47.56299		28.81	406	423.08959	-17.08959		28.81	1512	1624.00417	-112.00418		28.81	1489	1582.84655	-93.84655
28.825	833	868.84148	-35.84148		28.825	1139	1149.79687	-10.79687		28.825	573	628.38235	-55.38234		28.825	420	423.00829	-3.00829		28.825	1592	1623.59153	-31.59153		28.825	1513	1582.57875	-69.57875
28.84	877	868.19606	8.80394		28.84	1161	1149.69157	11.30843		28.84	617	628.20246	-11.20246		28.84	412	422.92728	-10.92728		28.84	1588	1623.17951	-35.17951		28.84	1551	1582.31122	-31.31122
28.855	850	867.55195	-17.55195		28.855	1104	1149.57833	-45.57833		28.855	633	628.02336	4.97664		28.855	400	422.84657	-22.84657		28.855	1573	1622.76812	-49.76812		28.855	1506	1582.04395	-76.04395
28.87	812	866.90917	-54.90917		28.87	1101	1149.44085	-48.44085		28.87	622	627.84506	-5.84506		28.87	407	422.76617	-15.76617		28.87	1567	1622.35737	-55.35737		28.87	1561	1581.77695	-20.77695
28.885	810	866.26777	-56.26777		28.885	1151	1149.36035	1.63965		28.885	602	627.66758	-25.66758		28.885	406	422.68607	-16.68607		28.885	1564	1621.94724	-57.94724		28.885	1596	1581.51023	14.48977
28.9	876	865.62778	10.37222		28.9	1147	1149.28265	-2.28265		28.9	630	627.49094	2.50907		28.9	405	422.60629	-17.60629		28.9	1607	1621.53776	-14.53776		28.9	1613	1581.24377	31.75623
28.915	850	864.98924	-14.98924		28.915	1174	1149.20789	24.79211		28.915	685	627.31511	57.68489		28.915	433	422.52683	10.47317		28.915	1633	1621.12891	11.87109		28.915	1614	1580.97759	33.02241
28.93	840	864.3522	-24.3522		28.93	1087	1149.13623	-62.13623		28.93	602	627.1401	-25.1401		28.93	436	422.44769	13.55231		28.93	1648	1620.7207	27.2793		28.93	1505	1580.71168	-75.71168
28.945	802	863.7167	-61.7167		28.945	1126	1149.06783	-23.06783		28.945	597	626.96594	-29.96594		28.945	434	422.36889	11.63111		28.945	1604	1620.31313	-16.31313		28.945	1540	1580.44605	-40.44605
28.96	769	863.08278	-94.08278		28.96	1130	1149.00287	-19.00287		28.96	618	626.79263	-8.79263		28.96	412	422.29042	-10.29042		28.96	1599	1619.90621	-20.90621		28.96	1568	1580.1807	-12.1807
28.975	862	862.4505	-0.4505		28.975	1153	1148.94153	4.05847		28.975	643	626.6202	16.3798		28.975	423	422.21231	0.7877		28.975	1591	1619.49993	-28.49993		28.975	1555	1579.91563	-24.91563
28.99	829	861.81992	-32.81992		28.99	1228	1148.88402	79.11598		28.99	631	626.44867	4.55133		28.99	434	422.13454	11.86546		28.99	1604	1619.09431	-15.09431		28.99	1564	1579.65084	-15.65084
29.005	810	861.19108	-51.19108		29.005	1218	1148.83056	69.16944		29.005	586	626.27805	-40.27805		29.005	470	422.05714	47.94286		29.005	1575	1618.68933	-43.68933		29.005	1553	1579.38633	-26.38633
29.02	811	860.56406	-49.56406		29.02	1196	1148.78138	47.21862		29.02	665	626.10837	38.89164		29.02	435	421.98011	13.01989		29.02	1539	1618.285	-79.285		29.02	1549	1579.12211	-30.12211
29.035	858	859.93892	-1.93892		29.035	1249	1148.73673	100.26327		29.035	702	625.93961	76.06039		29.035	428	421.90346	6.09654		29.035	1611	1617.88132	-6.88132		29.035	1650	1578.85817	71.14183
29.05	843	859.31574	-16.31574		29.05	1228	1148.69688	79.30312		29.05	640	625.77179	14.22821		29.05	457	421.82721	35.17279		29.05	1590	1617.47831	-27.47831		29.05	1530	1578.59452	-48.59452
29.065	807	858.69458	-51.69458		29.065	1233	1148.66213	84.33787		29.065	661	625.60486	35.39514		29.065	460	421.75135	38.24865		29.065	1601	1617.07595	-16.07595		29.065	1529	1578.33116	-49.33116
29.08	838	858.07553	-20.07553		29.08	1200	1148.63278	51.36722		29.08	627	625.43874	1.56126		29.08	440	421.67591	18.32409		29.08	1550	1616.67424	-66.67424		29.08	1513	1578.06809	-65.06809
29.095	832	857.45869	-25.45869		29.095	1128	1148.60919	-20.60919		29.095	601	625.27324	-24.27324		29.095	410	421.6009	-11.6009		29.095	1532	1616.2732	-84.2732		29.095	1456	1577.80531	-121.80531
29.11	801	856.84414	-55.84414		29.11	1143	1148.59171	-5.59171		29.11	603	625.10779	-22.10779		29.11	414	421.52633	-7.52633		29.11	1487	1615.87283	-128.87283		29.11	1463	1577.54283	-114.54283
29.125	865	856.232	8.768		29.125	1193	1148.58075	44.41925		29.125	607	624.93882	-17.93882		29.125	432	421.45221	10.54779		29.125	1598	1615.47311	-17.47311		29.125	1593	1577.28064	15.71936
29.14	831	855.62237	-24.62237		29.14	1177	1148.57674	28.42326		29.14	635	624.77466	10.22534		29.14	421	421.37856	-0.37856		29.14	1632	1615.07407	16.92593		29.14	1580	1577.01874	2.98126
29.155	825	855.01538	-30.01538		29.155	1160	1148.58016	11.41984		29.155	626	624.61843	1.38157		29.155	449	421.3054	27.6946		29.155	1642	1614.67569	27.32431		29.155	1575	1576.75715	-1.75715
29.17	788	854.41115	-66.41115		29.17	1166	1148.59151	17.40849		29.17	624	624.46392	-0.46392		29.17	415	421.23274	-6.23274		29.17	1529	1614.27798	-85.27798		29.17	1519	1576.49586	-57.49586
29.185	836	853.80984	-17.80984		29.185	1168	1148.61135	19.38865		29.185	596	624.31124	-28.31124		29.185	388	421.16061	-33.16061		29.185	1570	1613.88095	-43.88095		29.185	1600	1576.23486	23.76514
29.2	841	853.2116	-12.2116		29.2	1176	1148.64031	27.35969		29.2	664	624.16049	39.83951		29.2	441	421.08902	19.91098		29.2	1669	1613.48459	55.51541		29.2	1634	1575.97417	58.02583
29.215	851	852.6166	-1.6166		29.215	1118	1148.67903	-30.67903		29.215	620	624.01178	-4.01177		29.215	443	421.018	21.982		29.215	1584	1613.0889	-29.0889		29.215	1595	1575.71379	19.28621
29.23	894	852.02503	41.97497		29.23	1180	1148.72826	31.27174		29.23	670	623.86523	46.13477		29.23	432	420.94758	11.05242		29.23	1614	1612.6939	1.3061		29.23	1663	1575.45371	87.54629
29.245	871	851.43709	19.56291		29.245	1164	1148.78879	15.21121		29.245	650	623.72099	26.27901		29.245	456	420.87777	35.12223		29.245	1589	1612.29957	-23.29957		29.245	1587	1575.19393	11.80607
29.26	898	850.85301	47.14699		29.26	1265	1148.86151	116.13849		29.26	633	623.57921	9.42079		29.26	438	420.80862	17.19138		29.26	1673	1611.90592	61.09408		29.26	1628	1574.93447	53.06553
29.275	877	850.27303	26.72697		29.275	1217	1148.94739	68.05261		29.275	629	623.44006	5.55994		29.275	432	420.74016	11.25985		29.275	1640	1611.51296	28.48704		29.275	1650	1574.67531	75.32469
29.29	863	849.69743	13.30258		29.29	1210	1149.04749	60.95251		29.29	662	623.30371	38.69629		29.29	455	420.67241	34.32759		29.29	1682	1611.12068	70.87932		29.29	1671	1574.41647	96.58353
29.305	853	849.12649	3.87351		29.305	1208	1149.16301	58.83699		29.305	657	623.17037	33.82963		29.305	439	420.60544	18.39456		29.305	1651	1610.72908	40.27092		29.305	1618	1574.15794	43.84206
29.32	838	848.56057	-10.56056		29.32	1171	1149.29525	21.70475		29.32	633	623.04027	9.95973		29.32	439	420.5393	18.4607		29.32	1554	1610.33818	-56.33818		29.32	1575	1573.89972	1.10028
29.335	848	848.00001	-7.55E-06		29.335	1282	1149.44566	132.55434		29.335	662	622.91366	39.08634		29.335	448	420.47412	2.75E+01		29.335	1582	1609.94796	-27.94796		29.335	1655	1573.64182	81.35818
29.35	814	847.44523	-33.44523		29.35	1245	1149.61588	95.38412		29.35	654	622.79081	31.20919		29.35	459	420.40998	38.59002		29.35	1680	1609.55844	70.44156		29.35	1605	1573.38424	31.61576
29.365	843	846.89668	-3.89668		29.365	1236	1149.8077	86.1923		29.365	605	622.67203	-17.67203		29.365	450	420.347	29.653		29.365	1566	1609.1696	-43.1696		29.365	1628	1573.12698	54.87302
29.38	830	846.35487	-16.35487		29.38	1246	1150.02315	95.97685		29.38	639	622.55768	16.44232		29.38	429	420.28533	8.71467		29.38	1577	1608.78147	-31.78147		29.38	1630	1572.87003	57.12997
29.395	823	845.82036	-22.82036		29.395	1259	1150.26449	108.73551		29.395	607	622.44813	-15.44813		29.395	456	420.22515	35.77485		29.395	1647	1608.39403	38.60598		29.395	1578	1572.61341	5.38659
29.41	820	845.29379	-25.29379		29.41	1272	1150.53427	121.46573		29.41	609	622.34383	-13.34383		29.41	455	420.16673	34.83327		29.41	1644	1608.00728	35.99272		29.41	1639	1572.35714	66.64286
29.425	820	844.77587	-24.77587		29.425	1250	1150.83537	99.16463		29.425	610	622.24526	-12.24526		29.425	437	420.11048	16.88952		29.425	1641	1607.62124	33.37876		29.425	1570	1572.1035	-2.1035
29.44	859	844.26741	14.73259		29.44	1250	1151.17103	98.82897		29.44	640	622.15299	17.84701		29.44	436	420.0571	15.9429		29.44	1680	1607.23589	72.76411		29.44	1521	1571.85478	-50.85478
29.455	816	843.76932	-27.76932		29.455	1260	1151.54494	108.45506		29.455	616	622.06764	-6.06764		29.455	419	420.00946	-1.00946		29.455	1609	1606.85125	2.14875		29.455	1587	1571.612	15.388
29.47	801	843.28263	-42.28263		29.47	1213	1151.96131	61.03869		29.47	615	621.98993	-6.98993		29.47	449	419.96199	29.03801		29.47	1552	1606.46732	-54.46732		29.47	1518	1571.37665	-53.37665
29.485	808	842.80854	-34.80854		29.485	1171	1152.42492	18.57508		29.485	570	621.92068	-51.92068		29.485	441	419.9161	21.0839		29.485	1575	1606.08409	-31.08409		29.485	1509	1571.15099	-62.15099
29.5	820	842.34838	-22.34838		29.5	1232	1152.94129	79.05871		29.5	657	621.86083	35.13917		29.5	446	419.87521	26.12479		29.5	1596	1605.70156	-9.70156		29.5	1560	1570.93878	-10.93878
29.515	865	841.90371	23.0963		29.515	1295	1153.51674	141.48327		29.515	613	621.81147	-8.81147		29.515	457	419.84076	37.15924		29.515	1603	1605.31975	-2.31975		29.515	1628	1570.74733	57.25267
29.53	873	841.47631	31.52369		29.53	1209	1154.1586	54.8414		29.53	561	621.77385	-60.77385		29.53	429	419.81465	9.18535		29.53	1522	1604.93865	-82.93865		29.53	1539	1570.59522	-31.59522
29.545	853	841.06827	11.93173		29.545	1267	1154.8754	112.1246		29.545	594	621.74942	-27.74942		29.545	462	419.79948	42.20052		29.545	1589	1604.55825	-15.55825		29.545	1587	1570.60413	16.39587
29.56	839	840.68198	-1.68198		29.56	1222	1155.67718	66.32282		29.56	616	621.73987	-5.73987		29.56	438	419.79847	18.20153		29.56	1564	1604.17857	-40.17857		29.56	1612	1570.45127	41.54873
29.575	841	840.32026	0.67974		29.575	1149	1156.57578	-7.57578		29.575	618	621.7472	-3.7472		29.575	420	419.81575	0.18425		29.575	1513	1603.79961	-90.79961		29.575	1560	1570.20133	-10.20133
29.59	809	839.98643	-30.98643		29.59	1237	1157.58501	79.41499		29.59	631	621.77375	9.22625		29.59	439	419.85656	19.14344		29.59	1640	1603.42136	36.57864		29.59	1576	1569.95175	6.04825
29.605	791	839.68439	-48.68438		29.605	1212	1158.72129	53.27871		29.605	628	621.82233	6.17767		29.605	400	419.9275	-19.9275		29.605	1576	1603.04383	-27.04383		29.605	1524	1569.70253	-45.70253
29.62	872	839.41879	32.58122		29.62	1222	1160.00428	61.99572		29.62	629	621.89624	7.10376		29.62	410	420.03678	-10.03678		29.62	1568	1602.66702	-34.66702		29.62	1560	1569.45367	-9.45367
29.635	838	839.19519	-1.19519		29.635	1256	1161.45768	94.54232		29.635	662	621.99952	40.00048		29.635	442	420.19458	21.80542		29.635	1640	1602.29094	37.70906		29.635	1603	1569.20516	33.79484
29.65	789	839.02031	-50.02031		29.65	1122	1163.11033	-41.11033		29.65	619	622.13702	-3.13702		29.65	413	420.41363	-7.41363		29.65	1563	1601.91557	-38.91557		29.65	1501	1568.95702	-67.95702
29.665	815	838.90227	-23.90227		29.665	1240	1164.99792	75.00208		29.665	638	622.31468	15.68532		29.665	457	420.71347	36.28654		29.665	1600	1601.54092	-1.54092		29.665	1574	1568.70925	5.29075
29.68	800	838.85106	-38.85106		29.68	1241	1167.16692	73.83308		29.68	596	622.53987	-26.53987		29.68	440	421.09684	18.90316		29.68	1580	1601.16701	-21.16701		29.68	1542	1568.46184	-26.46184
29.695	819	838.87899	-19.87899		29.695	1245	1169.67037	75.32963		29.695	632	622.82175	9.17825		29.695	462	421.58419	40.41581		29.695	1658	1600.79382	57.20618		29.695	1595	1568.2148	26.7852
29.71	798	839.00144	-41.00144		29.71	1185	1172.55925	12.44075		29.71	636	623.17194	12.82806		29.71	440	422.20249	17.79751		29.71	1581	1600.42135	-19.42135		29.71	1509	1567.96812	-58.96812
29.725	816	839.23791	-23.23791		29.725	1188	1175.94283	12.05717		29.725	637	623.60549	13.39451		29.725	406	422.97583	-16.97583		29.725	1552	1600.04962	-48.04962		29.725	1558	1567.72182	-9.72182
29.74	804	839.61376	-35.61376		29.74	1257	1179.95743	77.04257		29.74	636	624.14275	11.85725		29.74	421	423.93047	-2.93047		29.74	1605	1599.67861	5.32139		29.74	1646	1567.47589	78.52411
29.755	835	840.16389	-5.16389		29.755	1247	1184.81567	62.18433		29.755	671	624.81365	46.18635		29.755	438	425.09428	12.90572		29.755	1640	1599.30834	40.69166		29.755	1627	1567.23033	59.76967
29.77	841	840.94219	0.05781		29.77	1237	1190.86936	46.13064		29.77	621	625.66785	-4.66785		29.77	445	426.4961	18.5039		29.77	1573	1598.9388	-25.9388		29.77	1606	1566.98514	39.01486
29.785	817	842.04688	-25.04688		29.785	1240	1198.71171	41.28829		29.785	592	626.79733	-34.79733		29.785	441	428.16475	12.83525		29.785	1548	1598.57	-50.57		29.785	1597	1566.74033	30.25967
29.8	872	843.68303	28.31697		29.8	1265	1209.31674	55.68326		29.8	611	628.37911	-17.37911		29.8	448	430.12785	17.87215		29.8	1570	1598.20193	-28.20193		29.8	1544	1566.4959	-22.4959
29.815	860	846.29508	13.70492		29.815	1235	1224.19334	10.80666		29.815	629	630.73991	-1.73991		29.815	428	432.41036	-4.41036		29.815	1584	1597.8346	-13.8346		29.815	1639	1566.25185	72.74815
29.83	911	850.7969	60.2031		29.83	1258	1245.50412	12.49588		29.83	652	634.42669	17.57331		29.83	452	435.03297	16.96703		29.83	1654	1597.46801	56.53199		29.83	1642	1566.00817	75.99183
29.845	869	858.88089	10.11911		29.845	1359	1276.08346	82.91654		29.845	659	640.2448	18.7552		29.845	434	438.01026	-4.01026		29.845	1580	1597.10216	-17.10216		29.845	1631	1565.76488	65.23512
29.86	898	873.30257	24.69743		29.86	1389	1319.29214	69.70786		29.86	673	649.21526	23.78474		29.86	471	441.34889	29.65111		29.86	1638	1596.73705	41.26295		29.86	1639	1565.52197	73.47803
29.875	941	897.97272	43.02728		29.875	1459	1378.69526	80.30474		29.875	709	662.42127	46.57873		29.875	445	445.0457	-0.0457		29.875	1617	1596.37268	20.62732		29.875	1612	1565.27944	46.72056
29.89	935	937.74581	-2.74581		29.89	1481	1457.77419	23.22581		29.89	687	680.79753	6.20247		29.89	433	449.08601	-16.08601		29.89	1596	1596.00906	-0.00906		29.89	1617	1565.0373	51.9627
29.905	1055	998.01776	56.98224		29.905	1588	1560.1548	27.8452		29.905	737	705.07881	31.92119		29.905	464	453.44214	10.55786		29.905	1668	1595.64618	72.35382		29.905	1592	1564.79555	27.20445
29.92	1076	1084.6222	-8.6222		29.92	1626	1690.37026	-64.37026		29.92	764	736.07794	27.92206		29.92	441	458.07238	-17.07238		29.92	1613	1595.28405	17.71595		29.92	1525	1564.55419	-39.55419
29.935	1191	1204.67542	-13.67542		29.935	1818	1854.70607	-36.70607		29.935	788	775.18311	12.81689		29.935	452	462.92044	-10.92044		29.935	1631	1594.92266	36.07734		29.935	1555	1564.31321	-9.31321
29.95	1356	1368.07089	-12.07089		29.95	1948	2060.84506	-112.84506		29.95	863	824.87111	38.12889		29.95	497	467.91552	29.08448		29.95	1562	1594.56202	-32.56202		29.95	1558	1564.07263	-6.07263
29.965	1570	1587.48296	-17.48296		29.965	2229	2315.18489	-86.18489		29.965	881	888.8846	-7.8846		29.965	486	472.97317	13.02683		29.965	1558	1594.20214	-36.20214		29.965	1508	1563.83244	-55.83244
29.98	1858	1873.38022	-15.38022		29.98	2513	2617.15526	-104.15526		29.98	989	971.29842	17.70158		29.98	505	477.99685	27.00315		29.98	1535	1593.843	-58.843		29.98	1548	1563.59264	-15.59264
29.995	2236	2221.57194	14.42806		29.995	2850	2951.256	-101.256		29.995	1044	1073.49434	-29.49434		29.995	519	482.8803	36.1197		29.995	1550	1593.48462	-43.48462		29.995	1497	1563.35324	-66.35324
30.01	2606	2596.629	9.371		30.01	3270	3279.90451	-9.90451		30.01	1174	1189.05556	-15.05557		30.01	529	487.5106	41.4894		30.01	1625	1593.12699	31.87301		30.01	1562	1563.11423	-1.11423
30.025	2943	2923.22359	19.77641		30.025	3577	3541.3452	35.6548		30.025	1329	1299.02953	29.97047		30.025	529	491.7719	37.2281		30.025	1637	1592.77011	44.22989		30.025	1554	1562.87562	-8.87562
30.04	3102	3099.95925	2.04075		30.04	3722	3657.46022	64.53978		30.04	1355	1371.90972	-16.90972		30.04	526	495.54968	30.45032		30.04	1585	1592.41399	-7.41399		30.04	1565	1562.63742	2.36258
30.055	3127	3041.55772	85.44228		30.055	3755	3562.18422	192.81578		30.055	1408	1372.68568	35.31432		30.055	535	498.73544	36.26456		30.055	1691	1592.05863	98.94137		30.055	1646	1562.39961	83.60039
30.07	2724	2739.10243	-15.10243		30.07	3169	3255.47334	-86.47334		30.07	1279	1285.68568	-6.68568		30.07	534	501.23161	32.76839		30.07	1608	1591.70403	16.29597		30.07	1572	1562.16221	9.83779
30.085	2233	2285.20132	-52.20132		30.085	2708	2824.52212	-116.52212		30.085	1061	1137.38144	-76.38144		30.085	538	502.9566	35.0434		30.085	1529	1591.35018	-62.35018		30.085	1482	1561.9252	-79.9252
30.1	1812	1813.34728	-1.34728		30.1	2314	2381.13922	-67.13922		30.1	952	977.8829	-25.8829		30.1	509	503.84967	5.15033		30.1	1579	1590.9971	-11.9971		30.1	1534	1561.68861	-27.68861
30.115	1390	1422.79692	-32.79692		30.115	2030	2000.28103	29.71897		30.115	867	844.27256	22.72744		30.115	535	503.87506	31.12494		30.115	1610	1590.64477	19.35523		30.115	1609	1561.45242	47.54758
30.13	1102	1152.55718	-50.55718		30.13	1766	1712.05343	53.94657		30.13	773	750.48983	22.51017		30.13	486	503.02507	-17.02507		30.13	1574	1590.29321	-16.29321		30.13	1582	1561.21664	20.78336
30.145	963	992.40004	-29.40004		30.145	1536	1514.95588	21.04412		30.145	715	693.44673	21.55327		30.145	487	501.32127	-14.32127		30.145	1576	1589.94241	-13.94241		30.145	1536	1560.98126	-24.98126
30.16	930	909.14792	20.85208		30.16	1487	1390.5954	96.4046		30.16	651	662.35052	-11.35052		30.16	449	498.81361	-49.81361		30.16	1578	1589.59238	-11.59238		30.16	1453	1560.7463	-107.7463
30.175	883	869.63574	13.36426		30.175	1457	1316.07128	140.92872		30.175	641	646.29331	-5.29331		30.175	460	495.57731	-35.57731		30.175	1612	1589.24311	22.75689		30.175	1565	1560.51175	4.48825
30.19	888	851.16095	36.83905		30.19	1439	1271.82324	167.17676		30.19	646	637.743	8.257		30.19	465	491.70802	-26.70802		30.19	1715	1588.89461	126.10539		30.19	1598	1560.27761	37.72239
30.205	830	841.62359	-11.62359		30.205	1390	1244.44993	145.55007		30.205	633	632.63464	0.36536		30.205	440	487.31595	-47.31595		30.205	1568	1588.54688	-20.54688		30.205	1640	1560.04389	79.95611
30.22	833	835.70711	-2.70711		30.22	1335	1226.12762	108.87238		30.22	655	629.13014	25.86986		30.22	449	482.5198	-33.5198		30.22	1644	1588.19991	55.80009		30.22	1636	1559.81058	76.18942
30.235	815	831.38215	-16.38215		30.235	1294	1212.78518	81.21482		30.235	641	626.47627	14.52373		30.235	440	477.441	-37.441		30.235	1672	1587.85372	84.14628		30.235	1606	1559.57769	46.42231
30.25	882	827.91463	54.08537		30.25	1349	1202.42898	146.57102		30.25	636	624.3571	11.6429		30.25	454	472.19873	-18.19873		30.25	1633	1587.5083	45.4917		30.25	1575	1559.34521	15.65479
30.265	853	825.01172	27.98828		30.265	1291	1194.06857	96.93143		30.265	609	622.617	-13.617		30.265	425	466.90569	-41.90569		30.265	1586	1587.16364	-1.16364		30.265	1595	1559.11316	35.88684
30.28	844	822.52479	21.47521		30.28	1299	1187.16307	111.83693		30.28	672	621.16227	50.83773		30.28	464	461.66475	2.33525		30.28	1651	1586.81976	64.18024		30.28	1755	1558.88153	196.11847
30.295	851	820.35932	30.64068		30.295	1257	1181.37542	75.62458		30.295	650	619.92866	30.07134		30.295	438	456.56643	-18.56643		30.295	1648	1586.47666	61.52334		30.295	1651	1558.65032	92.34968
30.31	823	818.4479	4.55211		30.31	1280	1176.4717	103.5283		30.31	676	618.86942	57.13058		30.31	452	451.6871	0.3129		30.31	1583	1586.13432	-3.13432		30.31	1639	1558.41953	80.58047
30.325	822	816.74016	5.25984		30.325	1300	1172.27899	127.72101		30.325	618	617.94961	0.05039		30.325	450	447.08801	2.91199		30.325	1613	1585.79277	27.20723		30.325	1623	1558.18917	64.81083
30.34	858	815.19771	42.80229		30.34	1331	1168.6653	162.3347		30.34	630	617.14263	12.85737		30.34	456	442.81502	13.18498		30.34	1644	1585.45199	58.54801		30.34	1571	1557.95923	13.04077
30.355	804	813.79082	-9.79082		30.355	1308	1165.52801	142.47199		30.355	615	616.42795	-1.42795		30.355	416	438.89899	-22.89899		30.355	1588	1585.11198	2.88802		30.355	1628	1557.72972	70.27028
30.37	825	812.49622	12.50378		30.37	1284	1162.78633	121.21367		30.37	653	615.78956	37.21045		30.37	441	435.35676	5.64324		30.37	1566	1584.77276	-18.77276		30.37	1601	1557.50065	43.49935
30.385	785	811.29548	-26.29548		30.385	1279	1160.37595	118.62405		30.385	657	615.21478	41.78522		30.385	438	432.19259	5.80741		30.385	1608	1584.43431	23.56569		30.385	1545	1557.272	-12.272
30.4	806	810.17385	-4.17385		30.4	1266	1158.24522	107.75478		30.4	621	614.69351	6.30649		30.4	439	429.39993	9.60007		30.4	1648	1584.09665	63.90335		30.4	1554	1557.04378	-3.04378
30.415	844	809.11944	34.88056		30.415	1216	1156.35229	59.64771		30.415	614	614.21763	-0.21763		30.415	427	426.96342	0.03658		30.415	1645	1583.75976	61.24024		30.415	1623	1556.81599	66.18401
30.43	816	808.12257	7.87743		30.43	1244	1154.66297	89.33703		30.43	635	613.7805	21.2195		30.43	434	424.86089	9.13911		30.43	1611	1583.42366	27.57634		30.43	1612	1556.58864	55.41136
30.445	809	807.17529	1.82471		30.445	1184	1153.14913	30.85087		30.445	620	613.37672	6.62328		30.445	438	423.0654	14.9346		30.445	1572	1583.08834	-11.08834		30.445	1561	1556.36173	4.63827
30.46	804	806.27106	-2.27106		30.46	1182	1151.78748	30.21252		30.46	668	613.00183	54.99817		30.46	432	421.54703	10.45297		30.46	1707	1582.75381	124.2462		30.46	1636	1556.13525	79.86475
30.475	775	805.40441	-30.40441		30.475	1166	1150.5586	15.4414		30.475	641	612.65212	28.34788		30.475	408	420.27454	-12.27453		30.475	1581	1582.42005	-1.42005		30.475	1567	1555.90921	11.0908
30.49	781	804.5708	-23.5708		30.49	1196	1149.44625	46.55375		30.49	610	612.3245	-2.3245		30.49	417	419.21669	-2.21669		30.49	1621	1582.08709	38.91291		30.49	1578	1555.6836	22.3164
30.505	776	803.76641	-27.76641		30.505	1155	1148.43674	6.56326		30.505	617	612.01638	4.98362		30.505	413	418.34355	-5.34355		30.505	1616	1581.7549	34.2451		30.505	1576	1555.45844	20.54156
30.52	767	802.988	-35.988		30.52	1138	1147.51848	-9.51848		30.52	604	611.72557	-7.72557		30.52	395	417.62688	-22.62688		30.52	1551	1581.42351	-30.42351		30.52	1568	1555.23372	12.76628
30.535	795	802.23284	-7.23284		30.535	1188	1146.68167	41.31833		30.535	623	611.45022	11.54978		30.535	410	417.04102	-7.04102		30.535	1537	1581.0929	-44.0929		30.535	1648	1555.00944	92.99056
30.55	786	801.49862	-15.49861		30.55	1157	1145.91794	11.08206		30.55	629	611.18877	17.81123		30.55	394	416.56308	-22.56308		30.55	1526	1580.76308	-54.76308		30.55	1542	1554.78571	-12.78571
30.565	802	800.78334	1.21666		30.565	1142	1145.22016	-3.22016		30.565	652	610.93988	41.06012		30.565	403	416.17304	-13.17304		30.565	1574	1580.43405	-6.43405		30.565	1575	1554.56291	20.43709
30.58	765	800.08532	-35.08532		30.58	1097	1144.58225	-47.58225		30.58	648	610.70242	37.29759		30.58	410	415.85379	-5.85379		30.58	1540	1580.10581	-40.10581		30.58	1516	1554.3412	-38.3412
30.595	783	799.40312	-16.40312		30.595	1106	1143.999	-37.999		30.595	596	610.47541	-14.47541		30.595	388	415.59089	-27.59089		30.595	1525	1579.77836	-54.77836		30.595	1459	1554.12075	-95.12075
30.61	828	798.73551	29.26449		30.61	1149	1143.46596	5.53404		30.61	600	610.25803	-10.25803		30.61	431	415.3724	15.6276		30.61	1598	1579.45171	18.54829		30.61	1564	1553.90182	10.09818
30.625	820	798.08144	21.91856		30.625	1190	1142.97935	47.02065		30.625	634	610.04959	23.95041		30.625	430	415.1886	14.8114		30.625	1677	1579.12584	97.87416		30.625	1642	1553.68484	88.31517
30.64	853	797.44002	55.55998		30.64	1196	1142.53596	53.46404		30.64	666	609.8495	56.15051		30.64	419	415.03167	3.96833		30.64	1684	1578.80077	105.19923		30.64	1662	1553.47063	108.52937
30.655	821	796.8105	24.1895		30.655	1143	1142.13308	0.86692		30.655	614	609.65725	4.34275		30.655	415	414.89543	0.10457		30.655	1601	1578.47649	22.52351		30.655	1596	1553.26134	42.73866
30.67	803	796.19225	6.80775		30.67	1202	1141.76846	60.23154		30.67	615	609.47244	5.52756		30.67	432	414.77506	17.22494		30.67	1609	1578.153	30.847		30.67	1584	1553.07086	30.92914
30.685	784	795.58477	-11.58477		30.685	1199	1141.44027	57.55973		30.685	626	609.29474	16.70527		30.685	435	414.66685	20.33315		30.685	1556	1577.83031	-21.83031		30.685	1555	1552.86248	2.13752
30.7	820	794.98763	25.01237		30.7	1234	1141.14703	92.85297		30.7	654	609.12388	44.87612		30.7	441	414.56798	26.43202		30.7	1632	1577.50841	54.49159		30.7	1584	1552.64345	31.35655
30.715	776	794.40052	-18.40052		30.715	1154	1140.88762	13.11238		30.715	611	608.95967	2.04033		30.715	419	414.47632	4.52368		30.715	1643	1577.18731	65.81269		30.715	1454	1552.42488	-98.42488
30.73	772	793.82322	-21.82322		30.73	1197	1140.66125	56.33875		30.73	597	608.80197	-11.80197		30.73	397	414.39031	-17.39031		30.73	1563	1576.86701	-13.86701		30.73	1527	1552.20677	-25.20677
30.745	821	793.25558	27.74442		30.745	1200	1140.46754	59.53246		30.745	612	608.65072	3.34928		30.745	378	414.3088	-36.3088		30.745	1592	1576.54751	15.45249		30.745	1537	1551.98913	-14.98913
30.76	822	792.69753	29.30247		30.76	1205	1140.30643	64.69357		30.76	618	608.50589	9.49411		30.76	399	414.23097	-15.23097		30.76	1614	1576.2288	37.7712		30.76	1619	1551.77194	67.22806
30.775	771	792.1491	-21.1491		30.775	1139	1140.1781	-1.1781		30.775	628	608.36753	19.63247		30.775	413	414.15625	-1.15625		30.775	1586	1575.91089	10.08911		30.775	1575	1551.55523	23.44477
30.79	800	791.61041	8.38959		30.79	1167	1140.08307	26.91693		30.79	614	608.23587	5.76413		30.79	404	414.08426	-10.08426		30.79	1545	1575.59378	-30.59378		30.79	1546	1551.33971	-5.33971
30.805	784	791.08163	-7.08163		30.805	1143	1140.02222	2.97778		30.805	623	608.11178	14.88822		30.805	416	414.01477	1.98523		30.805	1554	1575.27747	-21.27747		30.805	1564	1551.12619	12.87381
30.82	772	790.56306	-18.56306		30.82	1156	1139.99683	16.00317		30.82	626	607.99578	18.00422		30.82	400	413.94768	-13.94768		30.82	1582	1574.96196	7.03804		30.82	1610	1550.91505	59.08495
30.835	787	790.05509	-3.05509		30.835	1135	1140.00863	-5.00863		30.835	591	607.8884	-16.8884		30.835	402	413.88303	-11.88303		30.835	1559	1574.64726	-15.64726		30.835	1576	1550.70682	25.29318
30.85	798	789.5582	8.4418		30.85	1100	1140.05999	-40.05999		30.85	596	607.79038	-11.79038		30.85	388	413.82096	-25.82096		30.85	1585	1574.33335	10.66665		30.85	1484	1550.50239	-66.50239
30.865	816	789.07303	26.92697		30.865	1147	1140.1544	6.8456		30.865	615	607.70269	7.29731		30.865	419	413.76173	5.23827		30.865	1607	1574.02025	32.97975		30.865	1556	1550.30331	5.69669
30.88	822	788.60031	33.39969		30.88	1205	1140.30276	64.69724		30.88	633	607.62671	25.37329		30.88	426	413.70578	12.29422		30.88	1611	1573.70794	37.29206		30.88	1569	1550.11293	18.88707
30.895	799	788.14097	10.85903		30.895	1221	1140.4837	80.5163		30.895	660	607.56458	52.43542		30.895	429	413.65373	15.34627		30.895	1581	1573.39645	7.60355		30.895	1582	1549.94279	32.05721
30.91	785	787.69609	-2.69609		30.91	1152	1140.71635	11.28365		30.91	629	607.52035	21.47965		30.91	425	413.60641	11.39359		30.91	1579	1573.08575	5.91425		30.91	1605	1549.81343	55.18657
30.925	776	787.26699	-11.26699		30.925	1164	1141.00606	22.99394		30.925	599	607.50733	-8.50733		30.925	445	413.56499	31.43501		30.925	1629	1572.77586	56.22414		30.925	1543	1549.60219	-6.60219
30.94	800	786.85521	13.14479		30.94	1187	1141.35902	45.64098		30.94	624	607.5283	16.4717		30.94	453	413.53095	39.46905		30.94	1701	1572.46678	128.53322		30.94	1622	1549.39144	72.60856
30.955	784	786.46262	-2.46262		30.955	1129	1141.78261	-12.78261		30.955	646	607.50072	38.49928		30.955	437	413.50625	23.49375		30.955	1667	1572.1585	94.8415		30.955	1597	1549.18118	47.81882
30.97	791	786.09144	4.90856		30.97	1183	1142.28568	40.71432		30.97	636	607.48884	28.51116		30.97	456	413.4934	42.5066		30.97	1630	1571.85103	58.14897		30.97	1614	1548.9714	65.0286
30.985	798	785.7443	12.2557		30.985	1153	1142.87884	10.12116		30.985	587	607.49475	-20.49475		30.985	439	413.49554	25.50446		30.985	1574	1571.54436	2.45564		30.985	1509	1548.7621	-39.7621
31	791	785.42441	5.57559		31	1145	1143.5749	1.4251		31	585	607.52094	-22.52094		31	393	413.5166	-20.5166		31	1489	1571.2385	-82.2385		31	1487	1548.5533	-61.5533
31.015	747	785.13561	-38.13561		31.015	1161	1144.38939	16.61061		31.015	605	607.57044	-2.57044		31.015	406	413.56142	-7.56142		31.015	1495	1570.93345	-75.93345		31.015	1521	1548.34499	-27.34499
31.03	749	784.88257	-35.88257		31.03	1163	1145.34128	17.65872		31.03	606	607.64694	-1.64694		31.03	404	413.63584	-9.63584		31.03	1558	1570.6292	-12.6292		31.03	1510	1548.13716	-38.13716
31.045	744	784.671	-40.671		31.045	1125	1146.45389	-21.45389		31.045	571	607.75498	-36.75498		31.045	405	413.74682	-8.74682		31.045	1517	1570.32576	-53.32576		31.045	1436	1547.92983	-111.92983
31.06	768	784.50791	-16.50791		31.06	1162	1147.75633	14.24367		31.06	598	607.90021	-9.90021		31.06	415	413.90256	1.09744		31.06	1542	1570.02313	-28.02313		31.06	1482	1547.723	-65.723
31.075	800	784.40205	15.59795		31.075	1180	1149.28565	30.71435		31.075	589	608.08968	-19.08968		31.075	410	414.11249	-4.11249		31.075	1543	1569.72131	-26.72131		31.075	1541	1547.51665	-6.51665
31.09	756	784.36437	-28.36437		31.09	1148	1151.09069	-3.09069		31.09	596	608.33238	-12.33238		31.09	407	414.38734	-7.38734		31.09	1506	1569.4203	-63.4203		31.09	1525	1547.31081	-22.31081
31.105	729	784.40893	-55.40893		31.105	1128	1153.23943	-25.23943		31.105	604	608.64005	-4.64004		31.105	418	414.73903	3.26097		31.105	1525	1569.1201	-44.1201		31.105	1571	1547.10546	23.89454
31.12	740	784.55454	-44.55454		31.12	1194	1155.83322	38.16678		31.12	605	609.02873	-4.02873		31.12	422	415.18051	6.81949		31.12	1518	1568.82071	-50.82071		31.12	1593	1546.90061	46.09939
31.135	750	784.82856	-34.82856		31.135	1174	1159.03321	14.96679		31.135	603	609.52246	-6.52246		31.135	404	415.72554	-11.72554		31.135	1529	1568.52213	-39.52213		31.135	1526	1546.69627	-20.69627
31.15	746	785.27681	-39.27681		31.15	1149	1163.10503	-14.10503		31.15	584	610.1616	-26.16159		31.15	395	416.38829	-21.38829		31.15	1461	1568.22437	-107.22437		31.15	1458	1546.49242	-88.49242
31.165	752	785.98821	-33.98821		31.165	1153	1168.48572	-15.48572		31.165	569	611.02056	-42.02055		31.165	405	417.1829	-12.1829		31.165	1542	1567.92741	-25.92741		31.165	1488	1546.28908	-58.28908
31.18	780	787.14983	-7.14983		31.18	1166	1175.86941	-9.86941		31.18	584	612.23995	-28.23995		31.18	405	418.12278	-13.12278		31.18	1543	1567.63126	-24.63126		31.18	1467	1546.08624	-79.08624
31.195	774	789.14817	-15.14817		31.195	1156	1186.29713	-30.29713		31.195	606	614.07331	-8.07331		31.195	416	419.21999	-3.21999		31.195	1535	1567.33593	-32.33593		31.195	1448	1545.88391	-97.88391
31.21	816	792.7299	23.2701		31.21	1177	1201.22602	-24.22602		31.21	623	616.93687	6.06313		31.21	454	420.48431	33.51569		31.21	1579	1567.04141	11.95859		31.21	1481	1545.68208	-64.68208
31.225	862	799.1984	62.8016		31.225	1212	1222.55033	-10.55033		31.225	617	621.43719	-4.43719		31.225	404	421.92242	-17.92242		31.225	1544	1566.7477	-22.7477		31.225	1461	1545.48076	-84.48076
31.24	849	810.58372	38.41628		31.24	1306	1252.55137	53.44863		31.24	663	628.34662	34.65338		31.24	442	423.53692	18.46308		31.24	1572	1566.4548	5.5452		31.24	1482	1545.27996	-63.27996
31.255	852	829.71187	22.28814		31.255	1361	1293.77946	67.22054		31.255	661	638.50926	22.49074		31.255	448	425.32543	22.67457		31.255	1499	1566.16272	-67.16272		31.255	1469	1545.07966	-76.07966
31.27	913	860.15474	52.84526		31.27	1415	1348.96688	66.03312		31.27	658	652.71569	5.28431		31.27	462	427.27975	34.72025		31.27	1538	1565.87145	-27.87145		31.27	1540	1544.87987	-4.87987
31.285	948	906.18616	41.81384		31.285	1409	1421.14271	-12.14271		31.285	672	671.69452	0.30548		31.285	446	429.38519	16.61481		31.285	1504	1565.581	-61.581		31.285	1463	1544.6806	-81.6806
31.3	1001	972.67823	28.32177		31.3	1493	1513.85798	-20.85798		31.3	672	696.34183	-24.34183		31.3	454	431.62005	22.37995		31.3	1508	1565.29135	-57.29135		31.3	1486	1544.48185	-58.48185
31.315	1042	1065.798	-23.798		31.315	1608	1630.99401	-22.99401		31.315	743	728.08226	14.91774		31.315	455	433.95541	21.04459		31.315	1529	1565.00253	-36.00253		31.315	1462	1544.28361	-82.28361
31.33	1137	1192.5879	-55.5879		31.33	1768	1775.51905	-7.51905		31.33	798	769.08984	28.91016		31.33	459	436.35527	22.64473		31.33	1579	1564.71452	14.28548		31.33	1442	1544.08589	-102.08589
31.345	1320	1358.64241	-38.64241		31.345	1939	1946.86597	-7.86597		31.345	849	821.91921	27.08079		31.345	469	438.77697	30.22303		31.345	1534	1564.42732	-30.42732		31.345	1495	1543.88868	-48.88868
31.36	1527	1562.34474	-35.34474		31.36	2194	2137.31697	56.68303		31.36	916	887.96681	28.03319		31.36	503	441.17211	61.8279		31.36	1589	1564.14094	24.85906		31.36	1512	1543.692	-31.692
31.375	1726	1786.90744	-60.90744		31.375	2387	2328.69177	58.30823		31.375	993	964.60099	28.39901		31.375	506	443.4877	62.5123		31.375	1583	1563.85537	19.14463		31.375	1553	1543.49584	9.50416
31.39	1964	1995.2727	-31.2727		31.39	2580	2491.10261	88.89739		31.39	1052	1042.04672	9.95328		31.39	505	445.66786	59.33214		31.39	1530	1563.57062	-33.57062		31.39	1576	1543.3002	32.6998
31.405	2208	2134.51773	73.48227		31.405	2715	2585.62267	129.37733		31.405	1081	1102.34855	-21.34855		31.405	492	447.65562	44.34438		31.405	1552	1563.28668	-11.28668		31.405	1590	1543.10509	46.89491
31.42	2263	2153.24186	109.75814		31.42	2657	2574.72553	82.27447		31.42	1080	1122.85418	-42.85418		31.42	471	449.39519	21.60481		31.42	1524	1563.00356	-39.00356		31.42	1542	1542.9105	-0.9105
31.435	2093	2029.84629	63.15371		31.435	2476	2445.20881	30.79119		31.435	1078	1087.14105	-9.14105		31.435	496	450.83426	45.16574		31.435	1532	1562.72126	-30.72126		31.435	1519	1542.71644	-23.71644
31.45	1827	1795.03881	31.96119		31.45	2132	2227.43337	-95.43337		31.45	1009	1001.70359	7.29641		31.45	467	451.92656	15.07344		31.45	1513	1562.43977	-49.43977		31.45	1513	1542.52291	-29.52291
31.465	1519	1516.71453	2.28547		31.465	1863	1978.02981	-115.02981		31.465	902	895.56935	6.43065		31.465	464	452.63438	11.36562		31.465	1558	1562.1591	-4.1591		31.465	1498	1542.3299	-44.3299
31.48	1165	1259.61458	-94.61458		31.48	1606	1745.10788	-139.10788		31.48	806	797.44736	8.55264		31.48	431	452.93093	-21.93093		31.48	1517	1561.87925	-44.87925		31.48	1487	1542.13743	-55.13743
31.495	990	1061.31587	-71.31587		31.495	1418	1554.77625	-136.77625		31.495	695	722.43418	-27.43418		31.495	435	452.80237	-17.80237		31.495	1477	1561.60021	-84.60021		31.495	1500	1541.94549	-41.94549
31.51	885	929.88272	-44.88272		31.51	1333	1414.42878	-81.42878		31.51	625	672.99188	-47.99187		31.51	433	452.24907	-19.24907		31.51	1462	1561.32199	-99.32199		31.51	1462	1541.75409	-79.75409
31.525	819	853.58083	-34.58083		31.525	1230	1319.34274	-89.34274		31.525	609	644.10046	-35.10046		31.525	435	451.28593	-16.28593		31.525	1511	1561.04459	-50.04459		31.525	1518	1541.56322	-23.56322
31.54	857	813.84019	43.15981		31.54	1212	1259.00727	-47.00727		31.54	631	628.54228	2.45772		31.54	432	449.94156	-17.94156		31.54	1632	1560.768	71.232		31.54	1566	1541.37289	24.62711
31.555	819	794.45759	24.54241		31.555	1146	1222.14173	-76.14173		31.555	626	620.31304	5.68696		31.555	416	448.25635	-32.25635		31.555	1553	1560.49223	-7.49223		31.555	1488	1541.1831	-53.1831
31.57	818	784.89834	33.10166		31.57	1188	1199.59354	-11.59354		31.57	658	615.66353	42.33647		31.57	437	446.27988	-9.27988		31.57	1592	1560.21728	31.78272		31.57	1585	1540.99384	44.00616
31.585	777	779.61984	-2.61984		31.585	1168	1185.17964	-17.17964		31.585	617	612.68352	4.31648		31.585	431	444.06784	-13.06784		31.585	1630	1559.94315	70.05685		31.585	1604	1540.80513	63.19487
31.6	763	776.15394	-13.15394		31.6	1171	1175.25855	-4.25855		31.6	646	610.52807	35.47193		31.6	400	441.67907	-41.67907		31.6	1640	1559.66983	80.33017		31.6	1609	1540.61696	68.38304
31.615	746	773.52564	-27.52564		31.615	1129	1167.88795	-38.88795		31.615	647	608.84403	38.15597		31.615	394	439.17279	-45.17279		31.615	1572	1559.39775	12.60225		31.615	1557	1540.42933	16.57067
31.63	761	771.36493	-10.36493		31.63	1137	1162.08408	-25.08408		31.63	616	607.47338	8.52662		31.63	400	436.60632	-36.60632		31.63	1586	1559.12926	26.87074		31.63	1582	1540.24225	41.75775
31.645	794	769.51756	24.48244		31.645	1168	1157.34225	10.65775		31.645	614	606.33172	7.66828		31.645	388	434.03314	-46.03314		31.645	1561	1558.8652	2.1348		31.645	1502	1540.05572	-38.05572
31.66	754	767.90351	-13.90351		31.66	1104	1153.38125	-49.38125		31.66	583	605.36526	-22.36526		31.66	380	431.50139	-51.50139		31.66	1542	1558.60639	-16.60639		31.66	1534	1539.86973	-5.86973
31.675	784	766.47156	17.52844		31.675	1144	1150.02455	-6.02455		31.675	628	604.53603	23.46397		31.675	433	429.05278	3.94722		31.675	1547	1558.35399	-11.35399		31.675	1528	1539.6843	-11.6843
31.69	718	765.18517	-47.18517		31.69	1134	1147.14922	-13.14922		31.69	623	603.81599	19.18401		31.69	434	426.72188	7.27812		31.69	1626	1558.10975	67.89025		31.69	1557	1539.49941	17.50059
31.705	726	764.01673	-38.01673		31.705	1118	1144.66391	-26.66391		31.705	603	603.1839	-0.1839		31.705	415	424.53576	-9.53576		31.705	1532	1557.87659	-25.87659		31.705	1474	1539.31508	-65.31508
31.72	767	762.94251	4.05749		31.72	1129	1142.49837	-13.49837		31.72	643	602.62346	40.37654		31.72	419	422.514	-3.514		31.72	1605	1557.66002	47.33998		31.72	1614	1539.13131	74.86869
31.735	713	761.9475	-48.9475		31.735	1017	1140.59753	-123.59753		31.735	567	602.12198	-35.12198		31.735	408	420.669	-12.669		31.735	1454	1557.4737	-103.4737		31.735	1463	1538.94809	-75.94809
31.75	733	761.01852	-28.01852		31.75	1102	1138.91765	-36.91765		31.75	582	601.66947	-19.66947		31.75	380	419.00653	-39.00653		31.75	1535	1557.40053	-22.40053		31.75	1497	1538.76542	-41.76542
31.765	793	760.14503	32.85497		31.765	1081	1137.42364	-56.42364		31.765	565	601.25797	-36.25797		31.765	395	417.52657	-22.52657		31.765	1571	1557.24295	13.75705		31.765	1531	1538.58332	-7.58332
31.78	762	759.31855	2.68145		31.78	1089	1136.08709	-47.08709		31.78	598	600.88113	-2.88113		31.78	416	416.22414	-0.22414		31.78	1597	1556.98271	40.01729		31.78	1485	1538.40177	-53.40177
31.795	776	758.53219	17.46781		31.795	1115	1134.88483	-19.88483		31.795	618	600.53374	17.46626		31.795	409	415.09036	-6.09036		31.795	1575	1556.72331	18.27669		31.795	1553	1538.22079	14.77921
31.81	764	757.7803	6.2197		31.81	1024	1133.79778	-109.79778		31.81	624	600.21159	23.78841		31.81	381	414.11344	-33.11344		31.81	1477	1556.46476	-79.46476		31.81	1419	1538.04037	-119.04037
31.825	757	757.05822	-0.05822		31.825	1115	1132.81013	-17.81013		31.825	574	599.91119	-25.91119		31.825	399	413.27959	-14.27959		31.825	1548	1556.20707	-8.20707		31.825	1534	1537.86052	-3.86052
31.84	763	756.36207	6.63793		31.84	1121	1131.9087	-10.9087		31.84	586	599.62966	-13.62966		31.84	395	412.57391	-17.57391		31.84	1546	1555.95022	-9.95022		31.84	1534	1537.68123	-3.68123
31.855	771	755.68861	15.31139		31.855	1091	1131.08243	-40.08243		31.855	560	599.36461	-39.36461		31.855	409	411.98116	-2.98116		31.855	1493	1555.69422	-62.69422		31.855	1518	1537.50251	-19.50251
31.87	753	755.0351	-2.0351		31.87	1095	1130.32199	-35.32199		31.87	597	599.11406	-2.11406		31.87	375	411.48634	-36.48634		31.87	1538	1555.43907	-17.43907		31.87	1575	1537.32436	37.67564
31.885	725	754.39924	-29.39923		31.885	1093	1129.61945	-36.61945		31.885	601	598.87648	2.12353		31.885	387	411.07517	-24.07517		31.885	1576	1555.18477	20.81523		31.885	1472	1537.14679	-65.14679
31.9	755	753.77905	1.22095		31.9	1160	1128.96804	31.03196		31.9	652	598.65168	53.34832		31.9	410	410.73446	-0.73446		31.9	1619	1554.93132	64.06868		31.9	1521	1536.96978	-15.96978
31.915	756	753.17285	2.82715		31.915	1157	1128.36196	28.63804		31.915	624	598.43447	25.56553		31.915	412	410.45227	1.54774		31.915	1638	1554.67872	83.32128		31.915	1608	1536.79335	71.20665
31.93	734	752.5792	-18.57919		31.93	1118	1127.79623	-9.79623		31.93	578	598.2258	-20.2258		31.93	383	410.21806	-27.21806		31.93	1491	1554.42697	-63.42697		31.93	1569	1536.6175	32.3825
31.945	715	751.99684	-36.99684		31.945	1133	1127.26652	5.73348		31.945	583	598.02501	-15.02501		31.945	372	410.02273	-38.02273		31.945	1474	1554.17608	-80.17608		31.945	1543	1536.44223	6.55777
31.96	751	751.42469	-0.42469		31.96	1157	1126.76908	30.23092		31.96	596	597.83129	-1.83129		31.96	439	409.85852	29.14148		31.96	1549	1553.92603	-4.92603		31.96	1468	1536.26753	-68.26753
31.975	753	750.86181	2.13819		31.975	1215	1126.30065	88.69935		31.975	628	597.64394	30.35606		31.975	411	409.71896	1.28104		31.975	1565	1553.67684	11.32316		31.975	1562	1536.09342	25.90658
31.99	768	750.30737	17.69263		31.99	1183	1125.85835	57.14165		31.99	613	597.46235	15.53765		31.99	402	409.59872	-7.59872		31.99	1527	1553.4285	-26.4285		31.99	1530	1535.91989	-5.91989
32.005	726	749.76066	-23.76066		32.005	1237	1125.43967	111.56033		32.005	575	597.28599	-22.28599		32.005	407	409.49351	-2.49351		32.005	1505	1553.18102	-48.18102		32.005	1502	1535.74694	-33.74694
32.02	753	749.22103	3.77897		32.02	1266	1125.04241	140.95759		32.02	611	597.11439	13.88562		32.02	452	409.39988	42.60012		32.02	1600	1552.93438	47.06562		32.02	1533	1535.57458	-2.57458
32.035	784	748.68793	35.31207		32.035	1222	1124.6646	97.3354		32.035	616	596.94718	19.05283		32.035	459	409.31514	49.68486		32.035	1591	1552.6886	38.3114		32.035	1594	1535.40281	58.59719
32.05	734	748.16086	-14.16086		32.05	1206	1124.30451	81.69549		32.05	591	596.78406	-5.78406		32.05	474	409.2372	64.7628		32.05	1538	1552.44368	-14.44368		32.05	1559	1535.23163	23.76837
32.065	787	747.63937	39.36063		32.065	1224	1123.9606	100.0394		32.065	605	596.62474	8.37526		32.065	475	409.16445	65.83555		32.065	1557	1552.1996	4.8004		32.065	1498	1535.06105	-37.06105
32.08	777	747.12308	29.87692		32.08	1266	1123.63149	142.36851		32.08	597	596.46896	0.53104		32.08	463	409.09566	53.90434		32.08	1533	1551.95639	-18.95639		32.08	1523	1534.89105	-11.89105
32.095	682	746.61164	-64.61164		32.095	1261	1123.31595	137.68405		32.095	577	596.31652	-19.31652		32.095	448	409.02993	38.97007		32.095	1483	1551.71402	-68.71402		32.095	1394	1534.72165	-140.72165
32.11	689	746.10473	-57.10473		32.11	1195	1123.01289	71.98711		32.11	569	596.16728	-27.16728		32.11	461	408.96658	52.03342		32.11	1458	1551.47251	-93.47251		32.11	1451	1534.55285	-83.55285
32.125	762	745.60207	16.39793		32.125	1330	1122.72132	207.27868		32.125	597	596.02118	0.97882		32.125	472	408.90509	63.09491		32.125	1536	1551.23186	-15.23186		32.125	1507	1534.38465	-27.38465
32.14	715	745.10341	-30.10341		32.14	1390	1122.44034	267.55966		32.14	573	595.87841	-22.87841		32.14	494	408.84511	85.15489		32.14	1556	1550.99206	5.00794		32.14	1532	1534.21705	-2.21705
32.155	753	744.60851	8.39149		32.155	1360	1122.16916	237.83084		32.155	619	595.74017	23.25983		32.155	502	408.78636	93.21364		32.155	1575	1550.75312	24.24688		32.155	1517	1534.05005	-17.05005
32.17	742	744.11718	-2.11718		32.17	1258	1121.90705	136.09295		32.17	610	595.60653	14.39347		32.17	459	408.72864	50.27137		32.17	1529	1550.51503	-21.51503		32.17	1482	1533.88366	-51.88366
32.185	754	743.62923	10.37077		32.185	1263	1121.65335	141.34665		32.185	588	595.46787	-7.46787		32.185	452	408.6718	43.3282		32.185	1504	1550.2778	-46.2778		32.185	1499	1533.71787	-34.71787
32.2	796	743.14448	52.85552		32.2	1319	1121.40746	197.59254		32.2	657	595.33109	61.66891		32.2	459	408.61573	50.38427		32.2	1621	1550.04143	70.95857		32.2	1647	1533.55269	113.44731
32.215	717	742.66279	-25.66279		32.215	1240	1121.16885	118.83115		32.215	587	595.19608	-8.19608		32.215	435	408.56036	26.43964		32.215	1534	1549.80591	-15.80591		32.215	1555	1533.38813	21.61187
32.23	764	742.18401	21.81599		32.23	1286	1120.93703	165.06297		32.23	610	595.06274	14.93726		32.23	450	408.50562	41.49438		32.23	1636	1549.57126	86.42874		32.23	1546	1533.22417	12.77583
32.245	735	741.70802	-6.70802		32.245	1278	1120.71153	157.28847		32.245	587	594.93097	-7.93097		32.245	434	408.45145	25.54855		32.245	1563	1549.33745	13.66255		32.245	1583	1533.06083	49.93917
32.26	760	741.2347	18.7653		32.26	1264	1120.49195	143.50805		32.26	599	594.80069	4.19931		32.26	470	408.39782	61.60218		32.26	1662	1549.10451	112.89549		32.26	1673	1532.89811	140.10189
32.275	765	740.76395	24.23605		32.275	1269	1120.27791	148.72209		32.275	609	594.67181	14.32819		32.275	480	408.3447	71.6553		32.275	1639	1548.87243	90.12757		32.275	1613	1532.73601	80.26399
32.29	762	740.29566	21.70435		32.29	1231	1120.06907	110.93093		32.29	625	594.54435	30.45566		32.29	475	408.29205	66.70795		32.29	1615	1548.6412	66.3588		32.29	1639	1532.57453	106.42547
32.305	749	739.82974	9.17026		32.305	1222	1119.8651	102.1349		32.305	632	594.41845	37.58155		32.305	462	408.23985	53.76015		32.305	1631	1548.41083	82.58917		32.305	1598	1532.41367	65.58633
32.32	746	739.36615	6.63386		32.32	1248	1119.66573	128.33427		32.32	636	594.29414	41.70586		32.32	417	408.18809	8.81191		32.32	1563	1548.18133	14.81867		32.32	1570	1532.25344	37.74656
32.335	780	738.90492	41.09508		32.335	1209	1119.47067	89.52933		32.335	640	594.17145	45.82855		32.335	438	408.13673	29.86327		32.335	1598	1547.95268	50.04732		32.335	1522	1532.09383	-10.09383
32.35	768	738.44606	29.55394		32.35	1228	1119.27969	108.72031		32.35	635	594.05048	40.94952		32.35	477	408.08576	68.91424		32.35	1570	1547.72489	22.27511		32.35	1536	1531.93485	4.06515
32.365	797	737.98955	59.01045		32.365	1217	1119.09255	97.90745		32.365	611	593.93137	17.06863		32.365	454	408.03518	45.96482		32.365	1525	1547.49796	-22.49796		32.365	1499	1531.77651	-32.77651
32.38	762	737.53545	24.46455		32.38	1206	1118.90904	87.09096		32.38	626	593.81444	32.18556		32.38	422	407.98495	14.01505		32.38	1515	1547.2719	-32.2719		32.38	1556	1531.6188	24.3812
32.395	761	737.08387	23.91613		32.395	1231	1118.72897	112.27103		32.395	649	593.70043	55.29957		32.395	475	407.93508	67.06492		32.395	1542	1547.04669	-5.04669		32.395	1591	1531.46173	59.53827
32.41	768	736.63516	31.36484		32.41	1182	1118.55216	63.44784		32.41	633	593.59167	39.40833		32.41	449	407.88554	41.11446		32.41	1583	1546.82234	36.17766		32.41	1543	1531.30529	11.69471
32.425	761	736.19079	24.80921		32.425	1181	1118.37843	62.62157		32.425	655	593.497	61.503		32.425	430	407.83633	22.16367		32.425	1606	1546.59886	59.40114		32.425	1604	1531.1495	72.8505
32.44	779	735.75153	43.24847		32.44	1191	1118.20763	72.79237		32.44	648	593.38016	54.61984		32.44	422	407.78744	14.21256		32.44	1538	1546.37624	-8.37624		32.44	1579	1530.99435	48.00565
32.455	715	735.30586	-20.30586		32.455	1152	1118.03963	33.96037		32.455	580	593.26415	-13.26415		32.455	435	407.73886	27.26114		32.455	1544	1546.15448	-2.15448		32.455	1513	1530.83984	-17.83984
32.47	727	734.86194	-7.86194		32.47	1200	1117.87427	82.12573		32.47	583	593.14894	-10.14894		32.47	401	407.69057	-6.69057		32.47	1546	1545.93359	0.06641		32.47	1491	1530.68599	-39.68599
32.485	729	734.41973	-5.41973		32.485	1148	1117.71144	30.28856		32.485	563	593.03452	-30.03452		32.485	408	407.64257	0.35743		32.485	1549	1545.71355	3.28645		32.485	1491	1530.53278	-39.53278
32.5	768	733.9792	34.0208		32.5	1158	1117.55102	40.44898		32.5	588	592.92085	-4.92085		32.5	435	407.59486	27.40514		32.5	1577	1545.49439	31.50561		32.5	1537	1530.38023	6.61977
32.515	748	733.54032	14.45968		32.515	1191	1117.39291	73.60709		32.515	623	592.80791	30.1921		32.515	427	407.54742	19.45258		32.515	1545	1545.27608	-0.27608		32.515	1494	1530.22833	-36.22833
32.53	741	733.10306	7.89694		32.53	1200	1117.23699	82.76301		32.53	596	592.69567	3.30433		32.53	412	407.50025	4.49975		32.53	1547	1545.05864	1.94136		32.53	1559	1530.0771	28.9229
32.545	769	732.66739	36.33261		32.545	1224	1117.08318	106.91683		32.545	638	592.58413	45.41587		32.545	427	407.45334	19.54666		32.545	1588	1544.84207	43.15793		32.545	1574	1529.92652	44.07348
32.56	745	732.2333	12.7667		32.56	1158	1116.93138	41.06862		32.56	624	592.47325	31.52675		32.56	438	407.40669	30.59331		32.56	1549	1544.62636	4.37364		32.56	1467	1529.77661	-62.77661
32.575	748	731.80105	16.19895		32.575	1142	1116.78151	25.21849		32.575	595	592.36303	2.63697		32.575	422	407.36029	14.63971		32.575	1454	1544.41151	-90.41151		32.575	1508	1529.62736	-21.62736
32.59	763	731.37084	31.62916		32.59	1219	1116.63349	102.36651		32.59	635	592.25344	42.74656		32.59	420	407.31413	12.68587		32.59	1546	1544.19753	1.80247		32.59	1574	1529.47878	44.52122
32.605	739	730.94279	8.05721		32.605	1151	1116.48726	34.51274		32.605	588	592.14448	-4.14448		32.605	430	407.26822	22.73178		32.605	1522	1543.98442	-21.98442		32.605	1522	1529.33088	-7.33088
32.62	734	730.51711	3.48289		32.62	1172	1116.34274	55.65726		32.62	577	592.03612	-15.03612		32.62	449	407.22255	41.77745		32.62	1577	1543.77218	33.22782		32.62	1524	1529.18365	-5.18365
32.635	749	730.09418	18.90582		32.635	1218	1116.19987	101.80013		32.635	596	591.92835	4.07165		32.635	421	407.17711	13.82289		32.635	1619	1543.5608	75.4392		32.635	1570	1529.03709	40.96291
32.65	702	729.67481	-27.67481		32.65	1157	1116.05858	40.94142		32.65	572	591.82115	-19.82115		32.65	419	407.1319	11.8681		32.65	1585	1543.35029	41.64971		32.65	1489	1528.89122	-39.89122
32.665	742	729.2615	12.7385		32.665	1251	1115.91882	135.08118		32.665	621	591.71453	29.28547		32.665	459	407.08692	51.91308		32.665	1623	1543.14065	79.85935		32.665	1537	1528.74603	8.25397
32.68	736	728.86503	7.13497		32.68	1192	1115.78054	76.21946		32.68	601	591.60846	9.39154		32.68	450	407.04216	42.95784		32.68	1574	1542.93188	31.06812		32.68	1480	1528.60153	-48.60153
32.695	765	728.44439	36.55561		32.695	1219	1115.64369	103.35631		32.695	622	591.50293	30.49707		32.695	484	406.99762	77.00238		32.695	1590	1542.72398	47.27602		32.695	1544	1528.45772	15.54228
32.71	726	728.02515	-2.02515		32.71	1190	1115.50822	74.49178		32.71	606	591.39794	14.60206		32.71	461	406.9533	54.0467		32.71	1563	1542.51695	20.48305		32.71	1542	1528.3146	13.6854
32.725	732	727.60728	4.39272		32.725	1234	1115.37408	118.62592		32.725	608	591.29347	16.70653		32.725	453	406.90919	46.09081		32.725	1552	1542.31078	9.68922		32.725	1471	1528.17217	-57.17217
32.74	712	727.19077	-15.19077		32.74	1246	1115.24123	130.75877		32.74	642	591.18952	50.81048		32.74	478	406.86529	71.13471		32.74	1590	1542.10549	47.89451		32.74	1551	1528.03044	22.96956
32.755	715	726.77562	-11.77562		32.755	1224	1115.10964	108.89036		32.755	649	591.08607	57.91393		32.755	449	406.82161	42.17839		32.755	1573	1541.90107	31.09893		32.755	1526	1527.88942	-1.88942
32.77	707	726.3618	-19.3618		32.77	1178	1114.97926	63.02074		32.77	596	590.98312	5.01688		32.77	413	406.77813	6.22187		32.77	1569	1541.69753	27.30247		32.77	1543	1527.7491	15.2509
32.785	721	725.94931	-4.94931		32.785	1111	1114.85007	-3.85007		32.785	553	590.88066	-37.88066		32.785	407	406.73486	0.26514		32.785	1548	1541.49486	6.50514		32.785	1535	1527.60949	7.39051
32.8	727	725.53815	1.46185		32.8	1156	1114.72202	41.27798		32.8	573	590.77869	-17.77869		32.8	419	406.6918	12.3082		32.8	1513	1541.29306	-28.29306		32.8	1512	1527.47059	-15.47059
32.815	741	725.12829	15.87171		32.815	1184	1114.59509	69.40491		32.815	615	590.67719	24.32281		32.815	402	406.64894	-4.64894		32.815	1535	1541.09213	-6.09213		32.815	1561	1527.33241	33.66759
32.83	749	724.71974	24.28026		32.83	1124	1114.46925	9.53075		32.83	605	590.57616	14.42384		32.83	455	406.60628	48.39373		32.83	1571	1540.89208	30.10792		32.83	1570	1527.19495	42.80505
32.845	747	724.31248	22.68752		32.845	1124	1114.34447	9.65553		32.845	606	590.47559	15.52441		32.845	425	406.56381	18.43619		32.845	1568	1540.6929	27.3071		32.845	1531	1527.05821	3.94179
32.86	747	723.9065	23.0935		32.86	1073	1114.22072	-41.22072		32.86	608	590.37548	17.62452		32.86	415	406.52155	8.47845		32.86	1582	1540.4946	41.5054		32.86	1520	1526.92219	-6.92219
32.875	723	723.50181	-0.50181		32.875	1131	1114.09798	16.90202		32.875	575	590.27583	-15.27583		32.875	412	406.47949	5.52051		32.875	1613	1540.29718	72.70282		32.875	1567	1526.78691	40.21309
32.89	711	723.09838	-12.09838		32.89	1172	1113.97622	58.02378		32.89	609	590.17661	18.82339		32.89	393	406.43762	-13.43762		32.89	1556	1540.10065	15.89935		32.89	1557	1526.65236	30.34764
32.905	747	722.69622	24.30378		32.905	1146	1113.85543	32.14457		32.905	603	590.07784	12.92216		32.905	406	406.39595	-0.39594		32.905	1507	1539.90529	-32.90529		32.905	1517	1526.51855	-9.51855
32.92	736	722.29532	13.70468		32.92	1103	1113.73559	-10.73559		32.92	566	589.97951	-23.97951		32.92	399	406.35447	-7.35447		32.92	1538	1539.71122	-1.71122		32.92	1488	1526.38547	-38.38547
32.935	726	721.89567	4.10433		32.935	1108	1113.61666	-5.61666		32.935	573	589.88161	-16.88161		32.935	391	406.31318	-15.31318		32.935	1541	1539.51855	1.48145		32.935	1535	1526.25315	8.74685
32.95	732	721.49726	10.50274		32.95	1104	1113.49864	-9.49864		32.95	589	589.78414	-0.78414		32.95	393	406.27209	-13.27209		32.95	1559	1539.32742	19.67258		32.95	1604	1526.12157	77.87843
32.965	751	721.1001	29.8999		32.965	1089	1113.38151	-24.38151		32.965	587	589.68709	-2.68709		32.965	398	406.23119	-8.23119		32.965	1525	1539.13805	-14.13805		32.965	1551	1525.99075	25.00925
32.98	728	720.70417	7.29583		32.98	1095	1113.26524	-18.26524		32.98	551	589.59046	-38.59046		32.98	376	406.19048	-30.19048		32.98	1561	1538.95083	22.04917		32.98	1504	1525.86069	-21.86069
32.995	675	720.30947	-45.30947		32.995	1076	1113.14984	-37.14984		32.995	561	589.49424	-28.49424		32.995	379	406.14997	-27.14997		32.995	1542	1538.76648	3.23352		32.995	1465	1525.73139	-60.73139
33.01	719	719.91599	-0.91599		33.01	1118	1113.03527	4.96473		33.01	595	589.39844	5.60156		33.01	419	406.10965	12.89036		33.01	1593	1538.58707	54.41293		33.01	1556	1525.60285	30.39715
33.025	756	719.52374	36.47626		33.025	1096	1112.92153	-16.92153		33.025	602	589.30305	12.69695		33.025	408	406.06951	1.93049		33.025	1610	1538.42807	71.57193		33.025	1560	1525.47509	34.52491
33.04	778	719.1327	58.8673		33.04	1099	1112.80861	-13.80861		33.04	617	589.20806	27.79194		33.04	446	406.02957	39.97043		33.04	1584	1538.24069	45.75931		33.04	1643	1525.3481	117.6519
33.055	785	718.74288	66.25712		33.055	1132	1112.69648	19.30352		33.055	643	589.11347	53.88653		33.055	465	405.98982	59.01018		33.055	1675	1538.0542	136.9458		33.055	1644	1525.22189	118.77811
33.07	757	718.35426	38.64574		33.07	1139	1112.58515	26.41485		33.07	622	589.01929	32.98071		33.07	401	405.95026	-4.95026		33.07	1588	1537.8686	50.1314		33.07	1535	1525.09647	9.90353
33.085	743	717.96685	25.03315		33.085	1083	1112.4746	-29.4746		33.085	599	588.9255	10.0745		33.085	391	405.91089	-14.91089		33.085	1541	1537.68389	3.31611		33.085	1466	1524.97184	-58.97184
33.1	739	717.58064	21.41936		33.1	1086	1112.36481	-26.36481		33.1	590	588.83211	1.16789		33.1	432	405.87171	26.12829		33.1	1602	1537.50007	64.49993		33.1	1576	1524.848	51.152
33.115	746	717.19562	28.80438		33.115	1058	1112.25579	-54.25579		33.115	606	588.73911	17.26089		33.115	410	405.83272	4.16728		33.115	1607	1537.31715	69.68285		33.115	1608	1524.72496	83.27504
33.13	711	716.8118	-5.8118		33.13	1073	1112.14752	-39.14752		33.13	657	588.6465	68.3535		33.13	393	405.79392	-12.79392		33.13	1535	1537.13513	-2.13513		33.13	1528	1524.60273	3.39727
33.145	709	716.42918	-7.42918		33.145	1093	1112.03999	-19.03999		33.145	598	588.55427	9.44573		33.145	415	405.75531	9.24469		33.145	1521	1536.954	-15.954		33.145	1536	1524.4813	11.5187
33.16	730	716.04773	13.95227		33.16	1053	1111.9332	-58.9332		33.16	601	588.46244	12.53756		33.16	410	405.7169	4.2831		33.16	1510	1536.77402	-26.77402		33.16	1613	1524.3607	88.6393
33.175	734	715.66748	18.33252		33.175	1010	1111.82714	-101.82714		33.175	601	588.37098	12.62902		33.175	409	405.67868	3.32132		33.175	1614	1536.59599	77.40401		33.175	1577	1524.24091	52.75909
33.19	747	715.28841	31.71159		33.19	1086	1111.72181	-25.72181		33.19	615	588.27991	26.72009		33.19	404	405.64065	-1.64064		33.19	1606	1536.42015	69.57985		33.19	1647	1524.12195	122.87805
33.205	725	714.91051	10.08949		33.205	1062	1111.61719	-49.61719		33.205	570	588.18922	-18.18922		33.205	409	405.60281	3.39719		33.205	1550	1536.24683	13.75317		33.205	1533	1524.00382	8.99618
33.22	782	714.5338	67.4662		33.22	1087	1111.51328	-24.51328		33.22	630	588.0989	41.9011		33.22	470	405.56516	64.43484		33.22	1649	1536.07653	112.92347		33.22	1577	1523.88653	53.11348
33.235	751	714.15826	36.84174		33.235	1100	1111.41008	-11.41008		33.235	575	588.00897	-13.00897		33.235	445	405.52771	39.47229		33.235	1564	1535.91002	28.08998		33.235	1594	1523.77008	70.22992
33.25	736	713.78389	22.21611		33.25	1093	1111.30758	-18.30758		33.25	611	587.91941	23.08059		33.25	427	405.49046	21.50954		33.25	1580	1535.74873	44.25127		33.25	1657	1523.65448	133.34552
33.265	719	713.41069	5.58931		33.265	1063	1111.20577	-48.20577		33.265	622	587.83022	34.16978		33.265	394	405.4534	-11.4534		33.265	1547	1535.59591	11.40409		33.265	1570	1523.53973	46.46027
33.28	799	713.03866	85.96134		33.28	1180	1111.10467	68.89533		33.28	638	587.7414	50.2586		33.28	430	405.41653	24.58347		33.28	1648	1535.46455	112.53545		33.28	1614	1523.42585	90.57415
33.295	742	712.6678	29.3322		33.295	1112	1111.00425	0.99575		33.295	592	587.65296	4.34704		33.295	427	405.37986	21.62014		33.295	1609	1535.3496	73.6504		33.295	1580	1523.31284	56.68716
33.31	723	712.2981	10.7019		33.31	1113	1110.90453	2.09547		33.31	609	587.56489	21.43511		33.31	435	405.3434	29.65661		33.31	1581	1535.17937	45.82063		33.31	1583	1523.2007	59.7993
33.325	746	711.92957	34.07043		33.325	1143	1110.80549	32.19451		33.325	623	587.47718	35.52282		33.325	415	405.30712	9.69288		33.325	1581	1535.01007	45.98993		33.325	1647	1523.08945	123.91055
33.34	745	711.5622	33.4378		33.34	1106	1110.70713	-4.70713		33.34	647	587.38985	59.61015		33.34	388	405.27105	-17.27105		33.34	1557	1534.84169	22.15831		33.34	1585	1522.97908	62.02092
33.355	741	711.19599	29.80401		33.355	1055	1110.60946	-55.60946		33.355	601	587.30288	13.69712		33.355	386	405.23518	-19.23518		33.355	1557	1534.67424	22.32576		33.355	1523	1522.86961	0.13039
33.37	723	710.83094	12.16906		33.37	1074	1110.51246	-36.51246		33.37	639	587.21628	51.78372		33.37	382	405.19952	-23.19952		33.37	1582	1534.50772	47.49228		33.37	1513	1522.76103	-9.76103
33.385	690	710.46704	-20.46704		33.385	1142	1110.41615	31.58385		33.385	629	587.13005	41.86995		33.385	399	405.16405	-6.16405		33.385	1548	1534.34213	13.65787		33.385	1601	1522.65337	78.34663
33.4	726	710.1043	15.8957		33.4	1090	1110.32052	-20.32052		33.4	619	587.04418	31.95582		33.4	437	405.12879	31.87121		33.4	1614	1534.17747	79.82253		33.4	1673	1522.54663	150.45337
33.415	732	709.74272	22.25728		33.415	1112	1110.22557	1.77443		33.415	597	586.95867	10.04133		33.415	412	405.09374	6.90626		33.415	1518	1534.01374	-16.01374		33.415	1606	1522.44081	83.55919
33.43	711	709.38229	1.61771		33.43	1081	1110.1313	-29.1313		33.43	597	586.87353	10.12647		33.43	414	405.05889	8.94111		33.43	1574	1533.85096	40.14904		33.43	1554	1522.33592	31.66408
33.445	745	709.02301	35.97699		33.445	1071	1110.03771	-39.03771		33.445	616	586.78876	29.21124		33.445	412	405.02425	6.97575		33.445	1513	1533.68911	-20.68911		33.445	1521	1522.23198	-1.23198
33.46	762	708.66488	53.33512		33.46	1160	1109.94481	50.05519		33.46	626	586.70435	39.29565		33.46	425	404.98983	20.01018		33.46	1716	1533.5282	182.4718		33.46	1668	1522.12898	145.87102
33.475	721	708.30791	12.69209		33.475	1113	1109.85258	3.14742		33.475	591	586.6203	4.3797		33.475	394	404.95561	-10.95561		33.475	1621	1533.36824	87.63176		33.475	1520	1522.02694	-2.02694
33.49	681	707.95208	-26.95208		33.49	1127	1109.76104	17.23896		33.49	553	586.53662	-33.53662		33.49	409	404.92161	4.07839		33.49	1570	1533.20923	36.79077		33.49	1530	1521.92586	8.07414
33.505	712	707.5974	4.4026		33.505	1065	1109.67019	-44.67019		33.505	594	586.4533	7.5467		33.505	366	404.88782	-38.88782		33.505	1557	1533.05116	23.94884		33.505	1507	1521.82576	-14.82576
33.52	732	707.24388	24.75613		33.52	1064	1109.58003	-45.58003		33.52	578	586.37034	-8.37034		33.52	368	404.85425	-36.85425		33.52	1469	1532.89405	-63.89405		33.52	1510	1521.72664	-11.72664
33.535	724	706.89149	17.10851		33.535	1125	1109.49055	15.50945		33.535	562	586.28775	-24.28775		33.535	400	404.82089	-4.82089		33.535	1524	1532.73789	-8.73789		33.535	1511	1521.62852	-10.62852
33.55	671	706.54026	-35.54026		33.55	1059	1109.40177	-50.40177		33.55	577	586.20552	-9.20552		33.55	393	404.78776	-11.78776		33.55	1514	1532.58269	-18.58269		33.55	1542	1521.53139	20.46861
33.565	697	706.19018	-9.19018		33.565	1084	1109.31369	-25.31369		33.565	620	586.12365	33.87635		33.565	411	404.75485	6.24515		33.565	1556	1532.42845	23.57155		33.565	1555	1521.43528	33.56472
33.58	683	705.84124	-22.84124		33.58	1088	1109.22631	-21.22631		33.58	613	586.04215	26.95785		33.58	418	404.72216	13.27784		33.58	1506	1532.27518	-26.27518		33.58	1551	1521.34019	29.65981
33.595	696	705.49344	-9.49344		33.595	1064	1109.13963	-45.13963		33.595	565	585.96101	-20.96101		33.595	440	404.6897	35.3103		33.595	1536	1532.12287	3.87713		33.595	1509	1521.24613	-12.24613
33.61	673	705.1468	-32.14679		33.61	1038	1109.05367	-71.05367		33.61	571	585.88024	-14.88024		33.61	414	404.65747	9.34253		33.61	1526	1531.97152	-5.97152		33.61	1449	1521.15311	-72.15311
33.625	726	704.80129	21.19871		33.625	1107	1108.96841	-1.96841		33.625	607	585.79983	21.20017		33.625	428	404.62547	23.37453		33.625	1629	1531.82116	97.17884		33.625	1585	1521.06114	63.93886
33.64	721	704.45694	16.54306		33.64	1076	1108.88388	-32.88388		33.64	621	585.71979	35.28021		33.64	448	404.5937	43.4063		33.64	1664	1531.67176	132.32824		33.64	1646	1520.97023	125.02977
33.655	721	704.11373	16.88628		33.655	1084	1108.80006	-24.80006		33.655	591	585.64011	5.35989		33.655	377	404.56217	-27.56217		33.655	1639	1531.52335	107.47665		33.655	1584	1520.8804	63.1196
33.67	727	703.77166	23.22834		33.67	1095	1108.71698	-13.71698		33.67	601	585.5608	15.4392		33.67	398	404.53088	-6.53088		33.67	1596	1531.37592	64.62408		33.67	1620	1520.79165	99.20835
33.685	765	703.43074	61.56926		33.685	1081	1108.63463	-27.63463		33.685	614	585.48186	28.51814		33.685	380	404.49983	-24.49983		33.685	1562	1531.22948	30.77052		33.685	1539	1520.704	18.296
33.7	773	703.09096	69.90904		33.7	1081	1108.55302	-27.55302		33.7	605	585.40329	19.59672		33.7	394	404.46902	-10.46902		33.7	1615	1531.08403	83.91597		33.7	1565	1520.61746	44.38254
33.715	732	702.75234	29.24767		33.715	1084	1108.47215	-24.47215		33.715	604	585.32508	18.67492		33.715	404	404.43845	-0.43845		33.715	1607	1530.93957	76.06043		33.715	1485	1520.53204	-35.53204
33.73	683	702.41485	-19.41485		33.73	1083	1108.39204	-25.39204		33.73	585	585.24725	-0.24725		33.73	403	404.40814	-1.40814		33.73	1539	1530.79611	8.20389		33.73	1533	1520.44775	12.55225
33.745	689	702.07852	-13.07851		33.745	1085	1108.3127	-23.3127		33.745	603	585.16978	17.83022		33.745	388	404.37808	-16.37808		33.745	1539	1530.65365	8.34635		33.745	1517	1520.3646	-3.3646
33.76	716	701.74333	14.25668		33.76	1129	1108.23411	20.76589		33.76	627	585.09269	41.90731		33.76	395	404.34827	-9.34827		33.76	1573	1530.5122	42.4878		33.76	1564	1520.28262	43.71738
33.775	710	701.40928	8.59072		33.775	1052	1108.15631	-56.15631		33.775	559	585.01598	-26.01597		33.775	392	404.31872	-12.31872		33.775	1529	1530.37177	-1.37177		33.775	1546	1520.20181	25.79819
33.79	672	701.07639	-29.07639		33.79	1090	1108.07929	-18.07929		33.79	558	584.93963	-26.93963		33.79	414	404.28943	9.71057		33.79	1603	1530.23234	72.76766		33.79	1558	1520.12218	37.87782
33.805	695	700.74464	-5.74464		33.805	1079	1108.00306	-29.00306		33.805	593	584.86367	8.13633		33.805	394	404.2604	-10.2604		33.805	1604	1530.09394	73.90606		33.805	1590	1520.04376	69.95624
33.82	734	700.41403	33.58597		33.82	1077	1107.92764	-30.92764		33.82	627	584.78806	42.21194		33.82	395	404.23165	-9.23165		33.82	1626	1529.95656	96.04344		33.82	1536	1519.96655	16.03345
33.835	693	700.08436	-7.08436		33.835	1086	1107.85302	-21.85302		33.835	617	584.71271	32.28729		33.835	398	404.20316	-6.20316		33.835	1566	1529.82021	36.17979		33.835	1488	1519.89057	-31.89057
33.85	685	699.75556	-14.75556		33.85	1038	1107.77923	-69.77923		33.85	571	584.63761	-13.63761		33.85	382	404.17495	-22.17495		33.85	1528	1529.6849	-1.6849		33.85	1480	1519.81584	-39.81584
33.865	701	699.42756	1.57244		33.865	1099	1107.70627	-8.70627		33.865	574	584.56274	-10.56274		33.865	401	404.14702	-3.14702		33.865	1558	1529.55063	28.44937		33.865	1539	1519.74237	19.25763
33.88	706	699.10031	6.89969		33.88	1172	1107.63415	64.36586		33.88	596	584.48806	11.51194		33.88	415	404.11938	10.88063		33.88	1576	1529.4174	46.5826		33.88	1533	1519.67018	13.32982
33.895	754	698.7737	55.2263		33.895	1156	1107.56288	48.43712		33.895	625	584.41356	40.58644		33.895	452	404.09201	47.90799		33.895	1578	1529.28523	48.71477		33.895	1562	1519.59928	42.40072
33.91	744	698.44759	45.55241		33.91	1107	1107.49247	-0.49247		33.91	606	584.33918	21.66082		33.91	447	404.06494	42.93506		33.91	1612	1529.15411	82.84589		33.91	1585	1519.52969	65.47031
33.925	710	698.12174	11.87826		33.925	1078	1107.42294	-29.42294		33.925	611	584.26486	26.73514		33.925	417	404.03817	12.96183		33.925	1523	1529.02406	-6.02406		33.925	1523	1519.46143	3.53857
33.94	733	697.79572	35.20428		33.94	1106	1107.3543	-1.3543		33.94	606	584.19049	21.80951		33.94	390	404.0117	-14.01169		33.94	1568	1528.89507	39.10493		33.94	1534	1519.39452	14.60548
33.955	727	697.46856	29.53144		33.955	1111	1107.28656	3.71344		33.955	611	584.11593	26.88407		33.955	427	403.98553	23.01447		33.955	1589	1528.76716	60.23284		33.955	1574	1519.32897	54.67103
33.97	729	697.13658	31.86342		33.97	1120	1107.21973	12.78027		33.97	612	584.04083	27.95917		33.97	425	403.95967	21.04033		33.97	1551	1528.64033	22.35967		33.97	1523	1519.26481	3.73519
33.985	692	696.79836	-4.79836		33.985	1105	1107.15383	-2.15383		33.985	598	583.96442	14.03558		33.985	421	403.93414	17.06586		33.985	1498	1528.51459	-30.51459		33.985	1502	1519.20205	-17.20205
34	696	696.48206	-0.48206		34	1067	1107.08887	-40.08887		34	591	583.88217	7.11783		34	399	403.90893	-4.90893		34	1459	1528.38995	-69.38995		34	1477	1519.14072	-42.14072
34.015	716	696.16691	19.83309		34.015	1066	1107.02486	-41.02486		34.015	611	583.80415	27.19585		34.015	396	403.88406	-7.88406		34.015	1518	1528.26641	-10.26641		34.015	1515	1519.08083	-4.08084
34.03	705	695.85293	9.14707		34.03	1057	1106.96183	-49.96183		34.03	587	583.73432	3.26568		34.03	412	403.85958	8.14042		34.03	1505	1528.14398	-23.14398		34.03	1565	1519.02241	45.97759
34.045	687	695.54011	-8.54011		34.045	1029	1106.89978	-77.89978		34.045	549	583.6649	-34.6649		34.045	392	403.83534	-11.83534		34.045	1462	1528.02267	-66.02267		34.045	1433	1518.96548	-85.96548
34.06	688	695.22846	-7.22846		34.06	1083	1106.83876	-23.83876		34.06	579	583.59589	-4.59589		34.06	398	403.81144	-5.81144		34.06	1510	1527.90248	-17.90248		34.06	1388	1518.91006	-130.91006
34.075	729	694.91798	34.08202		34.075	1137	1106.77882	30.22118		34.075	620	583.5273	36.4727		34.075	413	403.78789	9.21211		34.075	1528	1527.78343	0.21657		34.075	1478	1518.85617	-40.85617
34.09	710	694.60868	15.39132		34.09	1118	1106.71997	11.28003		34.09	585	583.45912	1.54088		34.09	395	403.76469	-8.76469		34.09	1510	1527.66552	-17.66552		34.09	1496	1518.80385	-22.80385
34.105	695	694.30054	0.69946		34.105	1085	1106.66226	-21.66226		34.105	602	583.39136	18.60864		34.105	408	403.74185	4.25815		34.105	1566	1527.54876	38.45124		34.105	1515	1518.7531	-3.7531
34.12	719	693.99359	25.00641		34.12	1101	1106.60572	-5.60572		34.12	578	583.32403	-5.32403		34.12	425	403.71937	21.28063		34.12	1568	1527.43316	40.56684		34.12	1573	1518.70396	54.29604
34.135	714	693.68782	20.31219		34.135	1087	1106.55044	-19.55044		34.135	596	583.25712	12.74288		34.135	390	403.69726	-13.69726		34.135	1505	1527.31873	-22.31873		34.135	1520	1518.65646	1.34354
34.15	710	693.38322	16.61678		34.15	1035	1106.49653	-71.49653		34.15	560	583.19065	-23.19065		34.15	362	403.67554	-41.67554		34.15	1437	1527.20548	-90.20548		34.15	1478	1518.61062	-40.61062
34.165	718	693.07982	24.92018		34.165	1068	1106.44434	-38.44434		34.165	574	583.12461	-9.12461		34.165	407	403.6542	3.34581		34.165	1472	1527.09341	-55.09341		34.165	1488	1518.56647	-30.56647
34.18	691	692.7776	-1.7776		34.18	1044	1106.39488	-62.39488		34.18	560	583.05902	-23.05902		34.18	391	403.63325	-12.63325		34.18	1504	1526.98255	-22.98255		34.18	1468	1518.52403	-50.52403
34.195	656	692.47658	-36.47658		34.195	1061	1106.34373	-45.34373		34.195	574	582.99386	-8.99386		34.195	374	403.6127	-29.6127		34.195	1523	1526.8729	-3.8729		34.195	1457	1518.48334	-61.48334
34.21	702	692.17676	9.82324		34.21	1111	1106.29378	4.70622		34.21	563	582.92916	-19.92916		34.21	423	403.59256	19.40744		34.21	1529	1526.76446	2.23554		34.21	1492	1518.44443	-26.44443
34.225	714	691.87813	22.12187		34.225	1134	1106.24505	27.75495		34.225	547	582.86491	-35.86491		34.225	438	403.57284	34.42716		34.225	1467	1526.65726	-59.65726		34.225	1506	1518.40733	-12.40733
34.24	691	691.58071	-0.58071		34.24	1145	1106.19758	38.80242		34.24	556	582.80112	-26.80112		34.24	429	403.55354	25.44646		34.24	1487	1526.5513	-39.5513		34.24	1504	1518.37207	-14.37207
34.255	681	691.2845	-10.2845		34.255	1163	1106.15137	56.84863		34.255	595	582.7378	12.2622		34.255	415	403.53468	11.46532		34.255	1509	1526.4466	-17.4466		34.255	1457	1518.33868	-61.33868
34.27	731	690.9895	40.0105		34.27	1131	1106.10647	24.89353		34.27	610	582.67494	27.32506		34.27	425	403.51626	21.48374		34.27	1583	1526.34316	56.65684		34.27	1510	1518.3072	-8.3072
34.285	701	690.69571	10.30429		34.285	1050	1106.06289	-56.06289		34.285	546	582.61256	-36.61256		34.285	439	403.49829	35.50171		34.285	1519	1526.24101	-7.24101		34.285	1487	1518.27767	-31.27767
34.3	719	690.40315	28.59685		34.3	1109	1106.02067	2.97933		34.3	515	582.55066	-67.55066		34.3	412	403.48078	8.51922		34.3	1498	1526.14014	-28.14014		34.3	1513	1518.25011	-5.25011
34.315	709	690.11181	18.88819		34.315	1123	1105.97983	17.02017		34.315	563	582.48924	-19.48924		34.315	415	403.46375	11.53625		34.315	1517	1526.04059	-9.04059		34.315	1493	1518.22457	-25.22457
34.33	696	689.82171	6.17829		34.33	1124	1105.94041	18.05959		34.33	598	582.42832	15.57168		34.33	411	403.4472	7.55281		34.33	1557	1525.94236	31.05764		34.33	1503	1518.20109	-15.20109
34.345	718	689.53284	28.46716		34.345	1132	1105.90243	26.09757		34.345	559	582.3679	-23.3679		34.345	402	403.43113	-1.43113		34.345	1510	1525.84546	-15.84546		34.345	1485	1518.17971	-33.17971
34.36	715	689.24521	25.75479		34.36	1139	1105.86593	33.13407		34.36	584	582.30798	1.69202		34.36	409	403.41558	5.58442		34.36	1486	1525.74992	-39.74992		34.36	1520	1518.16046	1.83954
34.375	697	688.95883	8.04117		34.375	1139	1105.83095	33.16905		34.375	601	582.24858	18.75142		34.375	399	403.40053	-4.40053		34.375	1460	1525.65575	-65.65575		34.375	1561	1518.1434	42.8566
34.39	722	688.6737	33.3263		34.39	1159	1105.79751	53.20249		34.39	608	582.1897	25.8103		34.39	413	403.38602	9.61399		34.39	1536	1525.56296	10.43704		34.39	1582	1518.12856	63.87144
34.405	708	688.38984	19.61016		34.405	1145	1105.76565	39.23435		34.405	572	582.13134	-10.13134		34.405	438	403.37204	34.62796		34.405	1572	1525.47157	46.52843		34.405	1534	1518.11599	15.88401
34.42	714	688.10723	25.89277		34.42	1127	1105.73541	21.26459		34.42	560	582.07352	-22.07352		34.42	413	403.35861	9.64139		34.42	1543	1525.3816	17.6184		34.42	1480	1518.10575	-38.10575
34.435	722	687.8259	34.1741		34.435	1128	1105.70683	22.29317		34.435	559	582.01624	-23.01624		34.435	395	403.34575	-8.34575		34.435	1535	1525.29306	9.70694		34.435	1498	1518.09787	-20.09787
34.45	701	687.54585	13.45415		34.45	1051	1105.67995	-54.67995		34.45	570	581.95951	-11.95951		34.45	376	403.33346	-27.33346		34.45	1413	1525.20599	-112.20599		34.45	1470	1518.0924	-48.0924
34.465	670	687.26709	-17.26709		34.465	1031	1105.65481	-74.65481		34.465	590	581.90335	8.09665		34.465	385	403.32177	-18.32177		34.465	1441	1525.12038	-84.12038		34.465	1495	1518.08941	-23.08941
34.48	708	686.98962	21.01039		34.48	1014	1105.63145	-91.63145		34.48	588	581.84775	6.15225		34.48	388	403.31068	-15.31068		34.48	1525	1525.03628	-0.03628		34.48	1510	1518.08895	-8.08895
34.495	693	686.71345	6.28656		34.495	1045	1105.60991	-60.60991		34.495	569	581.79273	-12.79273		34.495	411	403.30021	7.69979		34.495	1501	1524.95369	-23.95369		34.495	1485	1518.09106	-33.09106
34.51	683	686.43859	-3.43858		34.51	1088	1105.59025	-17.59025		34.51	573	581.7383	-8.7383		34.51	407	403.29038	3.70962		34.51	1477	1524.87264	-47.87264		34.51	1471	1518.09581	-47.09581
34.525	714	686.16504	27.83496		34.525	1136	1105.57251	30.42749		34.525	563	581.68446	-18.68446		34.525	428	403.28121	24.71879		34.525	1508	1524.79315	-16.79315		34.525	1501	1518.10327	-17.10327
34.54	709	685.89283	23.10717		34.54	1162	1105.55674	56.44326		34.54	613	581.63124	31.36876		34.54	406	403.27359	2.72641		34.54	1551	1524.71524	26.28476		34.54	1562	1518.11348	43.88652
34.555	687	685.62195	1.37805		34.555	1089	1105.543	-16.543		34.555	597	581.57863	15.42137		34.555	395	403.26876	-8.26876		34.555	1513	1524.63894	-11.63894		34.555	1499	1518.12652	-19.12652
34.57	681	685.35242	-4.35242		34.57	1081	1105.53133	-24.53133		34.57	606	581.52666	24.47334		34.57	403	403.26731	-0.26731		34.57	1536	1524.56428	11.43572		34.57	1552	1518.14245	33.85755
34.585	696	685.08424	10.91576		34.585	1091	1105.52165	-14.52165		34.585	600	581.47532	18.52468		34.585	417	403.27017	13.72983		34.585	1619	1524.49128	94.50872		34.585	1605	1518.16134	86.83866
34.6	748	684.81743	63.18257		34.6	1114	1105.51366	8.48634		34.6	624	581.42465	42.57535		34.6	411	403.27887	7.72113		34.6	1595	1524.41997	70.58003		34.6	1642	1518.18327	123.81673
34.615	703	684.552	18.448		34.615	1132	1105.50735	26.49265		34.615	567	581.37464	-14.37463		34.615	382	403.29655	-21.29655		34.615	1494	1524.35037	-30.35037		34.615	1517	1518.2083	-1.2083
34.63	692	684.28795	7.71205		34.63	1131	1105.50269	25.49731		34.63	576	581.3253	-5.3253		34.63	433	403.33202	29.66798		34.63	1504	1524.28251	-20.28251		34.63	1543	1518.23652	24.76348
34.645	745	684.02531	60.97469		34.645	1144	1105.49964	38.50036		34.645	564	581.27667	-17.27667		34.645	404	403.44415	0.55585		34.645	1602	1524.21644	77.78356		34.645	1540	1518.26801	21.73199
34.66	705	683.76408	21.23592		34.66	1094	1105.4981	-11.4981		34.66	538	581.22874	-43.22874		34.66	412	403.44234	8.55766		34.66	1584	1524.15217	59.84783		34.66	1466	1518.30284	-52.30284
34.675	672	683.50429	-11.50429		34.675	1103	1105.49794	-2.49794		34.675	575	581.18154	-6.18153		34.675	404	403.44139	0.55861		34.675	1539	1524.08974	14.91026		34.675	1537	1518.34111	18.65889
34.69	668	683.24596	-15.24596		34.69	1108	1105.49894	2.50106		34.69	641	581.13507	59.86493		34.69	405	403.44132	1.55868		34.69	1512	1524.02918	-12.02918		34.69	1520	1518.3829	1.6171
34.705	686	682.98914	3.01086		34.705	1157	1105.50069	51.49931		34.705	593	581.08936	11.91064		34.705	420	403.44216	16.55784		34.705	1532	1523.97054	8.02946		34.705	1466	1518.42831	-52.42831
34.72	714	682.73384	31.26616		34.72	1168	1105.50246	62.49754		34.72	600	581.04442	18.95558		34.72	414	403.44393	10.55607		34.72	1567	1523.91384	43.08616		34.72	1567	1518.47743	48.52257
34.735	666	682.4801	-16.4801		34.735	1087	1105.5027	-18.5027		34.735	553	581.00027	-28.00027		34.735	403	403.44666	-0.44666		34.735	1435	1523.85913	-88.85913		34.735	1514	1518.53037	-4.53037
34.75	675	682.22801	-7.22801		34.75	1111	1105.49698	5.50302		34.75	590	580.95692	9.04308		34.75	429	403.45038	25.54962		34.75	1547	1523.80644	23.19356		34.75	1607	1518.58723	88.41277
34.765	706	681.9778	24.0222		34.765	1166	1105.47683	60.52317		34.765	577	580.9144	-3.9144		34.765	446	403.45513	42.54487		34.765	1542	1523.75583	18.24417		34.765	1545	1518.64811	26.35189
34.78	679	681.72963	-2.72963		34.78	1167	1105.47586	61.52414		34.78	557	580.87273	-23.87273		34.78	464	403.46092	60.53908		34.78	1477	1523.70732	-46.70732		34.78	1459	1518.71314	-59.71314
34.795	745	681.48178	63.51822		34.795	1211	1105.50432	105.49568		34.795	572	580.83193	-8.83193		34.795	431	403.4678	27.5322		34.795	1519	1523.66097	-4.66097		34.795	1480	1518.78242	-38.78242
34.81	724	681.2355	42.7645		34.81	1180	1105.53607	74.46394		34.81	544	580.79201	-36.79201		34.81	407	403.4758	3.5242		34.81	1442	1523.61683	-81.61683		34.81	1486	1518.85608	-32.85608
34.825	712	680.99081	31.00919		34.825	1199	1105.57119	93.42881		34.825	570	580.75302	-10.75302		34.825	451	403.48495	47.51505		34.825	1433	1523.57494	-90.57494		34.825	1520	1518.93426	1.06574
34.84	716	680.74773	35.25227		34.84	1188	1105.60982	82.39018		34.84	540	580.71499	-40.71499		34.84	409	403.4953	5.5047		34.84	1450	1523.53535	-73.53535		34.84	1525	1519.01707	5.98293
34.855	692	680.50628	11.49372		34.855	1175	1105.65241	69.34759		34.855	584	580.67794	3.32206		34.855	420	403.50687	16.49313		34.855	1541	1523.49813	17.50187		34.855	1477	1519.10466	-42.10466
34.87	693	680.26648	12.73352		34.87	1203	1105.70363	97.29637		34.87	579	580.6419	-1.6419		34.87	436	403.51972	32.48028		34.87	1468	1523.46332	-55.46332		34.87	1483	1519.19718	-36.19718
34.885	688	680.02836	7.97164		34.885	1177	1105.76635	71.23365		34.885	564	580.60693	-16.60692		34.885	427	403.53388	23.46612		34.885	1457	1523.43098	-66.43098		34.885	1476	1519.29477	-43.29477
34.9	709	679.79195	29.20805		34.9	1238	1105.84306	132.15694		34.9	591	580.57306	10.42694		34.9	430	403.5494	26.4506		34.9	1562	1523.40117	38.59883		34.9	1564	1519.3976	44.6024
34.915	745	679.55726	65.44274		34.915	1260	1105.93789	154.06211		34.915	574	580.54039	-6.54038		34.915	451	403.56632	47.43368		34.915	1601	1523.37397	77.62603		34.915	1544	1519.50582	24.49418
34.93	722	679.32433	42.67567		34.93	1145	1106.05853	38.94147		34.93	573	580.50928	-7.50928		34.93	412	403.58469	8.41531		34.93	1543	1523.34942	19.65058		34.93	1519	1519.6196	-0.6196
34.945	700	679.09318	20.90682		34.945	1112	1106.22377	5.77623		34.945	576	580.47907	-4.47907		34.945	362	403.60457	-41.60457		34.945	1481	1523.32762	-42.32762		34.945	1511	1519.73914	-8.73914
34.96	699	678.86385	20.13615		34.96	1114	1106.54646	7.45354		34.96	592	580.44945	11.55055		34.96	383	403.626	-20.626		34.96	1483	1523.30862	-40.30862		34.96	1500	1519.8646	-19.8646
34.975	704	678.63636	25.36364		34.975	1153	1106.76956	46.23044		34.975	619	580.42103	38.57897		34.975	392	403.64904	-11.64904		34.975	1514	1523.2925	-9.2925		34.975	1527	1519.99619	7.00381
34.99	718	678.41075	39.58925		34.99	1206	1106.85244	99.14756		34.99	584	580.39385	3.60615		34.99	391	403.67375	-12.67375		34.99	1530	1523.27935	6.72065		34.99	1547	1520.13411	26.86589
35.005	682	678.18705	3.81295		35.005	1152	1106.94042	45.05958		35.005	581	580.36793	0.63207		35.005	386	403.7002	-17.7002		35.005	1511	1523.26924	-12.26924		35.005	1501	1520.27857	-19.27857
35.02	696	677.96529	18.03471		35.02	1076	1107.03369	-31.03369		35.02	590	580.34332	9.65668		35.02	405	403.72843	1.27157		35.02	1540	1523.26226	16.73774		35.02	1496	1520.4298	-24.4298
35.035	723	677.74552	45.25448		35.035	1143	1107.13245	35.86755		35.035	605	580.32007	24.67993		35.035	438	403.75853	34.24147		35.035	1586	1523.25851	62.74149		35.035	1555	1520.58803	34.41197
35.05	690	677.52778	12.47222		35.05	1075	1107.23691	-32.23691		35.05	612	580.29821	31.70179		35.05	412	403.79056	8.20944		35.05	1513	1523.25808	-10.25808		35.05	1539	1520.7535	18.2465
35.065	695	677.3121	17.6879		35.065	1075	1107.34728	-32.34728		35.065	594	580.2778	13.7222		35.065	393	403.82459	-10.82459		35.065	1505	1523.26108	-18.26108		35.065	1518	1520.92647	-2.92647
35.08	688	677.09853	10.90147		35.08	1095	1107.4638	-12.4638		35.08	583	580.25887	2.74113		35.08	392	403.86071	-11.86071		35.08	1530	1523.26759	6.73241		35.08	1481	1521.10722	-40.10722
35.095	651	676.88711	-25.88711		35.095	1051	1107.58671	-56.58671		35.095	549	580.24149	-31.24149		35.095	383	403.89899	-20.89899		35.095	1455	1523.27775	-68.27775		35.095	1386	1521.29601	-135.29601
35.11	642	676.6779	-34.6779		35.11	1071	1107.71625	-36.71625		35.11	535	580.2257	-45.2257		35.11	381	403.93952	-22.93952		35.11	1401	1523.29166	-122.29166		35.11	1397	1521.49315	-124.49315
35.125	660	676.47094	-16.47094		35.125	1091	1107.85271	-16.85271		35.125	585	580.21156	4.78844		35.125	397	403.98239	-6.98239		35.125	1533	1523.30945	9.69055		35.125	1539	1521.69895	17.30105
35.14	687	676.26629	10.73371		35.14	1082	1107.99636	-25.99636		35.14	599	580.19913	18.80087		35.14	399	404.0277	-5.0277		35.14	1562	1523.33124	38.66876		35.14	1530	1521.91372	8.08628
35.155	699	676.064	22.936		35.155	1047	1108.14749	-61.14749		35.155	618	580.18848	37.81152		35.155	395	404.07554	-9.07554		35.155	1577	1523.35717	53.64283		35.155	1512	1522.13782	-10.13782
35.17	678	675.86413	2.13587		35.17	1046	1108.30642	-62.30642		35.17	582	580.17965	1.82035		35.17	385	404.12602	-19.12601		35.17	1522	1523.38738	-1.38738		35.17	1467	1522.37161	-55.37161
35.185	689	675.66674	13.33326		35.185	1073	1108.47347	-35.47347		35.185	579	580.17273	-1.17273		35.185	390	404.17925	-14.17924		35.185	1512	1523.42202	-11.42202		35.185	1477	1522.61545	-45.61545
35.2	715	675.47191	39.5281		35.2	1148	1108.649	39.351		35.2	595	580.16779	14.83221		35.2	404	404.23534	-0.23534		35.2	1570	1523.46125	46.53875		35.2	1640	1522.86976	117.13024
35.215	714	675.27969	38.72031		35.215	1061	1108.83337	-47.83337		35.215	547	580.1649	-33.16489		35.215	389	404.29443	-15.29443		35.215	1506	1523.50524	-17.50524		35.215	1520	1523.13494	-3.13494
35.23	724	675.09016	48.90984		35.23	1085	1109.02696	-24.02696		35.23	611	580.16413	30.83587		35.23	395	404.35664	-9.35664		35.23	1560	1523.55415	36.44585		35.23	1583	1523.41144	59.58856
35.245	724	674.9034	49.0966		35.245	1088	1109.23019	-21.23019		35.245	562	580.16559	-18.16559		35.245	410	404.42211	5.57789		35.245	1601	1523.60817	77.39183		35.245	1544	1523.69972	20.30028
35.26	760	674.71949	85.28051		35.26	1116	1109.44349	6.55651		35.26	635	580.16935	54.83065		35.26	427	404.49099	22.50901		35.26	1658	1523.6675	134.3325		35.26	1635	1524.00028	110.99972
35.275	750	674.53851	75.46149		35.275	1110	1109.66731	0.33269		35.275	624	580.17551	43.82449		35.275	435	404.56342	30.43658		35.275	1576	1523.73234	52.26766		35.275	1557	1524.31363	32.68637
35.29	739	674.36056	64.63944		35.29	1136	1109.90214	26.09786		35.29	597	580.18417	16.81583		35.29	409	404.63957	4.36043		35.29	1642	1523.8029	118.1971		35.29	1580	1524.64032	55.35968
35.305	726	674.18573	51.81427		35.305	1112	1110.1485	1.8515		35.305	607	580.19543	26.80457		35.305	409	404.71963	4.28038		35.305	1628	1523.87943	104.12057		35.305	1567	1524.98092	42.01908
35.32	637	674.01413	-37.01412		35.32	1103	1110.40692	-7.40692		35.32	577	580.20941	-3.20941		35.32	389	404.80375	-15.80375		35.32	1528	1523.96215	4.03785		35.32	1500	1525.33605	-25.33605
35.335	679	673.84585	5.15415		35.335	1119	1110.67798	8.32202		35.335	601	580.22616	20.77384		35.335	399	404.89215	-5.89215		35.335	1546	1524.05134	21.94866		35.335	1599	1525.70634	73.29366
35.35	732	673.68102	58.31898		35.35	1079	1110.9623	-31.9623		35.35	561	580.24577	-19.24577		35.35	420	404.98503	15.01497		35.35	1548	1524.14724	23.85276		35.35	1591	1526.09249	64.90751
35.365	708	673.51975	34.48025		35.365	1028	1111.26053	-83.26053		35.365	583	580.26835	2.73165		35.365	401	405.08261	-4.08261		35.365	1538	1524.25017	13.74983		35.365	1627	1526.49521	100.50479
35.38	708	673.36218	34.63782		35.38	1105	1111.57336	-6.57336		35.38	608	580.29404	27.70597		35.38	400	405.18512	-5.18512		35.38	1570	1524.36041	45.63959		35.38	1568	1526.91527	41.08473
35.395	703	673.20844	29.79156		35.395	1104	1111.90153	-7.90153		35.395	608	580.32294	27.67706		35.395	417	405.29281	11.70719		35.395	1657	1524.47831	132.5217		35.395	1578	1527.35348	50.64652
35.41	723	673.05867	49.94133		35.41	1101	1112.24582	-11.24582		35.41	634	580.35519	53.64481		35.41	442	405.40594	36.59406		35.41	1590	1524.60418	65.39582		35.41	1571	1527.81071	43.18929
35.425	711	672.9129	38.0871		35.425	1119	1112.60707	6.39293		35.425	612	580.3909	31.6091		35.425	429	405.52479	23.47521		35.425	1571	1524.73842	46.26158		35.425	1597	1528.28786	68.71214
35.44	698	672.77124	25.22876		35.44	1185	1112.98617	72.01383		35.44	593	580.43017	12.56983		35.44	382	405.64966	-23.64966		35.44	1554	1524.8814	29.1186		35.44	1597	1528.78592	68.21408
35.455	664	672.63382	-8.63382		35.455	1130	1113.38408	16.61592		35.455	560	580.47306	-20.47306		35.455	410	405.78088	4.21912		35.455	1515	1525.03353	-10.03353		35.455	1534	1529.30592	4.69408
35.47	681	672.50077	8.49923		35.47	1068	1113.80181	-45.80181		35.47	579	580.5195	-1.5195		35.47	413	405.91879	7.08121		35.47	1538	1525.19526	12.80474		35.47	1494	1529.84895	-35.84895
35.485	685	672.37223	12.62777		35.485	1096	1114.24046	-18.24046		35.485	573	580.56897	-7.56897		35.485	410	406.06374	3.93626		35.485	1512	1525.36706	-13.36706		35.485	1473	1530.41619	-57.41619
35.5	696	672.24829	23.75171		35.5	1123	1114.70118	8.29882		35.5	588	580.61975	7.38025		35.5	419	406.21614	12.78386		35.5	1554	1525.54943	28.45057		35.5	1533	1531.0089	1.9911
35.515	687	672.12899	14.87101		35.515	1127	1115.18524	11.81476		35.515	595	580.67855	14.32145		35.515	417	406.37639	10.62361		35.515	1556	1525.74291	30.25709		35.515	1562	1531.6284	30.3716
35.53	697	672.01419	24.98581		35.53	1098	1115.69396	-17.69396		35.53	593	580.74711	12.25289		35.53	406	406.54496	-0.54496		35.53	1535	1525.94806	9.05194		35.53	1525	1532.27613	-7.27613
35.545	725	671.90314	53.09686		35.545	1130	1116.2288	13.7712		35.545	579	580.82119	-1.82118		35.545	424	406.72231	17.27769		35.545	1521	1526.1655	-5.1655		35.545	1557	1532.95359	24.04641
35.56	680	671.79289	8.20711		35.56	1109	1116.7913	-7.7913		35.56	552	580.90108	-28.90108		35.56	392	406.90898	-14.90898		35.56	1516	1526.39588	-10.39589		35.56	1597	1533.66244	63.33756
35.575	652	671.69342	-19.69342		35.575	1056	1117.38311	-61.38312		35.575	575	580.98712	-5.98712		35.575	413	407.1055	5.8945		35.575	1482	1526.63992	-44.63992		35.575	1512	1534.40439	-22.40439
35.59	679	671.6071	7.3929		35.59	1146	1118.00605	27.99395		35.59	568	581.07966	-13.07965		35.59	425	407.3125	17.6875		35.59	1597	1526.89835	70.10165		35.59	1570	1535.18134	34.81866
35.605	695	671.52781	23.47219		35.605	1139	1118.66204	20.33796		35.605	546	581.17906	-35.17906		35.605	399	407.5306	-8.5306		35.605	1554	1527.17198	26.82802		35.605	1502	1535.99528	-33.99528
35.62	704	671.45592	32.54408		35.62	1115	1119.35317	-4.35317		35.62	606	581.28573	24.71427		35.62	367	407.76051	-40.76051		35.62	1517	1527.4617	-10.4617		35.62	1559	1536.84837	22.15163
35.635	658	671.39183	-13.39183		35.635	1158	1120.0817	37.9183		35.635	628	581.4001	46.5999		35.635	409	408.00298	0.99702		35.635	1599	1527.76843	71.23157		35.635	1621	1537.74292	83.25708
35.65	696	671.33597	24.66403		35.65	1047	1120.85008	-73.85008		35.65	551	581.52265	-30.52265		35.65	386	408.25882	-22.25882		35.65	1482	1528.09318	-46.09318		35.65	1519	1538.68143	-19.68143
35.665	726	671.28879	54.71121		35.665	1130	1121.66095	8.33905		35.665	635	581.65387	53.34613		35.665	407	408.52892	-1.52892		35.665	1594	1528.43704	65.56296		35.665	1570	1539.66658	30.33342
35.68	687	671.25082	15.74918		35.68	1157	1122.51719	34.48281		35.68	607	581.79431	25.2057		35.68	392	408.81423	-16.81423		35.68	1589	1528.80118	60.19882		35.68	1559	1540.70126	18.29874
35.695	705	671.22258	33.77742		35.695	1132	1123.42193	8.57807		35.695	599	581.94455	17.05545		35.695	419	409.1158	9.8842		35.695	1671	1529.18686	141.81314		35.695	1563	1541.78861	21.21139
35.71	661	671.20467	-10.20467		35.71	1096	1124.37857	-28.37857		35.71	571	582.10525	-11.10525		35.71	407	409.43475	-2.43475		35.71	1560	1529.59547	30.40453		35.71	1512	1542.93201	-30.93201
35.725	701	671.19773	29.80228		35.725	1069	1125.39081	-56.39081		35.725	585	582.27709	2.72292		35.725	408	409.77231	-1.77231		35.725	1449	1530.02849	-81.02849		35.725	1517	1544.1351	-27.1351
35.74	736	671.20245	64.79755		35.74	1158	1126.4627	31.5373		35.74	630	582.46081	47.53919		35.74	439	410.12985	28.87015		35.74	1578	1530.48753	47.51247		35.74	1568	1545.40187	22.59813
35.755	716	671.21962	44.78039		35.755	1122	1127.59866	-5.59866		35.755	575	582.65725	-7.65725		35.755	402	410.50884	-8.50884		35.755	1582	1530.97434	51.02566		35.755	1576	1546.73662	29.26338
35.77	670	671.25015	-1.25015		35.77	1104	1128.80355	-24.80355		35.77	540	582.86729	-42.86729		35.77	417	410.91091	6.08909		35.77	1525	1531.49084	-6.49084		35.77	1530	1548.14402	-18.14402
35.785	667	671.29454	-4.29454		35.785	1175	1130.08268	44.91732		35.785	543	583.09191	-40.09191		35.785	420	411.33786	8.66214		35.785	1571	1532.0391	38.9609		35.785	1533	1549.62916	-16.62916
35.8	680	671.35402	8.64599		35.8	1207	1131.44189	75.55811		35.8	603	583.33216	19.66784		35.8	417	411.7917	5.2083		35.8	1563	1532.6214	30.3786		35.8	1570	1551.19759	18.80241
35.815	687	671.42964	15.57036		35.815	1103	1132.88762	-29.88762		35.815	596	583.58921	12.41079		35.815	432	412.27466	19.72534		35.815	1562	1533.2402	28.7598		35.815	1510	1552.85537	-42.85537
35.83	697	671.52258	25.47742		35.83	1132	1134.42696	-2.42696		35.83	598	583.86434	14.13566		35.83	423	412.78925	10.21075		35.83	1620	1533.89823	86.10177		35.83	1564	1554.60912	9.39088
35.845	686	671.63412	14.36588		35.845	1172	1136.06776	35.93224		35.845	594	584.15894	9.84106		35.845	401	413.33832	-12.33832		35.845	1557	1534.59846	22.40154		35.845	1555	1556.46608	-1.46608
35.86	664	671.76568	-7.76568		35.86	1136	1137.81871	-1.81871		35.86	603	584.47456	18.52544		35.86	426	413.92512	12.07488		35.86	1584	1535.34417	48.65583		35.86	1573	1558.4342	14.5658
35.875	672	671.91881	0.08119		35.875	1175	1139.68948	35.31052		35.875	588	584.81291	3.18709		35.875	440	414.55341	25.4466		35.875	1571	1536.13894	34.86106		35.875	1578	1560.52222	17.47778
35.89	684	672.09524	11.90476		35.89	1160	1141.69078	18.30922		35.89	549	585.17585	-36.17585		35.89	427	415.22756	11.77244		35.89	1541	1536.98676	4.01324		35.89	1569	1562.73974	6.26026
35.905	693	672.29687	20.70313		35.905	1144	1143.83461	0.16539		35.905	576	585.56547	-9.56547		35.905	402	415.95274	-13.95274		35.905	1537	1537.892	-0.892		35.905	1546	1565.09737	-19.09737
35.92	635	672.5258	-37.5258		35.92	1174	1146.13437	27.86563		35.92	551	585.98408	-34.98408		35.92	418	416.73507	1.26493		35.92	1463	1538.85951	-75.85951		35.92	1536	1567.60681	-31.60681
35.935	681	672.7844	8.2156		35.935	1154	1148.60508	5.39492		35.935	601	586.43424	14.56576		35.935	416	417.58191	-1.58191		35.935	1502	1539.89468	-37.89468		35.935	1596	1570.28102	25.71898
35.95	668	673.07527	-5.07527		35.95	1171	1151.26363	19.73637		35.95	572	586.91884	-14.91883		35.95	402	418.50215	-16.50215		35.95	1532	1541.00349	-9.00349		35.95	1568	1573.13527	-5.13527
35.965	693	673.40134	19.59866		35.965	1180	1154.12909	25.87091		35.965	586	587.44106	-1.44106		35.965	418	419.50662	-1.50662		35.965	1513	1542.19261	-29.19261		35.965	1525	1576.19525	-51.19525
35.98	685	673.76589	11.23411		35.98	1141	1157.22301	-16.22301		35.98	548	588.0045	-40.0045		35.98	393	420.60852	-27.60852		35.98	1528	1543.46948	-15.46948		35.98	1571	1579.48468	-8.48468
35.995	687	674.1726	12.8274		35.995	1164	1160.56986	3.43014		35.995	568	588.61322	-20.61322		35.995	401	421.82403	-20.82403		35.995	1490	1544.84245	-54.84245		35.995	1553	1583.02932	-30.02932
36.01	713	674.62561	38.37439		36.01	1251	1164.19753	86.80247		36.01	603	589.27176	13.72824		36.01	407	423.17299	-16.17299		36.01	1577	1546.32088	30.67912		36.01	1630	1586.86193	43.13807
36.025	722	675.12962	46.87038		36.025	1260	1168.13791	91.86209		36.025	562	589.9853	-27.9853		36.025	393	424.6796	-31.6796		36.025	1564	1547.91532	16.08468		36.025	1623	1591.03016	31.96984
36.04	679	675.68995	3.31005		36.04	1281	1172.4276	108.5724		36.04	585	590.7597	-5.7597		36.04	443	426.37338	16.62662		36.04	1637	1549.63765	87.36235		36.04	1653	1595.6401	57.3599
36.055	693	676.31266	16.68734		36.055	1267	1177.10882	89.89118		36.055	636	591.60166	44.39834		36.055	442	428.29007	13.70993		36.055	1676	1551.50137	124.49863		36.055	1700	1600.86937	99.13063
36.07	704	677.00468	26.99532		36.07	1209	1182.23055	26.76945		36.07	569	592.51885	-23.51885		36.07	445	430.47271	14.52729		36.07	1571	1553.52179	17.47821		36.07	1571	1605.92719	-34.92719
36.085	707	677.77397	29.22603		36.085	1226	1187.84991	38.15009		36.085	578	593.5201	-15.5201		36.085	438	432.97271	5.02729		36.085	1483	1555.71637	-72.71637		36.085	1581	1611.40183	-30.40183
36.1	674	678.62969	-4.62969		36.1	1338	1194.03416	143.96584		36.1	620	594.61563	25.38437		36.1	465	435.85094	29.14906		36.1	1536	1558.10508	-22.10508		36.1	1631	1617.33981	13.66019
36.115	678	679.58251	-1.58251		36.115	1334	1200.86347	133.13653		36.115	620	595.8173	24.1827		36.115	447	439.17889	7.82111		36.115	1622	1560.71086	61.28914		36.115	1663	1623.79428	39.20572
36.13	673	680.64487	-7.64487		36.13	1367	1208.43535	158.56465		36.13	585	597.13907	-12.13906		36.13	485	443.03979	41.96021		36.13	1556	1563.56015	-7.56015		36.13	1644	1630.82626	13.17375
36.145	670	681.83156	-11.83156		36.145	1346	1216.8717	129.12831		36.145	558	598.59743	-40.59743		36.145	483	447.52984	35.47016		36.145	1534	1566.68356	-32.68356		36.145	1562	1638.50597	-76.50597
36.16	674	683.16054	-9.16054		36.16	1320	1226.33101	93.66899		36.16	587	600.21235	-13.21235		36.16	474	452.75981	21.24019		36.16	1608	1570.11668	37.88332		36.16	1566	1646.91463	-80.91463
36.175	686	684.65469	1.34531		36.175	1317	1237.02844	79.97156		36.175	620	602.00872	17.99128		36.175	476	458.85723	17.14278		36.175	1593	1573.90111	19.09889		36.175	1626	1656.14653	-30.14653
36.19	697	686.34526	10.65474		36.19	1391	1249.26802	141.73198		36.19	635	604.01919	30.98081		36.19	479	465.96991	13.03009		36.19	1573	1578.08567	-5.08567		36.19	1667	1666.31167	0.68833
36.205	671	688.27877	-17.27876		36.205	1425	1263.49154	161.50846		36.205	597	606.28929	-9.28929		36.205	509	474.27185	34.72815		36.205	1541	1582.72802	-41.72802		36.205	1684	1677.53905	6.46095
36.22	731	690.5295	40.4705		36.22	1486	1280.34845	205.65155		36.22	623	608.88606	14.11394		36.22	541	483.97263	57.02737		36.22	1594	1587.89659	6.10341		36.22	1745	1689.98086	55.01914
36.235	708	693.22018	14.77982		36.235	1477	1300.78995	176.21005		36.235	599	611.91056	-12.91056		36.235	534	495.33237	38.66763		36.235	1635	1593.67316	41.32684		36.235	1793	1703.81816	89.18184
36.25	734	696.55218	37.44782		36.25	1499	1326.18984	172.81016		36.25	650	615.51352	34.48648		36.25	505	508.68411	-3.68411		36.25	1634	1600.15608	33.84392		36.25	1801	1719.26862	81.73138
36.265	710	700.84438	9.15562		36.265	1528	1358.49137	169.50863		36.265	626	619.9112	6.0888		36.265	547	524.46568	22.53433		36.265	1616	1607.46448	8.53552		36.265	1758	1736.59806	21.40194
36.28	741	706.57672	34.42328		36.28	1657	1400.369	256.631		36.28	634	625.39847	8.60153		36.28	574	543.26259	30.73741		36.28	1668	1615.74394	52.25606		36.28	1815	1756.13839	58.86161
36.295	741	714.42957	26.57043		36.295	1658	1455.37562	202.62438		36.295	656	632.3574	23.64261		36.295	615	565.86203	49.13797		36.295	1667	1625.17438	41.82562		36.295	1820	1778.3166	41.6834
36.31	719	725.30213	-6.30213		36.31	1725	1528.0259	196.9741		36.31	638	641.26257	-3.26257		36.31	631	593.31551	37.68449		36.31	1617	1635.98215	-18.98215		36.31	1867	1803.70272	63.29728
36.325	766	740.27562	25.72438		36.325	1860	1623.77129	236.22871		36.325	636	652.69133	-16.69133		36.325	667	627.00384	39.99616		36.325	1644	1648.46105	-4.46105		36.325	1901	1833.0889	67.9111
36.34	759	760.47032	-1.47032		36.34	1959	1748.82258	210.17742		36.34	658	667.34858	-9.34858		36.34	722	668.69232	53.30768		36.34	1709	1663.01428	45.98572		36.34	2010	1867.61686	142.38314
36.355	731	786.7517	-55.7517		36.355	2018	1909.74258	108.25743		36.355	631	686.07869	-55.07869		36.355	778	720.55748	57.44252		36.355	1658	1680.24341	-22.24341		36.355	1974	1908.97654	65.02346
36.37	775	819.29693	-44.29693		36.37	2264	2112.7657	151.2343		36.37	665	709.79605	-44.79605		36.37	799	785.1588	13.8412		36.37	1710	1701.1363	8.8637		36.37	2101	1959.70159	141.29841
36.385	869	857.15974	11.84026		36.385	2469	2362.93442	106.06558		36.385	679	739.31636	-60.31636		36.385	866	865.32309	0.67691		36.385	1728	1727.44012	0.55988		36.385	2193	2023.58564	169.41436
36.4	890	898.15236	-8.15236		36.4	2726	2663.21454	62.78546		36.4	763	775.21136	-12.21136		36.4	965	963.90741	1.09259		36.4	1826	1762.33356	63.66644		36.4	2322	2106.23118	215.76882
36.415	875	939.44832	-64.44832		36.415	2917	3013.83838	-96.83838		36.415	829	817.94025	11.05975		36.415	1076	1083.41456	-7.41456		36.415	1912	1811.50459	100.49541		36.415	2457	2215.7151	241.2849
36.43	971	979.16733	-8.16732		36.43	3239	3412.24093	-173.24093		36.43	872	868.51751	3.48249		36.43	1226	1225.46105	0.53895		36.43	2086	1884.66435	201.33565		36.43	2700	2363.30496	336.69504
36.445	991	1018.95629	-27.95629		36.445	3680	3855.16156	-175.16156		36.445	938	929.97889	8.02111		36.445	1395	1390.142	4.858		36.445	2226	1997.38887	228.61113		36.445	2871	2564.08122	306.91878
36.46	1118	1067.1506	50.8494		36.46	4257	4342.6418	-85.6418		36.46	1080	1009.99785	70.00215		36.46	1547	1575.3887	-28.3887		36.46	2463	2173.04406	289.95594		36.46	3243	2837.2108	405.7892
36.475	1223	1140.74614	82.25386		36.475	4550	4877.56046	-327.56046		36.475	1186	1123.40177	62.59823		36.475	1750	1776.43886	-26.43886		36.475	2699	2444.48691	254.51309		36.475	3520	3205.48694	314.51306
36.49	1331	1264.18505	66.81495		36.49	5048	5456.8277	-408.8277		36.49	1340	1290.84676	49.15324		36.49	1887	1985.52227	-98.52227		36.49	3116	2855.15817	260.84183		36.49	3921	3693.63597	227.36403
36.505	1504	1466.02208	37.97792		36.505	5725	6062.65057	-337.65058		36.505	1530	1534.25801	-4.25801		36.505	2081	2191.82437	-110.82437		36.505	3530	3458.79655	71.20345		36.505	4423	4324.89638	98.10362
36.52	1851	1774.84748	76.15252		36.52	6221	6660.48806	-439.48806		36.52	1873	1872.7224	0.2776		36.52	2257	2381.76914	-124.76914		36.52	4116	4316.27113	-200.27113		36.52	5091	5115.68072	-24.68072
36.535	2275	2213.5291	61.4709		36.535	7005	7201.58875	-196.58875		36.535	2282	2318.43938	-36.43938		36.535	2463	2539.70629	-76.70629		36.535	5256	5487.19898	-231.19898		36.535	5913	6068.8398	-155.8398
36.55	2838	2790.99782	47.00218		36.55	7578	7627.9668	-49.9668		36.55	2758	2871.49198	-113.49198		36.55	2648	2649.24233	-1.24233		36.55	6291	7012.6104	-721.6104		36.55	6845	7166.81488	-321.81488
36.565	3502	3492.46809	9.53191		36.565	8119	7880.51002	238.48999		36.565	3456	3513.75797	-57.75797		36.565	2794	2695.64515	98.35485		36.565	7815	8885.05001	-1070.05001		36.565	8026	8366.10728	-340.10728
36.58	4236	4270.68206	-34.68206		36.58	8183	7911.66702	271.33299		36.58	4122	4203.6421	-81.6421		36.58	2743	2669.51905	73.48095		36.58	9586	11009.8044	-1423.80437		36.58	9156	9593.986	-437.986
36.595	4855	5042.23779	-187.23779		36.595	8059	7701.2715	357.7285		36.595	4777	4874.35996	-97.35996		36.595	2720	2570.68236	149.31764		36.595	11813	13173.5174	-1360.51737		36.595	10134	10747.9972	-613.99724
36.61	5408	5693.24753	-285.24753		36.61	7779	7267.6063	511.3937		36.61	5388	5438.42809	-50.42809		36.61	2523	2409.62431	113.37569		36.61	14076	15043.4909	-967.49092		36.61	11458	11699.6673	-241.66733
36.625	5947	6097.28584	-150.28584		36.625	7227	6663.79832	563.20168		36.625	5913	5800.02845	112.97155		36.625	2348	2204.71446	143.28554		36.625	16379	16216.1614	162.83861		36.625	12576	12307.0672	268.93282
36.64	6205	6148.76715	56.23285		36.64	6461	5960.10318	500.89682		36.64	6051	5876.88904	174.11096		36.64	2106	1976.78442	129.21558		36.64	17319	16329.0796	989.92041		36.64	12792	12445.2072	346.79281
36.655	5864	5811.24561	52.75439		36.655	5413	5224.44863	188.55137		36.655	5856	5631.96391	224.03609		36.655	1786	1744.51846	41.48154		36.655	16499	15243.5863	1255.41367		36.655	12402	12056.494	345.50598
36.67	5440	5151.45074	288.54926		36.67	4490	4511.18916	-21.18916		36.67	5264	5100.55358	163.44642		36.67	1572	1522.29432	49.70568		36.67	14844	13192.144	1651.85604		36.67	11589	11193.0962	395.90381
36.685	4523	4312.33918	210.66083		36.685	3748	3858.16612	-110.16612		36.685	4637	4382.41864	254.58136		36.685	1282	1319.87593	-37.87593		36.685	12039	10675.3902	1363.60979		36.685	10231	10004.5917	226.40829
36.7	3562	3445.29996	116.70004		36.7	3154	3287.88918	-133.88918		36.7	3703	3598.57099	104.42901		36.7	1080	1142.89248	-62.89248		36.7	9070	8191.87793	878.12207		36.7	8840	8673.00448	166.99552
36.715	2615	2663.716	-48.716		36.715	2639	2809.99311	-170.99311		36.715	2797	2851.53988	-54.53988		36.715	959	993.54244	-34.54244		36.715	6355	6075.79561	279.20439		36.715	7200	7352.30082	-152.30082
36.73	1976	2030.21158	-54.21158		36.73	2243	2424.04406	-181.04406		36.73	2010	2208.66812	-198.66812		36.73	785	871.36781	-86.36781		36.73	4514	4472.10893	41.89107		36.73	5767	6145.88588	-378.88588
36.745	1483	1561.53221	-78.53221		36.745	1987	2122.48343	-135.48343		36.745	1513	1700.93416	-187.93416		36.745	681	774.05605	-93.05604		36.745	3367	3374.01257	-7.01257		36.745	4830	5110.17413	-280.17413
36.76	1174	1241.70318	-67.70318		36.76	1832	1893.50871	-61.50871		36.76	1186	1329.36433	-143.36433		36.76	636	698.21204	-62.21204		36.76	2782	2685.21406	96.78594		36.76	4203	4265.34678	-62.34678
36.775	992	1038.06592	-46.06592		36.775	1602	1723.61166	-121.61166		36.775	949	1075.32127	-126.32127		36.775	579	640.027	-61.027		36.775	2233	2281.85033	-48.85033		36.775	3500	3605.90857	-105.90857
36.79	868	915.08316	-47.08316		36.79	1525	1599.53392	-74.53392		36.79	889	911.4167	-22.4167		36.79	574	595.78632	-21.78632		36.79	2041	2054.57014	-13.57014		36.79	3161	3110.14376	50.85624
36.805	819	842.81988	-23.81988		36.805	1455	1509.5329	-54.5329		36.805	767	810.15345	-43.15345		36.805	539	562.19439	-23.19439		36.805	1880	1925.62054	-45.62054		36.805	2881	2748.39157	132.60843
36.82	791	799.9694	-8.9694		36.82	1444	1443.99706	0.00294		36.82	737	748.905	-11.905		36.82	527	536.53053	-9.53053		36.82	1870	1847.88147	22.11853		36.82	2650	2489.62759	160.37241
36.835	812	773.21837	38.78163		36.835	1353	1395.55266	-42.55266		36.835	738	711.49886	26.50114		36.835	505	516.67445	-11.67445		36.835	1780	1796.18309	-16.18309		36.835	2381	2305.87874	75.12126
36.85	747	755.08015	-8.08015		36.85	1262	1358.84357	-96.84357		36.85	686	687.6024	-1.6024		36.85	447	501.04827	-54.04827		36.85	1655	1758.28125	-103.28125		36.85	2201	2174.45223	26.54777
36.865	733	741.67244	-8.67244		36.865	1223	1330.15336	-107.15336		36.865	674	671.19656	2.80344		36.865	431	488.51822	-57.51822		36.865	1649	1728.49409	-79.49409		36.865	2195	2078.40977	116.59023
36.88	733	731.07622	1.92378		36.88	1335	1306.99572	28.00428		36.88	674	659.0212	14.9788		36.88	463	478.28809	-15.28809		36.88	1700	1704.1215	-4.1215		36.88	2063	2005.93591	57.06409
36.895	716	722.34077	-6.34077		36.895	1272	1287.74897	-15.74897		36.895	658	649.39122	8.60878		36.895	448	469.80369	-21.80369		36.895	1719	1683.73584	35.26416		36.895	1987	1949.2187	37.7813
36.91	706	714.96223	-8.96223		36.91	1219	1271.36738	-52.36738		36.91	655	641.44255	13.55745		36.91	442	462.67685	-20.67685		36.91	1707	1666.45982	40.54018		36.91	1956	1903.28506	52.71494
36.925	703	708.6396	-5.6396		36.925	1139	1257.17275	-118.17275		36.925	621	634.71185	-13.71185		36.925	428	456.63004	-28.63003		36.925	1618	1651.68253	-33.68253		36.925	1918	1865.02696	52.97304
36.94	738	703.16925	34.83075		36.94	1201	1244.71447	-43.71447		36.94	607	628.92573	-21.92573		36.94	442	451.45862	-9.45862		36.94	1593	1638.94641	-45.94641		36.94	1897	1832.49192	64.50809
36.955	716	698.40069	17.59931		36.955	1185	1233.68071	-48.68071		36.955	628	623.90321	4.09679		36.955	433	447.00651	-14.00651		36.955	1604	1627.89622	-23.89622		36.955	1819	1804.41579	14.58421
36.97	717	694.21708	22.78292		36.97	1190	1223.84481	-33.84481		36.97	629	619.51252	9.48748		36.97	426	443.15098	-17.15098		36.97	1578	1618.25107	-40.25107		36.97	1791	1779.93826	11.06174
36.985	692	690.52535	1.47465		36.985	1091	1215.03383	-124.03383		36.985	596	615.65177	-19.65177		36.985	430	439.79333	-9.79333		36.985	1536	1609.78608	-73.78608		36.985	1798	1758.43924	39.56076
37	676	687.25031	-11.25031		37	1078	1207.11035	-129.11035		37	556	612.23963	-56.23963		37	383	436.85306	-53.85306		37	1512	1602.31962	-90.31962		37	1659	1739.44793	-80.44793
37.015	637	684.33062	-47.33062		37.015	1140	1199.96191	-59.96191		37.015	569	609.20997	-40.20997		37.015	380	434.26403	-54.26403		37.015	1540	1595.70368	-55.70368		37.015	1675	1722.59261	-47.59261
37.03	673	681.71584	-8.71584		37.03	1132	1193.49462	-61.49462		37.03	604	606.50848	-2.50847		37.03	412	431.97178	-19.97178		37.03	1539	1589.81676	-50.81676		37.03	1572	1707.57189	-135.57189
37.045	686	679.36422	6.63578		37.045	1076	1187.62905	-111.62905		37.045	562	604.09016	-42.09016		37.045	415	429.93144	-14.93144		37.045	1503	1584.55836	-81.55836		37.045	1508	1694.13723	-186.13723
37.06	655	677.24095	-22.24095		37.06	1086	1182.29743	-96.29743		37.06	563	601.91754	-38.91754		37.06	394	428.10611	-34.10611		37.06	1514	1579.84488	-65.84488		37.06	1589	1682.08142	-93.08142
37.075	661	675.31688	-14.31688		37.075	1101	1177.44157	-76.44157		37.075	575	599.95917	-24.95917		37.075	402	426.46547	-24.46547		37.075	1563	1575.60627	-12.60627		37.075	1632	1671.23034	-39.23034
37.09	667	673.5674	-6.5674		37.09	1126	1173.01133	-47.01133		37.09	542	598.18854	-56.18854		37.09	397	424.98458	-27.98458		37.09	1568	1571.78356	-3.78356		37.09	1598	1661.43679	-63.43679
37.105	678	671.97168	6.02832		37.105	1111	1168.96325	-57.96325		37.105	531	596.58318	-65.58318		37.105	387	423.64293	-36.64293		37.105	1571	1568.32681	2.67319		37.105	1564	1652.57569	-88.57569
37.12	679	670.51198	8.48802		37.12	1071	1165.25964	-94.25964		37.12	570	595.12394	-25.12394		37.12	380	422.42359	-42.42359		37.12	1603	1565.19353	37.80647		37.12	1601	1644.54025	-43.54025
37.135	679	669.17311	9.82689		37.135	1063	1161.86766	-98.86766		37.135	547	593.79447	-46.79447		37.135	379	421.31255	-42.31255		37.135	1485	1562.34742	-77.34742		37.135	1573	1637.23894	-64.23894
37.15	627	667.94207	-40.94207		37.15	1040	1158.75867	-118.75867		37.15	510	592.58071	-82.58071		37.15	376	420.29815	-44.29815		37.15	1441	1559.75731	-118.75731		37.15	1496	1630.593	-134.593
37.165	645	666.80761	-21.80761		37.165	1107	1155.90761	-48.90761		37.165	556	591.47054	-35.47054		37.165	367	419.37066	-52.37066		37.165	1509	1557.39637	-48.39637		37.165	1542	1624.53439	-82.53439
37.18	648	665.76002	-17.76002		37.18	1056	1153.29255	-97.29255		37.18	561	590.45348	-29.45348		37.18	368	418.52188	-50.52188		37.18	1529	1555.24138	-26.24138		37.18	1566	1619.00421	-53.00421
37.195	658	664.79089	-6.79089		37.195	1015	1150.89428	-135.89428		37.195	565	589.52043	-24.52043		37.195	362	417.74486	-55.74485		37.195	1497	1553.27224	-56.27224		37.195	1527	1613.95124	-86.95124
37.21	653	663.8929	-10.8929		37.21	1050	1148.69594	-98.69594		37.21	585	588.6635	-3.6635		37.21	392	417.0337	-25.0337		37.21	1534	1551.47146	-17.47146		37.21	1557	1609.33093	-52.33093
37.225	651	663.05965	-12.05965		37.225	1021	1146.68276	-125.68276		37.225	540	587.8758	-47.87579		37.225	400	416.38337	-16.38337		37.225	1505	1549.8238	-44.8238		37.225	1558	1605.10435	-47.10435
37.24	680	662.28559	17.71441		37.24	1021	1144.84181	-123.84181		37.24	564	587.15129	-23.15129		37.24	407	415.78955	-8.78955		37.24	1525	1548.31596	-23.31596		37.24	1546	1601.23749	-55.23749
37.255	679	661.56584	17.43416		37.255	1059	1143.1618	-84.1618		37.255	582	586.48473	-4.48473		37.255	388	415.24855	-27.24855		37.255	1536	1546.93633	-10.93633		37.255	1535	1597.7006	-62.7006
37.27	699	660.89614	38.10386		37.27	1117	1141.63293	-24.63293		37.27	571	585.87151	-14.87151		37.27	402	414.75718	-12.75718		37.27	1543	1545.67476	-2.67476		37.27	1613	1594.46763	18.53237
37.285	638	660.27278	-22.27278		37.285	1068	1140.2467	-72.2467		37.285	561	585.30761	-24.30761		37.285	382	414.31274	-32.31274		37.285	1458	1544.52236	-86.52236		37.285	1509	1591.51576	-82.51576
37.3	616	659.69251	-43.69251		37.3	1084	1138.99584	-54.99584		37.3	579	584.78952	-5.78952		37.3	405	413.91295	-8.91295		37.3	1529	1543.47139	-14.47139		37.3	1526	1588.82506	-62.82506
37.315	652	659.15251	-7.15251		37.315	1088	1137.87417	-49.87417		37.315	566	584.31418	-18.31418		37.315	422	413.5559	8.4441		37.315	1503	1542.51509	-39.51509		37.315	1536	1586.37814	-50.37814
37.33	647	658.65031	-11.65031		37.33	1058	1136.87659	-78.87659		37.33	558	583.87892	-25.87892		37.33	412	413.24002	-1.24002		37.33	1533	1541.64762	-8.64762		37.33	1572	1584.15988	-12.15988
37.345	628	658.18382	-30.18382		37.345	1055	1135.99895	-80.99895		37.345	617	583.48147	33.51853		37.345	385	412.96408	-27.96408		37.345	1512	1540.86392	-28.86392		37.345	1524	1582.15722	-58.15722
37.36	667	657.75123	9.24877		37.36	1098	1135.23805	-37.23805		37.36	583	583.11985	-0.11985		37.36	402	412.72715	-10.72715		37.36	1563	1540.15969	22.84031		37.36	1564	1580.35896	-16.35896
37.375	663	657.35102	5.64898		37.375	1046	1134.5916	-88.5916		37.375	564	582.79241	-18.79241		37.375	396	412.52861	-16.52861		37.375	1546	1539.53128	6.46872		37.375	1516	1578.75565	-62.75565
37.39	667	656.98194	10.01806		37.39	1057	1134.05822	-77.05822		37.39	570	582.49779	-12.49779		37.39	408	412.36815	-4.36814		37.39	1532	1538.97569	-6.97569		37.39	1564	1577.33941	-13.33941
37.405	682	656.64299	25.35701		37.405	1098	1133.63742	-35.63742		37.405	573	582.23488	-9.23488		37.405	401	412.24574	-11.24574		37.405	1513	1538.49052	-25.49052		37.405	1545	1576.10387	-31.10387
37.42	663	656.33342	6.66658		37.42	1120	1133.32967	-13.32967		37.42	589	582.00284	6.99716		37.42	384	412.1617	-28.1617		37.42	1514	1538.07392	-24.07392		37.42	1508	1575.04413	-67.04413
37.435	620	656.0527	-36.0527		37.435	1107	1133.13637	-26.13637		37.435	571	581.80108	-10.80108		37.435	387	412.11665	-25.11665		37.435	1512	1537.72461	-25.72461		37.435	1559	1574.15667	-15.15667
37.45	644	655.80055	-11.80055		37.45	1083	1133.05998	-50.05998		37.45	565	581.62927	-16.62927		37.45	357	412.11158	-55.11158		37.45	1454	1537.44186	-83.44186		37.45	1516	1573.43935	-57.43935
37.465	647	655.57692	-8.57692		37.465	1117	1133.10407	-16.10407		37.465	584	581.48731	2.51269		37.465	388	412.14785	-24.14785		37.465	1516	1537.22552	-21.22552		37.465	1517	1572.89145	-55.89145
37.48	625	655.38202	-30.38202		37.48	1064	1133.27342	-69.27342		37.48	559	581.37538	-22.37538		37.48	383	412.22726	-29.22726		37.48	1482	1537.076	-55.076		37.48	1505	1572.51368	-67.51368
37.495	631	655.21631	-24.21631		37.495	1095	1133.57422	-38.57422		37.495	567	581.29395	-14.29394		37.495	377	412.35209	-35.35209		37.495	1477	1536.99433	-59.99433		37.495	1526	1572.30822	-46.30822
37.51	609	655.08054	-46.08054		37.51	1066	1134.01424	-68.01424		37.51	565	581.24374	-16.24374		37.51	380	412.52521	-32.52521		37.51	1435	1536.98218	-101.98218		37.51	1528	1572.27887	-44.27887
37.525	628	654.97575	-26.97575		37.525	1064	1134.60319	-70.60319		37.525	600	581.22583	18.77417		37.525	420	412.75017	7.24983		37.525	1459	1537.04196	-78.04196		37.525	1538	1572.43115	-34.43115
37.54	647	654.90334	-7.90334		37.54	1071	1135.35313	-64.35313		37.54	604	581.24165	22.75835		37.54	438	413.03144	24.96856		37.54	1541	1537.17687	3.82313		37.54	1575	1572.77247	2.22753
37.555	616	654.8651	-38.8651		37.555	1119	1136.27921	-17.27921		37.555	606	581.29304	24.70696		37.555	404	413.37466	-9.37466		37.555	1511	1537.39101	-26.39101		37.555	1563	1573.31237	-10.31237
37.57	639	654.86324	-15.86324		37.57	1138	1137.40072	0.59928		37.57	598	581.3823	16.6177		37.57	404	413.78715	-9.78715		37.57	1546	1537.68951	8.31049		37.57	1624	1574.06283	49.93717
37.585	640	654.90052	-14.90052		37.585	1163	1138.74294	24.25706		37.585	570	581.51227	-11.51227		37.585	370	414.27859	-44.27859		37.585	1572	1538.07872	33.92128		37.585	1599	1575.03861	23.96139
37.6	684	654.98029	29.01971		37.6	1152	1140.33986	11.66014		37.6	589	581.68643	7.31357		37.6	427	414.86223	12.13777		37.6	1649	1538.56641	110.43359		37.6	1611	1576.25777	34.74223
37.615	677	655.10665	21.89335		37.615	1113	1142.23858	-29.23858		37.615	583	581.90903	1.09097		37.615	430	415.55652	14.44348		37.615	1572	1539.16205	32.83795		37.615	1579	1577.74233	1.25767
37.63	674	655.28456	18.71544		37.63	1153	1144.50601	8.49399		37.63	580	582.18528	-2.18528		37.63	403	416.38775	-13.38775		37.63	1553	1539.87717	13.12283		37.63	1617	1579.51916	37.48084
37.645	666	655.52009	10.47991		37.645	1105	1147.23878	-42.23878		37.645	564	582.52155	-18.52155		37.645	396	417.39358	-21.39358		37.645	1579	1540.72582	38.27418		37.645	1614	1581.62141	32.37859
37.66	623	655.82067	-32.82067		37.66	1099	1150.57726	-51.57726		37.66	575	582.92584	-7.92584		37.66	398	418.62803	-20.62803		37.66	1494	1541.7252	-47.7252		37.66	1542	1584.09059	-42.09059
37.675	660	656.19549	3.80451		37.675	1134	1154.72471	-20.72471		37.675	577	583.40842	-6.40842		37.675	393	420.16795	-27.16795		37.675	1513	1542.89646	-29.89646		37.675	1593	1586.97998	6.02002
37.69	658	656.65626	1.34374		37.69	1122	1159.97174	-37.97174		37.69	564	583.98321	-19.98321		37.69	407	422.12083	-15.12083		37.69	1555	1544.26595	10.73405		37.69	1557	1590.36018	-33.36018
37.705	708	657.21841	50.78159		37.705	1181	1166.72562	14.27438		37.705	550	584.6703	-34.6703		37.705	392	424.63388	-32.63388		37.705	1550	1545.86724	4.13276		37.705	1579	1594.32824	-15.32824
37.72	689	657.90369	31.09631		37.72	1198	1175.54208	22.45792		37.72	590	585.50086	4.49914		37.72	441	427.90307	13.09693		37.72	1605	1547.74494	57.25506		37.72	1590	1599.02207	-9.02207
37.735	647	658.74532	-11.74532		37.735	1118	1187.15504	-69.15504		37.735	546	586.52595	-40.52595		37.735	411	432.18085	-21.18085		37.735	1431	1549.96255	-118.96255		37.735	1544	1604.64293	-60.64293
37.75	670	659.79811	10.20189		37.75	1183	1202.4965	-19.4965		37.75	578	587.83161	-9.83161		37.75	411	437.77983	-26.77983		37.75	1533	1552.61898	-19.61898		37.75	1513	1611.48851	-98.48851
37.765	631	661.15738	-30.15738		37.765	1251	1222.69583	28.30417		37.765	590	589.56282	0.43718		37.765	440	445.06921	-5.06921		37.765	1537	1555.88171	-18.88171		37.765	1588	1619.99923	-31.99923
37.78	671	662.99176	8.00824		37.78	1165	1249.04496	-84.04496		37.78	578	591.95877	-13.95877		37.78	437	454.46017	-17.46017		37.78	1542	1560.04879	-18.04879		37.78	1551	1630.81889	-79.81889
37.795	623	665.59573	-42.59573		37.795	1202	1282.91504	-80.91504		37.795	594	595.40032	-1.40032		37.795	437	466.3762	-29.3762		37.795	1578	1565.65298	12.34702		37.795	1547	1644.86702	-97.86702
37.81	654	669.46633	-15.46633		37.81	1196	1325.61248	-129.61248		37.81	580	600.46855	-20.46855		37.81	478	481.2056	-3.2056		37.81	1499	1573.6183	-74.6183		37.81	1530	1663.41504	-133.41504
37.825	717	675.40339	41.59661		37.825	1314	1378.16959	-64.16959		37.825	576	608.00845	-32.00845		37.825	508	499.23585	8.76415		37.825	1606	1585.46803	20.53197		37.825	1588	1688.14903	-100.14903
37.84	690	684.62179	5.37821		37.84	1412	1441.0797	-29.0797		37.84	641	619.18676	21.81324		37.84	532	520.57414	11.42586		37.84	1614	1603.56745	10.43255		37.84	1660	1721.19146	-61.19146
37.855	685	698.84557	-13.84557		37.855	1375	1514.00795	-139.00795		37.855	672	635.51819	36.48181		37.855	555	545.06455	9.93545		37.855	1727	1631.3688	95.6312		37.855	1642	1765.04208	-123.04208
37.87	748	720.32694	27.67306		37.87	1508	1595.53014	-87.53014		37.87	686	658.81854	27.18146		37.87	571	572.21712	-1.21712		37.87	1757	1673.60277	83.39723		37.87	1693	1822.39049	-129.39049
37.885	725	751.69014	-26.69014		37.885	1550	1682.95758	-132.95758		37.885	679	691.03422	-12.03422		37.885	595	601.16442	-6.16442		37.885	1760	1736.30327	23.69673		37.885	1726	1895.75517	-169.75517
37.9	813	795.50291	17.49709		37.9	1795	1772.28997	22.71003		37.9	732	733.88807	-1.88807		37.9	652	630.65553	21.34447		37.9	1922	1826.44664	95.55336		37.9	1885	1986.93041	-101.93041
37.915	901	853.50365	47.49635		37.915	1925	1858.31741	66.68259		37.915	797	788.32995	8.67006		37.915	690	659.09295	30.90705		37.915	2071	1950.90491	120.09509		37.915	2087	2096.28487	-9.28487
37.93	947	925.56089	21.43911		37.93	1964	1934.89889	29.10111		37.93	851	853.85708	-2.85708		37.93	731	684.62016	46.37984		37.93	2151	2114.43014	36.56986		37.93	2109	2222.03798	-113.03798
37.945	999	1008.68647	-9.68647		37.945	2067	1995.50376	71.49624		37.945	924	927.86728	-3.86728		37.945	736	705.28417	30.71583		37.945	2288	2316.51996	-28.51996		37.945	2293	2359.67849	-66.67849
37.96	1075	1095.97539	-20.97539		37.96	2181	2034.18967	146.81033		37.96	990	1004.83803	-14.83803		37.96	737	719.32047	17.67953		37.96	2595	2547.57444	47.42556		37.96	2480	2501.64176	-21.64176
37.975	1180	1177.37747	2.62253		37.975	2198	2047.13986	150.86014		37.975	1104	1077.11603	26.88397		37.975	780	725.59498	54.40502		37.975	2950	2785.82637	164.17363		37.975	2747	2637.29991	109.70009
37.99	1256	1240.42423	15.57577		37.99	2229	2034.42362	194.57638		37.99	1181	1135.07955	45.92045		37.99	779	724.11924	54.88076		37.99	3128	2997.20731	130.79269		37.99	3030	2753.38693	276.61307
38.005	1275	1272.68201	2.31799		38.005	2180	2000.94947	179.05053		38.005	1225	1168.87058	56.12942		38.005	742	716.36223	25.63777		38.005	3237	3139.90418	97.09582		38.005	3095	2835.30539	259.69461
38.02	1278	1265.70806	12.29194		38.02	2040	1955.67713	84.32287		38.02	1204	1170.97543	33.02457		38.02	700	705.07555	-5.07555		38.02	3275	3175.02205	99.97795		38.02	3205	2870.16845	334.83155
38.035	1255	1219.66799	35.33201		38.035	1970	1909.47812	60.52188		38.035	1171	1139.5973	31.4027		38.035	688	693.68368	-5.68367		38.035	3228	3084.52676	143.47324		38.035	3151	2851.83459	299.16541
38.05	1180	1144.71803	35.28197		38.05	1842	1873.02168	-31.02168		38.05	1091	1080.74055	10.25945		38.05	624	685.60815	-61.60815		38.05	2772	2887.82517	-115.82517		38.05	3000	2785.45585	214.54415
38.065	1044	1056.50434	-12.50434		38.065	1722	1855.52604	-133.52604		38.065	960	1006.30255	-46.30255		38.065	627	683.81012	-56.81011		38.065	2478	2635.17179	-157.17179		38.065	2745	2687.0914	57.9086
38.08	932	970.06338	-38.06338		38.08	1723	1864.22254	-141.22254		38.08	892	929.54413	-37.54413		38.08	620	690.55654	-70.55654		38.08	2169	2381.13268	-212.13269		38.08	2434	2577.91201	-143.91201
38.095	826	896.67018	-70.67017		38.095	1703	1904.06829	-201.06829		38.095	785	861.77393	-76.77393		38.095	602	707.28842	-105.28842		38.095	1889	2166.2569	-277.2569		38.095	2129	2478.04891	-349.04891
38.11	756	843.40864	-87.40864		38.11	1724	1977.44641	-253.44641		38.11	713	811.28246	-98.28246		38.11	662	734.51231	-72.51231		38.11	1747	2013.49482	-266.49483		38.11	2029	2403.86519	-374.86519
38.125	811	814.08313	-3.08313		38.125	1952	2083.8275	-131.8275		38.125	759	783.57159	-24.57158		38.125	724	771.70593	-47.70593		38.125	1831	1931.80287	-100.80287		38.125	2182	2367.97534	-185.97534
38.14	813	810.76752	2.23248		38.14	2072	2219.48007	-147.48007		38.14	780	782.17098	-2.17097		38.14	773	817.26482	-44.26482		38.14	1879	1922.65939	-43.65939		38.14	2168	2380.03056	-212.03056
38.155	850	835.42076	14.57924		38.155	2323	2377.33801	-54.33801		38.155	795	809.63067	-14.63067		38.155	859	868.51744	-9.51744		38.155	2004	1986.92704	17.07296		38.155	2328	2447.22358	-119.22358
38.17	920	890.93412	29.06588		38.17	2464	2547.0964	-83.0964		38.17	834	868.24493	-34.24493		38.17	878	921.80514	-43.80514		38.17	2059	2129.66551	-70.66551		38.17	2353	2574.23582	-221.23582
38.185	1002	981.09322	20.90678		38.185	2648	2715.55991	-67.55991		38.185	940	960.08868	-20.08868		38.185	990	972.6426	17.3574		38.185	2282	2361.37511	-79.37511		38.185	2573	2762.59059	-189.59059
38.2	1118	1109.22044	8.77956		38.2	3011	2867.27717	143.72283		38.2	1085	1086.16856	-1.16856		38.2	1039	1016.02308	22.97692		38.2	2545	2695.21782	-150.21782		38.2	2909	3009.50443	-100.50443
38.215	1271	1275.67896	-4.67896		38.215	3061	2985.61941	75.38059		38.215	1259	1244.82243	14.17757		38.215	1074	1046.80573	27.19427		38.215	2913	3140.45002	-227.45002		38.215	3087	3306.52021	-219.52021
38.23	1530	1474.92013	55.07987		38.23	3328	3054.66988	273.33012		38.23	1467	1429.80181	37.19819		38.23	1127	1060.43589	66.56411		38.23	3487	3692.65757	-205.65757		38.23	3610	3638.32676	-28.32676
38.245	1659	1693.11665	-34.11665		38.245	3272	3062.27884	209.72116		38.245	1649	1628.69213	20.30787		38.245	1116	1053.96118	62.03882		38.245	4048	4322.55123	-274.55123		38.245	4039	3982.08021	56.91979
38.26	1907	1907.4517	-0.4517		38.26	3307	3003.81128	303.18872		38.26	1869	1822.42751	46.57249		38.26	1120	1027.05149	92.94851		38.26	4918	4967.57103	-49.57103		38.26	4561	4307.41029	253.58971
38.275	2078	2087.85227	-9.85227		38.275	3233	2884.57319	348.42681		38.275	2054	1986.51619	67.48381		38.275	1080	982.35776	97.64224		38.275	5487	5532.02823	-45.02823		38.275	4768	4577.5129	190.4871
38.29	2219	2201.64236	17.35764		38.29	2984	2718.64844	265.35156		38.29	2176	2094.33223	81.66777		38.29	1029	924.77458	104.22542		38.29	5982	5900.26075	81.73925		38.29	4980	4752.60636	227.39364
38.305	2241	2221.76617	19.23383		38.305	2634	2524.44784	109.55216		38.305	2121	2122.88772	-1.88772		38.305	907	860.01039	46.98961		38.305	6164	5966.62082	197.37918		38.305	5097	4797.97814	299.02186
38.32	2157	2138.30168	18.69832		38.32	2284	2319.89861	-35.89861		38.32	2068	2061.17979	6.82021		38.32	811	793.32361	17.67639		38.32	6000	5685.05088	314.94912		38.32	5016	4696.91094	319.08906
38.335	2061	1966.59809	94.40191		38.335	2035	2119.59561	-84.59561		38.335	1975	1917.51944	57.48056		38.335	706	728.87703	-22.87703		38.335	5495	5112.27987	382.72013		38.335	4766	4461.48798	304.51202
38.35	1771	1741.62265	29.37735		38.35	1791	1933.97979	-142.97979		38.35	1720	1718.04305	1.95695		38.35	620	669.59919	-49.59919		38.35	4656	4385.62964	270.37036		38.35	4288	4130.05893	157.94107
38.365	1500	1502.24325	-2.24325		38.365	1591	1769.57004	-178.57004		38.365	1496	1495.71273	0.28727		38.365	575	617.28226	-42.28226		38.365	3689	3649.38653	39.61347		38.365	3670	3751.29286	-81.29286
38.38	1204	1279.38304	-75.38304		38.38	1397	1629.53773	-232.53773		38.38	1222	1279.47595	-57.47595		38.38	534	572.75378	-38.75378		38.38	2878	3005.60023	-127.60023		38.38	3224	3368.16729	-144.16729
38.395	1017	1091.98975	-74.98975		38.395	1349	1514.37324	-165.37324		38.395	991	1089.28751	-98.28751		38.395	503	536.07064	-33.07064		38.395	2362	2503.8842	-141.8842		38.395	2818	3011.01136	-193.01136
38.41	877	947.45458	-70.45458		38.41	1293	1422.58842	-129.58842		38.41	855	935.39481	-80.39481		38.41	469	506.72352	-37.72352		38.41	2075	2149.71405	-74.71405		38.41	2523	2697.65817	-174.65817
38.425	795	844.18583	-49.18583		38.425	1252	1351.42113	-99.42113		38.425	751	819.70999	-68.70999		38.425	419	483.84045	-64.84045		38.425	1884	1920.31306	-36.31306		38.425	2248	2435.96665	-187.96665
38.44	770	775.19008	-5.19007		38.44	1268	1297.48084	-29.48084		38.44	670	738.29115	-68.29115		38.44	437	466.3723	-29.3723		38.44	1795	1781.73007	13.26993		38.44	2049	2226.46984	-177.46984
38.455	705	731.54979	-26.54979		38.455	1160	1257.27583	-97.27583		38.455	635	684.16824	-49.16824		38.455	447	453.24381	-6.24381		38.455	1652	1701.64198	-49.64198		38.455	1896	2064.76302	-168.76302
38.47	665	704.93197	-39.93196		38.47	1085	1227.59788	-142.59788		38.47	610	649.76549	-39.76549		38.47	421	443.46042	-22.46042		38.47	1603	1655.61735	-52.61735		38.47	1844	1943.63944	-99.63944
38.485	652	688.84235	-36.84235		38.485	1114	1205.65673	-91.65673		38.485	616	628.46759	-12.46759		38.485	411	436.17038	-25.17038		38.485	1558	1627.98625	-69.98625		38.485	1740	1854.88596	-114.88596
38.5	658	678.85453	-20.85453		38.5	1160	1189.25396	-29.25396		38.5	654	615.28568	38.71432		38.5	381	430.68829	-49.68829		38.5	1553	1609.917	-56.917		38.5	1753	1790.60834	-37.60834
38.515	720	672.26051	47.73949		38.515	1138	1176.76099	-38.76099		38.515	610	606.86332	3.13668		38.515	405	426.49099	-21.49099		38.515	1617	1596.90532	20.09468		38.515	1777	1744.0293	32.9707
38.53	669	667.54282	1.45718		38.53	1089	1166.98752	-77.98752		38.53	572	601.14491	-29.14491		38.53	399	423.19666	-24.19666		38.53	1536	1586.7929	-50.7929		38.53	1692	1709.81213	-17.81213
38.545	657	663.90458	-6.90458		38.545	1093	1159.10896	-66.10896		38.545	594	596.96422	-2.96422		38.545	407	420.53691	-13.53691		38.545	1558	1578.55075	-20.55075		38.545	1680	1684.03882	-4.03882
38.56	653	660.94064	-7.94064		38.56	1068	1152.57078	-84.57078		38.56	579	593.69547	-14.69547		38.56	370	418.32858	-48.32858		38.56	1455	1571.65181	-116.65182		38.56	1658	1663.99267	-5.99267
38.575	607	658.44177	-51.44177		38.575	1035	1147.00695	-112.00695		38.575	509	591.0114	-82.0114		38.575	372	416.4491	-44.4491		38.575	1455	1565.7877	-110.7877		38.575	1531	1647.8714	-116.8714
38.59	656	656.29177	-0.29177		38.59	1101	1142.17704	-41.17705		38.59	590	588.73788	1.26212		38.59	410	414.81707	-4.81707		38.59	1625	1560.75174	64.24826		38.59	1630	1634.51384	-4.51384
38.605	617	654.41835	-37.41835		38.605	1054	1137.92141	-83.92141		38.605	580	586.77578	-6.77578		38.605	406	413.37809	-7.37809		38.605	1540	1556.39214	-16.39214		38.605	1555	1623.1798	-68.1798
38.62	606	652.77126	-46.77126		38.62	1126	1134.13102	-8.13102		38.62	590	585.06249	4.93751		38.62	370	412.09497	-42.09497		38.62	1535	1552.59191	-17.59191		38.62	1614	1613.3922	0.6078
38.635	649	651.31267	-2.31267		38.635	1098	1130.72836	-32.72836		38.635	575	583.55412	-8.55412		38.635	384	410.94135	-26.94135		38.635	1502	1549.25864	-47.25864		38.635	1653	1604.83336	48.16664
38.65	607	650.01286	-43.01286		38.65	1030	1127.65568	-97.65568		38.65	517	582.21754	-65.21754		38.65	374	409.89777	-35.89777		38.65	1439	1546.31829	-107.31829		38.65	1476	1597.28126	-121.28126
38.665	646	648.84788	-2.84788		38.665	1075	1124.86805	-49.86805		38.665	567	581.02649	-14.02649		38.665	402	408.94917	-6.94917		38.665	1529	1543.71099	-14.71099		38.665	1567	1590.57229	-23.57229
38.68	632	647.79816	-15.79816		38.68	1068	1122.32919	-54.32919		38.68	563	579.95974	-16.95974		38.68	397	408.08349	-11.08349		38.68	1541	1541.38785	-0.38785		38.68	1594	1584.58013	9.41987
38.695	648	646.84759	1.15241		38.695	1098	1120.00906	-22.00906		38.695	608	578.99982	29.00018		38.695	402	407.29079	-5.29079		38.695	1559	1539.30866	19.69134		38.695	1644	1579.20374	64.79626
38.71	650	645.9828	4.0172		38.71	1073	1117.88229	-44.88229		38.71	577	578.13222	-1.13222		38.71	380	406.56268	-26.56268		38.71	1516	1537.44009	-21.44009		38.71	1542	1574.36032	-32.36032
38.725	637	645.19259	-8.19259		38.725	1072	1115.92725	-43.92725		38.725	564	577.34486	-13.34486		38.725	376	405.89202	-29.89201		38.725	1484	1535.75436	-51.75436		38.725	1476	1569.98094	-93.98094
38.74	681	644.46756	36.53244		38.74	1088	1114.12529	-26.12529		38.74	606	576.62754	29.37246		38.74	402	405.27263	-3.27262		38.74	1551	1534.22813	16.77187		38.74	1650	1566.00762	83.99238
38.755	655	643.79977	11.20023		38.755	1098	1112.46028	-14.46028		38.755	564	575.97166	-11.97166		38.755	388	404.69917	-16.69917		38.755	1567	1532.8417	34.1583		38.755	1576	1562.39121	13.60879
38.77	645	643.18245	1.81755		38.77	1044	1110.91817	-66.91817		38.77	562	575.3699	-13.3699		38.77	392	404.16698	-12.16698		38.77	1463	1531.57833	-68.57833		38.77	1535	1559.08981	-24.08981
38.785	637	642.60982	-5.60982		38.785	1073	1109.48669	-36.48669		38.785	591	574.81602	16.18398		38.785	387	403.67199	-16.67199		38.785	1495	1530.42375	-35.42375		38.785	1560	1556.0675	3.9325
38.8	627	642.07692	-15.07692		38.8	1062	1108.15506	-46.15506		38.8	543	574.30465	-31.30465		38.8	347	403.21061	-56.21061		38.8	1519	1529.3657	-10.3657		38.8	1562	1553.29336	8.70664
38.815	637	641.57948	-4.57948		38.815	1065	1106.91382	-41.91382		38.815	559	573.83115	-14.83115		38.815	370	402.77967	-32.77967		38.815	1539	1528.39362	10.60638		38.815	1556	1550.74065	5.25935
38.83	634	641.11378	-7.11378		38.83	1054	1105.75462	-51.75462		38.83	592	573.39153	18.60847		38.83	401	402.37638	-1.37638		38.83	1495	1527.49838	-32.49838		38.83	1556	1548.38616	7.61384
38.845	649	640.6766	8.3234		38.845	1039	1104.67004	-65.67004		38.845	567	572.98229	-5.98229		38.845	409	401.99828	7.00173		38.845	1494	1526.67221	-32.67221		38.845	1526	1546.20964	-20.20964
38.86	624	640.26513	-16.26513		38.86	1059	1103.65354	-44.65354		38.86	573	572.6004	0.3996		38.86	392	401.64314	-9.64314		38.86	1592	1525.91536	66.08464		38.86	1555	1544.1934	10.8066
38.875	644	639.87691	4.12309		38.875	1052	1102.69925	-50.69925		38.875	604	572.24318	31.75682		38.875	383	401.30901	-18.30901		38.875	1532	1525.2272	6.7728		38.875	1591	1542.32191	48.67809
38.89	651	639.50977	11.49023		38.89	1056	1101.80197	-45.80197		38.89	568	571.90831	-3.90831		38.89	392	400.99412	-8.99412		38.89	1530	1524.60644	5.39356		38.89	1579	1540.58148	38.41852
38.905	653	639.1618	13.8382		38.905	1078	1100.95703	-22.95703		38.905	562	571.59371	-9.59371		38.905	392	400.69691	-8.69691		38.905	1491	1524.05507	-33.05507		38.905	1467	1538.96002	-71.96002
38.92	639	638.8313	0.1687		38.92	1027	1100.16025	-73.16025		38.92	563	571.29757	-8.29757		38.92	364	400.41596	-36.41596		38.92	1535	1523.58168	11.41832		38.92	1500	1537.44683	-37.44683
38.935	617	638.5168	-21.51679		38.935	1018	1099.40787	-81.40787		38.935	594	571.01825	22.98175		38.935	373	400.15	-27.15		38.935	1576	1523.21408	52.78592		38.935	1510	1536.03239	-26.03239
38.95	629	638.21694	-9.21694		38.95	964	1098.69652	-134.69652		38.95	599	570.75433	28.24567		38.95	418	399.89787	18.10213		38.95	1542	1523.14043	18.85957		38.95	1553	1534.70821	18.29179
38.965	618	637.93054	-19.93054		38.965	1023	1098.02313	-75.02313		38.965	576	570.50451	5.49549		38.965	397	399.65854	-2.65854		38.965	1495	1522.9172	-27.9172		38.965	1564	1533.46672	30.53328
38.98	614	637.65655	-23.65655		38.98	1025	1097.38496	-72.38496		38.98	562	570.26766	-8.26766		38.98	338	399.43106	-61.43106		38.98	1527	1522.4863	4.5137		38.98	1469	1532.30113	-63.30113
38.995	616	637.394	-21.394		38.995	1025	1096.77952	-71.77952		38.995	559	570.04274	-11.04274		38.995	358	399.21458	-41.21458		38.995	1468	1522.08225	-54.08225		38.995	1419	1531.20534	-112.20534
39.01	629	637.14206	-8.14206		39.01	1021	1096.20453	-75.20453		39.01	570	569.82883	0.17117		39.01	395	399.00832	-4.00832		39.01	1521	1521.70296	-0.70296		39.01	1532	1530.17387	1.82613
39.025	665	636.89996	28.10004		39.025	1065	1095.65796	-30.65796		39.025	596	569.62511	26.37489		39.025	401	398.81158	2.18842		39.025	1552	1521.3465	30.6535		39.025	1559	1529.20177	29.79823
39.04	652	636.667	15.333		39.04	1075	1095.13794	-20.13794		39.04	598	569.43082	28.56918		39.04	404	398.6237	5.3763		39.04	1573	1521.01116	51.98884		39.04	1574	1528.28456	45.71544
39.055	663	636.44256	26.55744		39.055	1093	1094.64278	-1.64278		39.055	611	569.24529	41.75471		39.055	424	398.4441	25.5559		39.055	1661	1520.69538	140.30462		39.055	1609	1527.41821	81.58179
39.07	644	636.22609	7.77391		39.07	1028	1094.17094	-66.17094		39.07	597	569.06792	27.93208		39.07	366	398.27223	-32.27223		39.07	1555	1520.39775	34.60225		39.07	1467	1526.59903	-59.59903
39.085	571	636.01708	-65.01708		39.085	957	1093.72101	-136.72101		39.085	574	568.89816	5.10184		39.085	373	398.10759	-25.10759		39.085	1460	1520.11698	-60.11698		39.085	1488	1525.82367	-37.82367
39.1	595	635.81507	-40.81507		39.1	1003	1093.29172	-90.29172		39.1	583	568.7355	14.2645		39.1	382	397.94974	-15.94974		39.1	1454	1519.85192	-65.85192		39.1	1534	1525.0891	8.9109
39.115	643	635.61965	7.38035		39.115	1035	1092.88191	-57.88191		39.115	599	568.5795	30.4205		39.115	396	397.79824	-1.79824		39.115	1555	1519.60148	35.39852		39.115	1544	1524.39253	19.60747
39.13	635	635.43045	-0.43045		39.13	1017	1092.49052	-75.49052		39.13	584	568.42974	15.57026		39.13	400	397.65272	2.34728		39.13	1504	1519.3647	-15.3647		39.13	1553	1523.73142	29.26858
39.145	656	635.24713	20.75287		39.145	1031	1092.1166	-61.1166		39.145	566	568.28587	-2.28587		39.145	404	397.51281	6.48719		39.145	1507	1519.14069	-12.14069		39.145	1499	1523.10345	-24.10345
39.16	657	635.0694	21.9306		39.16	1037	1091.75929	-54.75929		39.16	582	568.14755	13.85245		39.16	364	397.37819	-33.37819		39.16	1542	1518.92862	23.07138		39.16	1525	1522.50649	2.49351
39.175	648	634.89698	13.10302		39.175	1100	1091.41778	8.58222		39.175	582	568.01446	13.98554		39.175	389	397.24856	-8.24856		39.175	1581	1518.72776	62.27224		39.175	1520	1521.93857	-1.93857
39.19	672	634.72964	37.27036		39.19	1075	1091.0914	-16.0914		39.19	548	567.88636	-19.88636		39.19	402	397.12362	4.87638		39.19	1603	1518.5374	84.4626		39.19	1554	1521.3979	32.6021
39.205	654	634.56715	19.43285		39.205	1077	1090.7795	-13.7795		39.205	552	567.76298	-15.76298		39.205	382	397.00312	-15.00312		39.205	1530	1518.35692	11.64308		39.205	1555	1520.88281	34.11719
39.22	666	634.40934	31.59066		39.22	1102	1090.48153	11.51847		39.22	606	567.64412	38.35588		39.22	403	396.88681	6.11319		39.22	1586	1518.18573	67.81427		39.22	1633	1520.39177	112.60824
39.235	676	634.25604	41.74396		39.235	1070	1090.19701	-20.19701		39.235	597	567.52959	29.47041		39.235	381	396.77447	-15.77447		39.235	1553	1518.02328	34.97672		39.235	1593	1519.92336	73.07664
39.25	625	634.10711	-9.10711		39.25	1094	1089.92553	4.07447		39.25	630	567.41921	62.58079		39.25	394	396.66589	-2.66589		39.25	1519	1517.86908	1.13092		39.25	1561	1519.47629	41.52371
39.265	642	633.96245	8.03756		39.265	1112	1089.66673	22.33327		39.265	623	567.31284	55.68716		39.265	403	396.56087	6.43913		39.265	1544	1517.72266	26.27734		39.265	1576	1519.04933	56.95067
39.28	669	633.82195	35.17805		39.28	1163	1089.42034	73.57966		39.28	627	567.21036	59.78964		39.28	400	396.45923	3.54077		39.28	1632	1517.5836	114.4164		39.28	1671	1518.64136	152.35864
39.295	661	633.68557	27.31443		39.295	1077	1089.18615	-12.18615		39.295	598	567.11168	30.88832		39.295	422	396.3608	25.6392		39.295	1600	1517.45149	82.54851		39.295	1611	1518.25135	92.74865
39.31	658	633.55326	24.44674		39.31	1057	1088.96404	-31.96404		39.31	578	567.01671	10.98329		39.31	392	396.26543	-4.26543		39.31	1542	1517.32597	24.67403		39.31	1571	1517.87831	53.12169
39.325	667	633.42501	33.57499		39.325	1082	1088.75396	-6.75396		39.325	575	566.92542	8.07458		39.325	383	396.17295	-13.17295		39.325	1591	1517.20668	73.79332		39.325	1530	1517.52136	12.47864
39.34	679	633.30084	45.69916		39.34	1084	1088.55594	-4.55594		39.34	637	566.83777	70.16223		39.34	386	396.08324	-10.08324		39.34	1567	1517.09332	49.90668		39.34	1573	1517.17965	55.82035
39.355	660	633.18081	26.8192		39.355	1093	1088.37012	4.62988		39.355	578	566.75377	11.24623		39.355	406	395.99616	10.00384		39.355	1513	1516.98558	-3.98558		39.355	1517	1516.8524	0.1476
39.37	636	633.06499	2.93501		39.37	1077	1088.19674	-11.19674		39.37	607	566.67345	40.32655		39.37	356	395.91158	-39.91158		39.37	1597	1516.88318	80.11682		39.37	1503	1516.53887	-13.53887
39.385	641	632.95354	8.04647		39.385	1054	1088.03616	-34.03616		39.385	587	566.59689	20.40311		39.385	384	395.82941	-11.82941		39.385	1523	1516.78586	6.21414		39.385	1553	1516.23838	36.76162
39.4	636	632.84661	3.15339		39.4	1061	1087.88889	-26.88889		39.4	586	566.5242	19.4758		39.4	418	395.74952	22.25048		39.4	1609	1516.69338	92.30662		39.4	1537	1515.95031	21.04969
39.415	648	632.74445	15.25555		39.415	1093	1087.7556	5.2444		39.415	556	566.45554	-10.45554		39.415	424	395.67182	28.32818		39.415	1601	1516.6055	84.3945		39.415	1585	1515.67404	69.32596
39.43	675	632.64735	42.35265		39.43	1091	1087.63717	3.36283		39.43	571	566.39122	4.60878		39.43	401	395.59621	5.40379		39.43	1601	1516.52202	84.47798		39.43	1581	1515.40902	65.59098
39.445	668	632.5557	35.4443		39.445	1009	1087.53472	-78.53472		39.445	569	566.33152	2.66848		39.445	407	395.5226	11.4774		39.445	1547	1516.44273	30.55727		39.445	1540	1515.15472	24.84528
39.46	690	632.46998	57.53002		39.46	1094	1087.44964	6.55036		39.46	590	566.27685	23.72316		39.46	409	395.45091	13.54909		39.46	1690	1516.36745	173.63255		39.46	1579	1514.91065	64.08935
39.475	613	632.39077	-19.39077		39.475	1078	1087.38372	-9.38372		39.475	596	566.22772	29.77228		39.475	389	395.38105	-6.38105		39.475	1590	1516.29599	73.70401		39.475	1557	1514.67635	42.32365
39.49	586	632.31883	-46.31883		39.49	1089	1087.33917	1.66083		39.49	584	566.18489	17.81512		39.49	381	395.31296	-14.31296		39.49	1578	1516.2282	61.7718		39.49	1485	1514.45139	-29.45139
39.505	653	632.2551	20.7449		39.505	1070	1087.31885	-17.31885		39.505	570	566.14955	3.85045		39.505	382	395.24656	-13.24656		39.505	1537	1516.16391	20.83609		39.505	1469	1514.23535	-45.23535
39.52	643	632.2009	10.7991		39.52	1063	1087.32636	-24.32636		39.52	549	566.12456	-17.12456		39.52	365	395.18178	-30.18178		39.52	1488	1516.10298	-28.10298		39.52	1472	1514.02785	-42.02785
39.535	623	632.15787	-9.15787		39.535	1046	1087.36652	-41.36652		39.535	522	566.10346	-44.10346		39.535	380	395.11857	-15.11857		39.535	1519	1516.04526	2.95474		39.535	1480	1513.82852	-33.82852
39.55	577	632.12822	-55.12822		39.55	1060	1087.44587	-27.44587		39.55	552	566.09258	-14.09258		39.55	377	395.05685	-18.05685		39.55	1512	1515.99064	-3.99064		39.55	1526	1513.63703	12.36297
39.565	668	632.11521	35.88479		39.565	1091	1087.57389	3.42611		39.565	582	566.09405	15.90595		39.565	438	394.99659	43.00341		39.565	1538	1515.93898	22.06102		39.565	1625	1513.45305	111.54695
39.58	686	632.12444	53.87556		39.58	1100	1087.76496	12.23504		39.58	585	566.11101	18.88899		39.58	429	394.93771	34.06229		39.58	1528	1515.89016	12.10984		39.58	1557	1513.27633	43.72367
39.595	678	632.16915	45.83085		39.595	1051	1088.04185	-37.04185		39.595	554	566.14846	-12.14846		39.595	401	394.88018	6.11982		39.595	1411	1515.84408	-104.84408		39.595	1405	1513.10833	-108.10833
39.61	624	632.25525	-8.25525		39.61	1073	1088.44128	-15.44128		39.61	587	566.21495	20.78505		39.61	389	394.82394	-5.82394		39.61	1466	1515.80064	-49.80064		39.61	1465	1512.95043	-47.95043
39.625	633	632.42252	0.57748		39.625	1056	1089.02218	-33.02218		39.625	626	566.32558	59.67442		39.625	419	394.76894	24.23106		39.625	1537	1515.75972	21.24028		39.625	1534	1512.80388	21.19612
39.64	690	632.73818	57.26182		39.64	1138	1089.87683	48.12317		39.64	600	566.5067	33.49331		39.64	415	394.71515	20.28485		39.64	1602	1515.72125	86.27875		39.64	1623	1512.67147	110.32853
39.655	674	633.32183	40.67817		39.655	1066	1091.14458	-25.14458		39.655	585	566.80266	18.19734		39.655	410	394.66253	15.33747		39.655	1598	1515.68513	82.31487		39.655	1561	1512.56181	48.43819
39.67	652	634.37708	17.62292		39.67	1038	1093.02643	-55.02643		39.67	591	567.28413	23.71587		39.67	386	394.61103	-8.61103		39.67	1560	1515.65127	44.34873		39.67	1527	1512.52901	14.47099
39.685	649	636.22646	12.77354		39.685	1058	1095.79531	-37.79531		39.685	609	568.05698	40.94302		39.685	371	394.56062	-23.56062		39.685	1516	1515.6196	0.3804		39.685	1545	1512.39602	32.60398
39.7	658	639.3403	18.6597		39.7	1071	1099.79445	-28.79445		39.7	604	569.26995	34.73005		39.7	419	394.51126	24.48874		39.7	1592	1515.59004	76.40996		39.7	1600	1512.26832	87.73168
39.715	655	644.33823	10.66177		39.715	1077	1105.40861	-28.40861		39.715	570	571.11689	-1.11689		39.715	404	394.46292	9.53708		39.715	1540	1515.56252	24.43748		39.715	1544	1512.14572	31.85428
39.73	656	651.9296	4.0704		39.73	1073	1112.9933	-39.9933		39.73	567	573.82572	-6.82572		39.73	380	394.41556	-14.41556		39.73	1509	1515.53698	-6.53698		39.73	1559	1512.02805	46.97195
39.745	656	662.75469	-6.75469		39.745	1101	1122.76048	-21.76048		39.745	547	577.62354	-30.62354		39.745	378	394.36916	-16.36916		39.745	1473	1515.51333	-42.51333		39.745	1553	1511.91514	41.08486
39.76	666	677.11118	-11.11118		39.76	1180	1134.64528	45.35472		39.76	591	582.6701	8.3299		39.76	392	394.32369	-2.32369		39.76	1526	1515.49153	10.50847		39.76	1603	1511.80682	91.19318
39.775	688	694.61152	-6.61152		39.775	1200	1148.09633	51.90367		39.775	573	588.95445	-15.95445		39.775	404	394.27912	9.72088		39.775	1540	1515.47152	24.52848		39.775	1564	1511.70296	52.29704
39.79	726	713.89254	12.10746		39.79	1116	1162.06451	-46.06451		39.79	573	596.16455	-23.16455		39.79	403	394.23542	8.76458		39.79	1591	1515.45323	75.54677		39.79	1508	1511.60339	-3.60339
39.805	742	732.54226	9.45775		39.805	1149	1174.86355	-25.86355		39.805	565	603.57522	-38.57522		39.805	408	394.19257	13.80743		39.805	1577	1515.43662	61.56338		39.805	1458	1511.50798	-53.50798
39.82	761	747.38326	13.61674		39.82	1216	1184.26254	31.73746		39.82	636	610.02517	25.97483		39.82	410	394.15054	15.84947		39.82	1565	1515.42164	49.57836		39.82	1528	1511.4166	16.5834
39.835	747	755.16356	-8.16356		39.835	1194	1187.85556	6.14444		39.835	646	614.05128	31.94872		39.835	420	394.1093	25.8907		39.835	1547	1515.40823	31.59177		39.835	1533	1511.32912	21.67088
39.85	737	753.6284	-16.6284		39.85	1216	1184.03596	31.96404		39.85	606	614.28763	-8.28763		39.85	414	394.06884	19.93116		39.85	1500	1515.39634	-15.39634		39.85	1488	1511.24543	-23.24543
39.865	725	742.70519	-17.70519		39.865	1209	1173.28871	35.71129		39.865	589	610.23688	-21.23687		39.865	399	394.02914	4.97086		39.865	1560	1515.38595	44.61405		39.865	1430	1511.16541	-81.16541
39.88	726	724.85234	1.14766		39.88	1189	1158.25974	30.74026		39.88	605	602.8876	2.1124		39.88	399	393.99017	5.00983		39.88	1572	1515.37699	56.62301		39.88	1510	1511.08895	-1.08895
39.895	700	703.90218	-3.90218		39.895	1143	1142.14587	0.85413		39.895	632	594.17162	37.82839		39.895	415	393.95192	21.04808		39.895	1597	1515.36944	81.63056		39.895	1572	1511.01594	60.98406
39.91	691	683.46219	7.53781		39.91	1104	1127.2899	-23.2899		39.91	615	585.82905	29.17095		39.91	395	393.91435	1.08565		39.91	1549	1515.36325	33.63675		39.91	1623	1510.9463	112.0537
39.925	695	666.00551	28.99449		39.925	1137	1114.91629	22.08371		39.925	559	578.89289	-19.89289		39.925	381	393.87747	-12.87747		39.925	1531	1515.35839	15.64161		39.925	1474	1510.87991	-36.87991
[truncated: 2,004 more rows]
