# Supplementary material for: Using resistor network models to predict the transport properties of solid-state battery composites
Source: Nat Commun. 2025 Feb 6;16:1411. doi: 10.1038/s41467-025-56514-5 (PMC11803108; doi:10.1038/s41467-025-56514-5)
Supplement: Supplementary file 3 — Source data [file 41467_2025_56514_MOESM3_ESM.zip › SourceData_SI/FigS21.csv]

xlabel: LPSCl_volfrac / %
ylabel: sigma_ion / mS*cm^-3
x (Rudel)	y (Rudel)	x (RN)	y (RN)
0		30	7.00E-05
10	5.97E-04	40	0.05837
20	0.00209	50	0.22891
30	0.00399	60	0.48144
40	0.00823	70	0.80517
50	0.03129	80	1.19434
100	2.16	90	1.6479
		100	2.16
