# Supplementary material for: Using resistor network models to predict the transport properties of solid-state battery composites
Source: Nat Commun. 2025 Feb 6;16:1411. doi: 10.1038/s41467-025-56514-5 (PMC11803108; doi:10.1038/s41467-025-56514-5)
Supplement: Supplementary file 3 — Source data [file 41467_2025_56514_MOESM3_ESM.zip › SourceData_SI/FigS22.csv]

xlabel: NCMvolfrac / %																		xlabel: NCM_volfrac / %
ylabel: sigma / mS/cm																		ylabel: kappa_RT / W*m^-1*K^-1
top																		bottom
x (NCMvolfrac)	y (RN300x300x300_econd)	y (RN300x300x300_ioncond)	y (RN60x60x60_econd)	y (RN60x60x60_ioncond)	y (NCMvolfrac)	y (DC_econd)	yerr (DC_econd_error)	x (NCMvolfrac)	y (DC_ioncond)	yerr (DC_ioncond_error)	x (NCMvolfrac)	y (EIS_econd)	yerr (EIS_econd_error)	x (NCMvolfrac)	y (EIS_ioncond)	yerr (EIS_ioncon_error)		x (RN)	y (RN300x300x300)	y (RN300x300x300_wITR)	y (RN60x60x60)	y (RN60x60x60_wITR)	x (Data)	y (Data)	y (Data_err)
100	5.22	1.00E-100	5.22	1.00E-100	20	0.01466	0.00733	20	1.02403	0.51201	20	0.01373	0.00686	0	2.33404	1.16702		0	0.32	0.32	0.32	0.32	0	0.32	0.02
90	4.19305	5.65E-05	4.0635	6.77E-12	40	0.20859	0.1043	40	0.33004	0.16502	40	0.2257	0.11285	20	1.79149	0.89575		10	0.34455	0.32334	0.34414	0.33849	20	0.36	0.02
80	3.23011	0.00337	3.02625	1.35E-09	60	1.03488	0.51744	60	0.01083	0.00542	60	1.12144	0.56072	40	0.35785	0.17893		20	3.73E-01	3.38E-01	0.37151	0.36143	4.00E+01	4.00E-01	4.00E-02
70	2.37231	0.0391	2.11516	0.03258	80	1.98451	0.99226	80	7.18E-05	3.59E-05	80	1.71756	0.85878	60	0.00926	0.00463		30	4.05E-01	3.63E-01	0.40217	0.38877	6.00E+01	4.40E-01	3.00E-02
60	1.62022	0.11623	1.33656	0.14345	100	5.22147	2.61074							80	5.83E-05	2.91E-05		40	4.41E-01	3.96E-01	0.43604	0.42064	8.00E+01	5.00E-01	7.00E-02
50	0.99577	0.24134	0.71661	0.32076														50	4.79E-01	4.37E-01	0.47344	0.45743	1.00E+02	7.10E-01	4.00E-02
40	0.51259	0.44823	0.26004	0.57203														60	5.20E-01	4.83E-01	0.51393	0.49886
30	0.17316	0.78996	0.01587	0.89891														70	0.56438	0.53406	0.55818	0.5446
20	0.00918	1.24735	3.30E-11	1.29936														80	0.61083	0.58967	0.60572	0.59517
10	7.40E-07	1.7675	4.74E-11	1.77908														90	0.65937	0.64849	0.6562	0.65039
0	1.00E-100	2.33	1.00E-100	2.33														100	0.71	0.71	0.71	0.71
