# Supplementary material for: Using resistor network models to predict the transport properties of solid-state battery composites
Source: Nat Commun. 2025 Feb 6;16:1411. doi: 10.1038/s41467-025-56514-5 (PMC11803108; doi:10.1038/s41467-025-56514-5)
Supplement: Supplementary file 3 — Source data [file 41467_2025_56514_MOESM3_ESM.zip › SourceData_SI/FigS3b.csv]

xlabel: NCM_volfrac / %
ylabel: kappa / W*m^-1*K^-1
x	y (parallel_model)	y (RN_parallel_model)	y (series_model)	y (RN_series_model)
100	0.71	0.71	0.71	0.71
90	0.671	0.671	0.632869081	0.63287
80	0.632	0.632	0.570854271	0.57085
70	0.593	0.593	0.519908467	0.51991
60	0.554	0.554	0.477310924	0.47731
50	0.515	0.515	0.441165049	0.44116
40	0.476	0.476	0.410108303	0.41011
30	0.437	0.437	0.383136594	0.38313
20	0.398	0.398	0.359493671	0.35949
10	0.359	0.359	0.338599106	0.3386
0	0.32	0.32	0.32	0.32
