# Supplementary material for: Using resistor network models to predict the transport properties of solid-state battery composites
Source: Nat Commun. 2025 Feb 6;16:1411. doi: 10.1038/s41467-025-56514-5 (PMC11803108; doi:10.1038/s41467-025-56514-5)
Supplement: Supplementary file 3 — Source data [file 41467_2025_56514_MOESM3_ESM.zip › SourceData_SI/FigS3c.csv]

xlabel: NCM_volfrac / %
ylabel: sigma / mS*cm^-1
x (modEMT)	y (modEMT_sigmaend_0.1)	y (modEMT_sigmaend_0.3)	y (modEMT_sigmaend_0.5)	y (modEMT_sigmaend_0.7)	y (modEMT_sigmaend_0.9)		x (RN)	y (RN_sigmaend_0.1)	y (RN_sigmaend_0.3)	y (RN_sigmaend_0.5)	y (RN_sigmaend_0.7)	y (RN_sigmaend_0.9)
0	0.1	0.3	0.5	0.7	0.9		0	0.1	0.3	0.5	0.7	0.9
0.1	0.10015	0.3003	0.50032	0.70024	0.90009		10	0.11778	0.33234	0.53312	0.72449	0.90944
0.2	0.10029	0.3006	0.50063	0.70048	0.90019		20	0.14272	0.37101	0.56944	0.75013	0.91901
0.3	0.10044	0.3009	0.50095	0.70072	0.90028		30	0.18003	0.4163	0.609	0.77689	0.92869
0.4	0.10059	0.3012	0.50127	0.70096	0.90038		40	0.23353	0.46989	0.65231	0.80502	0.9385
0.5	0.10074	0.3015	0.50159	0.7012	0.90047		50	0.30171	0.53303	0.69965	0.83432	0.94845
0.6	0.10089	0.3018	0.50191	0.70144	0.90056		60	0.3997	0.60531	0.75109	0.86472	0.9585
0.7	0.10105	0.3021	0.50222	0.70168	0.90066		70	0.51399	0.6881	0.80672	0.89657	0.96868
0.8	0.1012	0.30241	0.50254	0.70193	0.90075		80	0.65024	0.78134	0.86662	0.9297	0.97898
0.9	0.10135	0.30271	0.50286	0.70217	0.90085		90	0.81589	0.88535	0.9311	0.96418	0.98944
1	0.10151	0.30302	0.50318	0.70241	0.90094		100	1	1	1	1	1
1.1	0.10167	0.30332	0.5035	0.70265	0.90103
1.2	0.10182	0.30363	0.50382	0.70289	0.90113
1.3	0.10198	0.30393	0.50414	0.70313	0.90122
1.4	0.10214	0.30424	0.50446	0.70337	0.90132
1.5	0.1023	0.30455	0.50479	0.70362	0.90141
1.6	0.10246	0.30486	0.50511	0.70386	0.9015
1.7	0.10262	0.30516	0.50543	0.7041	0.9016
1.8	0.10279	0.30547	0.50575	0.70434	0.90169
1.9	0.10295	0.30578	0.50607	0.70458	0.90179
2	0.10311	0.30609	0.5064	0.70483	0.90188
2.1	0.10328	0.30641	0.50672	0.70507	0.90197
2.2	0.10345	0.30672	0.50704	0.70531	0.90207
2.3	0.10361	0.30703	0.50737	0.70555	0.90216
2.4	0.10378	0.30734	0.50769	0.7058	0.90226
2.5	0.10395	0.30766	0.50802	0.70604	0.90235
2.6	0.10412	0.30797	0.50834	0.70628	0.90245
2.7	0.10429	0.30829	0.50867	0.70653	0.90254
2.8	0.10446	0.3086	0.50899	0.70677	0.90263
2.9	0.10464	0.30892	0.50932	0.70701	0.90273
3	0.10481	0.30923	0.50964	0.70726	0.90282
3.1	0.10499	0.30955	0.50997	0.7075	0.90292
3.2	0.10516	0.30987	0.5103	0.70774	0.90301
3.3	0.10534	0.31019	0.51062	0.70799	0.90311
3.4	0.10552	0.31051	0.51095	0.70823	0.9032
3.5	0.10569	0.31083	0.51128	0.70848	0.90329
3.6	0.10587	0.31115	0.51161	0.70872	0.90339
3.7	0.10605	0.31147	0.51193	0.70896	0.90348
3.8	0.10624	0.31179	0.51226	0.70921	0.90358
3.9	0.10642	0.31211	0.51259	0.70945	0.90367
4	0.1066	0.31244	0.51292	0.7097	0.90377
4.1	0.10678	0.31276	0.51325	0.70994	0.90386
4.2	0.10697	0.31309	0.51358	0.71019	0.90396
4.3	0.10716	0.31341	0.51391	0.71043	0.90405
4.4	0.10734	0.31374	0.51424	0.71068	0.90414
4.5	0.10753	0.31406	0.51457	0.71092	0.90424
4.6	0.10772	0.31439	0.5149	0.71117	0.90433
4.7	0.10791	0.31472	0.51523	0.71141	0.90443
4.8	0.1081	0.31505	0.51557	0.71166	0.90452
4.9	0.10829	0.31538	0.5159	0.7119	0.90462
5	0.10848	0.3157	0.51623	0.71215	0.90471
5.1	0.10867	0.31603	0.51656	0.7124	0.90481
5.2	0.10887	0.31637	0.5169	0.71264	0.9049
5.3	0.10906	0.3167	0.51723	0.71289	0.90499
5.4	0.10926	0.31703	0.51756	0.71313	0.90509
5.5	0.10946	0.31736	0.5179	0.71338	0.90518
5.6	0.10965	0.3177	0.51823	0.71363	0.90528
5.7	0.10985	0.31803	0.51857	0.71387	0.90537
5.8	0.11005	0.31836	0.5189	0.71412	0.90547
5.9	0.11025	0.3187	0.51924	0.71437	0.90556
6	0.11045	0.31904	0.51957	0.71461	0.90566
6.1	0.11066	0.31937	0.51991	0.71486	0.90575
6.2	0.11086	0.31971	0.52025	0.71511	0.90585
6.3	0.11106	0.32005	0.52058	0.71535	0.90594
6.4	0.11127	0.32039	0.52092	0.7156	0.90604
6.5	0.11147	0.32072	0.52126	0.71585	0.90613
6.6	0.11168	0.32106	0.52159	0.7161	0.90622
6.7	0.11189	0.3214	0.52193	0.71634	0.90632
6.8	0.1121	0.32175	0.52227	0.71659	0.90641
6.9	0.11231	0.32209	0.52261	0.71684	0.90651
7	0.11252	0.32243	0.52295	0.71709	0.9066
7.1	0.11273	0.32277	0.52329	0.71734	0.9067
7.2	0.11294	0.32312	0.52363	0.71758	0.90679
7.3	0.11315	0.32346	0.52397	0.71783	0.90689
7.4	0.11337	0.32381	0.52431	0.71808	0.90698
7.5	0.11358	0.32415	0.52465	0.71833	0.90708
7.6	0.1138	0.3245	0.52499	0.71858	0.90717
7.7	0.11402	0.32484	0.52533	0.71883	0.90727
7.8	0.11423	0.32519	0.52567	0.71908	0.90736
7.9	0.11445	0.32554	0.52601	0.71932	0.90746
8	0.11467	0.32589	0.52636	0.71957	0.90755
8.1	0.11489	0.32624	0.5267	0.71982	0.90765
8.2	0.11511	0.32659	0.52704	0.72007	0.90774
8.3	0.11534	0.32694	0.52738	0.72032	0.90784
8.4	0.11556	0.32729	0.52773	0.72057	0.90793
8.5	0.11578	0.32764	0.52807	0.72082	0.90803
8.6	0.11601	0.32799	0.52842	0.72107	0.90812
8.7	0.11623	0.32835	0.52876	0.72132	0.90822
8.8	0.11646	0.3287	0.52911	0.72157	0.90831
8.9	0.11669	0.32906	0.52945	0.72182	0.90841
9	0.11692	0.32941	0.5298	0.72207	0.9085
9.1	0.11715	0.32977	0.53014	0.72232	0.9086
9.2	0.11738	0.33012	0.53049	0.72257	0.90869
9.3	0.11761	0.33048	0.53083	0.72282	0.90879
9.4	0.11784	0.33084	0.53118	0.72307	0.90888
9.5	0.11808	0.3312	0.53153	0.72332	0.90898
9.6	0.11831	0.33156	0.53188	0.72357	0.90907
9.7	0.11855	0.33192	0.53222	0.72383	0.90917
9.8	0.11878	0.33228	0.53257	0.72408	0.90926
9.9	0.11902	0.33264	0.53292	0.72433	0.90936
10	0.11926	0.333	0.53327	0.72458	0.90945
10.1	0.1195	0.33336	0.53362	0.72483	0.90955
10.2	0.11974	0.33373	0.53397	0.72508	0.90964
10.3	0.11998	0.33409	0.53432	0.72533	0.90974
10.4	0.12022	0.33446	0.53467	0.72559	0.90983
10.5	0.12046	0.33482	0.53502	0.72584	0.90993
10.6	0.12071	0.33519	0.53537	0.72609	0.91002
10.7	0.12095	0.33555	0.53572	0.72634	0.91012
10.8	0.1212	0.33592	0.53607	0.72659	0.91021
10.9	0.12144	0.33629	0.53642	0.72685	0.91031
11	0.12169	0.33666	0.53678	0.7271	0.9104
11.1	0.12194	0.33703	0.53713	0.72735	0.9105
11.2	0.12219	0.3374	0.53748	0.7276	0.91059
11.3	0.12244	0.33777	0.53783	0.72786	0.91069
11.4	0.12269	0.33814	0.53819	0.72811	0.91078
11.5	0.12294	0.33851	0.53854	0.72836	0.91088
11.6	0.1232	0.33888	0.5389	0.72862	0.91098
11.7	0.12345	0.33925	0.53925	0.72887	0.91107
11.8	0.12371	0.33963	0.5396	0.72912	0.91117
11.9	0.12396	0.34	0.53996	0.72938	0.91126
12	0.12422	0.34038	0.54032	0.72963	0.91136
12.1	0.12448	0.34075	0.54067	0.72988	0.91145
12.2	0.12474	0.34113	0.54103	0.73014	0.91155
12.3	0.125	0.34151	0.54138	0.73039	0.91164
12.4	0.12526	0.34188	0.54174	0.73065	0.91174
12.5	0.12552	0.34226	0.5421	0.7309	0.91183
12.6	0.12578	0.34264	0.54245	0.73116	0.91193
12.7	0.12605	0.34302	0.54281	0.73141	0.91202
12.8	0.12631	0.3434	0.54317	0.73166	0.91212
12.9	0.12658	0.34378	0.54353	0.73192	0.91222
13	0.12685	0.34417	0.54389	0.73217	0.91231
13.1	0.12711	0.34455	0.54425	0.73243	0.91241
13.2	0.12738	0.34493	0.54461	0.73268	0.9125
13.3	0.12765	0.34532	0.54497	0.73294	0.9126
13.4	0.12792	0.3457	0.54533	0.73319	0.91269
13.5	0.12819	0.34609	0.54569	0.73345	0.91279
13.6	0.12847	0.34647	0.54605	0.73371	0.91288
13.7	0.12874	0.34686	0.54641	0.73396	0.91298
13.8	0.12902	0.34725	0.54677	0.73422	0.91307
13.9	0.12929	0.34763	0.54713	0.73447	0.91317
14	0.12957	0.34802	0.54749	0.73473	0.91327
14.1	0.12985	0.34841	0.54786	0.73498	0.91336
14.2	0.13013	0.3488	0.54822	0.73524	0.91346
14.3	0.13041	0.34919	0.54858	0.7355	0.91355
14.4	0.13069	0.34958	0.54895	0.73575	0.91365
14.5	0.13097	0.34998	0.54931	0.73601	0.91374
14.6	0.13125	0.35037	0.54967	0.73627	0.91384
14.7	0.13154	0.35076	0.55004	0.73652	0.91394
14.8	0.13182	0.35116	0.5504	0.73678	0.91403
14.9	0.13211	0.35155	0.55077	0.73704	0.91413
15	0.13239	0.35195	0.55113	0.73729	0.91422
15.1	0.13268	0.35234	0.5515	0.73755	0.91432
15.2	0.13297	0.35274	0.55187	0.73781	0.91441
15.3	0.13326	0.35314	0.55223	0.73807	0.91451
15.4	0.13355	0.35353	0.5526	0.73832	0.91461
15.5	0.13384	0.35393	0.55297	0.73858	0.9147
15.6	0.13414	0.35433	0.55333	0.73884	0.9148
15.7	0.13443	0.35473	0.5537	0.7391	0.91489
15.8	0.13473	0.35513	0.55407	0.73935	0.91499
15.9	0.13502	0.35554	0.55444	0.73961	0.91508
16	0.13532	0.35594	0.55481	0.73987	0.91518
16.1	0.13562	0.35634	0.55518	0.74013	0.91528
16.2	0.13592	0.35674	0.55555	0.74039	0.91537
16.3	0.13622	0.35715	0.55592	0.74065	0.91547
16.4	0.13652	0.35755	0.55629	0.74091	0.91556
16.5	0.13682	0.35796	0.55666	0.74116	0.91566
16.6	0.13712	0.35837	0.55703	0.74142	0.91576
16.7	0.13743	0.35877	0.5574	0.74168	0.91585
16.8	0.13773	0.35918	0.55777	0.74194	0.91595
16.9	0.13804	0.35959	0.55814	0.7422	0.91604
17	0.13835	0.36	0.55851	0.74246	0.91614
17.1	0.13866	0.36041	0.55889	0.74272	0.91624
17.2	0.13897	0.36082	0.55926	0.74298	0.91633
17.3	0.13928	0.36123	0.55963	0.74324	0.91643
17.4	0.13959	0.36164	0.56001	0.7435	0.91652
17.5	0.1399	0.36206	0.56038	0.74376	0.91662
17.6	0.14022	0.36247	0.56076	0.74402	0.91672
17.7	0.14053	0.36288	0.56113	0.74428	0.91681
17.8	0.14085	0.3633	0.5615	0.74454	0.91691
17.9	0.14117	0.36371	0.56188	0.7448	0.917
18	0.14149	0.36413	0.56226	0.74506	0.9171
18.1	0.14181	0.36455	0.56263	0.74532	0.9172
18.2	0.14213	0.36496	0.56301	0.74558	0.91729
18.3	0.14245	0.36538	0.56339	0.74584	0.91739
18.4	0.14277	0.3658	0.56376	0.7461	0.91748
18.5	0.14309	0.36622	0.56414	0.74636	0.91758
18.6	0.14342	0.36664	0.56452	0.74663	0.91768
18.7	0.14375	0.36706	0.5649	0.74689	0.91777
18.8	0.14407	0.36749	0.56527	0.74715	0.91787
18.9	0.1444	0.36791	0.56565	0.74741	0.91796
19	0.14473	0.36833	0.56603	0.74767	0.91806
19.1	0.14506	0.36876	0.56641	0.74793	0.91816
19.2	0.14539	0.36918	0.56679	0.7482	0.91825
19.3	0.14573	0.36961	0.56717	0.74846	0.91835
19.4	0.14606	0.37003	0.56755	0.74872	0.91845
19.5	0.1464	0.37046	0.56793	0.74898	0.91854
19.6	0.14673	0.37089	0.56831	0.74924	0.91864
19.7	0.14707	0.37131	0.5687	0.74951	0.91873
19.8	0.14741	0.37174	0.56908	0.74977	0.91883
19.9	0.14775	0.37217	0.56946	0.75003	0.91893
20	0.14809	0.3726	0.56984	0.7503	0.91902
20.1	0.14843	0.37304	0.57022	0.75056	0.91912
20.2	0.14877	0.37347	0.57061	0.75082	0.91922
20.3	0.14912	0.3739	0.57099	0.75108	0.91931
20.4	0.14946	0.37433	0.57138	0.75135	0.91941
20.5	0.14981	0.37477	0.57176	0.75161	0.9195
20.6	0.15016	0.3752	0.57214	0.75188	0.9196
20.7	0.15051	0.37564	0.57253	0.75214	0.9197
20.8	0.15086	0.37607	0.57291	0.7524	0.91979
20.9	0.15121	0.37651	0.5733	0.75267	0.91989
21	0.15156	0.37695	0.57369	0.75293	0.91999
21.1	0.15191	0.37739	0.57407	0.75319	0.92008
21.2	0.15227	0.37783	0.57446	0.75346	0.92018
21.3	0.15262	0.37827	0.57485	0.75372	0.92028
21.4	0.15298	0.37871	0.57523	0.75399	0.92037
21.5	0.15334	0.37915	0.57562	0.75425	0.92047
21.6	0.1537	0.37959	0.57601	0.75452	0.92057
21.7	0.15406	0.38003	0.5764	0.75478	0.92066
21.8	0.15442	0.38047	0.57679	0.75505	0.92076
21.9	0.15478	0.38092	0.57718	0.75531	0.92086
22	0.15515	0.38136	0.57757	0.75558	0.92095
22.1	0.15551	0.38181	0.57796	0.75584	0.92105
22.2	0.15588	0.38226	0.57835	0.75611	0.92115
22.3	0.15625	0.3827	0.57874	0.75637	0.92124
22.4	0.15661	0.38315	0.57913	0.75664	0.92134
22.5	0.15698	0.3836	0.57952	0.75691	0.92143
22.6	0.15736	0.38405	0.57991	0.75717	0.92153
22.7	0.15773	0.3845	0.5803	0.75744	0.92163
22.8	0.1581	0.38495	0.58069	0.7577	0.92172
22.9	0.15848	0.3854	0.58109	0.75797	0.92182
23	0.15885	0.38585	0.58148	0.75824	0.92192
23.1	0.15923	0.38631	0.58187	0.7585	0.92201
23.2	0.15961	0.38676	0.58227	0.75877	0.92211
23.3	0.15999	0.38721	0.58266	0.75904	0.92221
23.4	0.16037	0.38767	0.58306	0.7593	0.92231
23.5	0.16075	0.38812	0.58345	0.75957	0.9224
23.6	0.16113	0.38858	0.58385	0.75984	0.9225
23.7	0.16152	0.38904	0.58424	0.7601	0.9226
23.8	0.1619	0.3895	0.58464	0.76037	0.92269
23.9	0.16229	0.38996	0.58503	0.76064	0.92279
24	0.16268	0.39041	0.58543	0.76091	0.92289
24.1	0.16307	0.39087	0.58583	0.76117	0.92298
24.2	0.16346	0.39134	0.58622	0.76144	0.92308
24.3	0.16385	0.3918	0.58662	0.76171	0.92318
24.4	0.16425	0.39226	0.58702	0.76198	0.92327
24.5	0.16464	0.39272	0.58742	0.76225	0.92337
24.6	0.16504	0.39319	0.58782	0.76251	0.92347
24.7	0.16543	0.39365	0.58821	0.76278	0.92356
24.8	0.16583	0.39412	0.58861	0.76305	0.92366
24.9	0.16623	0.39458	0.58901	0.76332	0.92376
25	0.16663	0.39505	0.58941	0.76359	0.92385
25.1	0.16704	0.39552	0.58981	0.76386	0.92395
25.2	0.16744	0.39599	0.59021	0.76413	0.92405
25.3	0.16784	0.39646	0.59062	0.76439	0.92415
25.4	0.16825	0.39693	0.59102	0.76466	0.92424
25.5	0.16866	0.3974	0.59142	0.76493	0.92434
25.6	0.16907	0.39787	0.59182	0.7652	0.92444
25.7	0.16948	0.39834	0.59222	0.76547	0.92453
25.8	0.16989	0.39881	0.59263	0.76574	0.92463
25.9	0.1703	0.39929	0.59303	0.76601	0.92473
26	0.17072	0.39976	0.59343	0.76628	0.92482
26.1	0.17113	0.40024	0.59384	0.76655	0.92492
26.2	0.17155	0.40071	0.59424	0.76682	0.92502
26.3	0.17196	0.40119	0.59465	0.76709	0.92512
26.4	0.17238	0.40167	0.59505	0.76736	0.92521
26.5	0.1728	0.40215	0.59546	0.76763	0.92531
26.6	0.17323	0.40262	0.59586	0.7679	0.92541
26.7	0.17365	0.4031	0.59627	0.76817	0.9255
26.8	0.17407	0.40358	0.59667	0.76844	0.9256
26.9	0.1745	0.40407	0.59708	0.76872	0.9257
27	0.17493	0.40455	0.59749	0.76899	0.9258
27.1	0.17536	0.40503	0.5979	0.76926	0.92589
27.2	0.17579	0.40551	0.5983	0.76953	0.92599
27.3	0.17622	0.406	0.59871	0.7698	0.92609
27.4	0.17665	0.40648	0.59912	0.77007	0.92618
27.5	0.17708	0.40697	0.59953	0.77034	0.92628
27.6	0.17752	0.40746	0.59994	0.77062	0.92638
27.7	0.17796	0.40794	0.60035	0.77089	0.92648
27.8	0.17839	0.40843	0.60076	0.77116	0.92657
27.9	0.17883	0.40892	0.60117	0.77143	0.92667
28	0.17927	0.40941	0.60158	0.7717	0.92677
28.1	0.17972	0.4099	0.60199	0.77198	0.92686
28.2	0.18016	0.41039	0.6024	0.77225	0.92696
28.3	0.1806	0.41088	0.60281	0.77252	0.92706
28.4	0.18105	0.41138	0.60323	0.77279	0.92716
28.5	0.1815	0.41187	0.60364	0.77307	0.92725
28.6	0.18195	0.41236	0.60405	0.77334	0.92735
28.7	0.1824	0.41286	0.60446	0.77361	0.92745
28.8	0.18285	0.41336	0.60488	0.77389	0.92755
28.9	0.1833	0.41385	0.60529	0.77416	0.92764
29	0.18376	0.41435	0.60571	0.77443	0.92774
29.1	0.18421	0.41485	0.60612	0.77471	0.92784
29.2	0.18467	0.41535	0.60654	0.77498	0.92794
29.3	0.18513	0.41585	0.60695	0.77525	0.92803
29.4	0.18559	0.41635	0.60737	0.77553	0.92813
29.5	0.18605	0.41685	0.60778	0.7758	0.92823
29.6	0.18651	0.41735	0.6082	0.77608	0.92833
29.7	0.18698	0.41785	0.60862	0.77635	0.92842
29.8	0.18744	0.41836	0.60903	0.77662	0.92852
29.9	0.18791	0.41886	0.60945	0.7769	0.92862
30	0.18838	0.41937	0.60987	0.77717	0.92872
30.1	0.18885	0.41987	0.61029	0.77745	0.92881
30.2	0.18932	0.42038	0.61071	0.77772	0.92891
30.3	0.18979	0.42089	0.61113	0.778	0.92901
30.4	0.19027	0.42139	0.61154	0.77827	0.92911
30.5	0.19075	0.4219	0.61196	0.77855	0.9292
30.6	0.19122	0.42241	0.61238	0.77882	0.9293
30.7	0.1917	0.42292	0.6128	0.7791	0.9294
30.8	0.19218	0.42343	0.61323	0.77938	0.9295
30.9	0.19266	0.42395	0.61365	0.77965	0.92959
31	0.19315	0.42446	0.61407	0.77993	0.92969
31.1	0.19363	0.42497	0.61449	0.7802	0.92979
31.2	0.19412	0.42549	0.61491	0.78048	0.92989
31.3	0.19461	0.426	0.61533	0.78075	0.92998
31.4	0.19509	0.42652	0.61576	0.78103	0.93008
31.5	0.19558	0.42704	0.61618	0.78131	0.93018
31.6	0.19608	0.42755	0.6166	0.78158	0.93028
31.7	0.19657	0.42807	0.61703	0.78186	0.93038
31.8	0.19707	0.42859	0.61745	0.78214	0.93047
31.9	0.19756	0.42911	0.61788	0.78241	0.93057
32	0.19806	0.42963	0.6183	0.78269	0.93067
32.1	0.19856	0.43015	0.61873	0.78297	0.93077
32.2	0.19906	0.43068	0.61915	0.78325	0.93086
32.3	0.19956	0.4312	0.61958	0.78352	0.93096
32.4	0.20007	0.43172	0.62001	0.7838	0.93106
32.5	0.20057	0.43225	0.62043	0.78408	0.93116
32.6	0.20108	0.43277	0.62086	0.78436	0.93126
32.7	0.20159	0.4333	0.62129	0.78463	0.93135
32.8	0.2021	0.43383	0.62172	0.78491	0.93145
32.9	0.20261	0.43436	0.62215	0.78519	0.93155
33	0.20312	0.43489	0.62257	0.78547	0.93165
33.1	0.20364	0.43541	0.623	0.78575	0.93174
33.2	0.20415	0.43595	0.62343	0.78602	0.93184
33.3	0.20467	0.43648	0.62386	0.7863	0.93194
33.4	0.20519	0.43701	0.62429	0.78658	0.93204
33.5	0.20571	0.43754	0.62472	0.78686	0.93214
33.6	0.20623	0.43807	0.62516	0.78714	0.93223
33.7	0.20676	0.43861	0.62559	0.78742	0.93233
33.8	0.20728	0.43914	0.62602	0.7877	0.93243
33.9	0.20781	0.43968	0.62645	0.78798	0.93253
34	0.20834	0.44022	0.62688	0.78826	0.93263
34.1	0.20887	0.44076	0.62732	0.78854	0.93272
34.2	0.2094	0.44129	0.62775	0.78882	0.93282
34.3	0.20993	0.44183	0.62818	0.7891	0.93292
34.4	0.21047	0.44237	0.62862	0.78938	0.93302
34.5	0.211	0.44291	0.62905	0.78966	0.93312
34.6	0.21154	0.44346	0.62949	0.78994	0.93321
34.7	0.21208	0.444	0.62992	0.79022	0.93331
34.8	0.21262	0.44454	0.63036	0.7905	0.93341
34.9	0.21317	0.44509	0.63079	0.79078	0.93351
35	0.21371	0.44563	0.63123	0.79106	0.93361
35.1	0.21426	0.44618	0.63166	0.79134	0.93371
35.2	0.2148	0.44672	0.6321	0.79162	0.9338
35.3	0.21535	0.44727	0.63254	0.7919	0.9339
35.4	0.2159	0.44782	0.63298	0.79218	0.934
35.5	0.21646	0.44837	0.63341	0.79246	0.9341
35.6	0.21701	0.44892	0.63385	0.79274	0.9342
35.7	0.21757	0.44947	0.63429	0.79302	0.93429
35.8	0.21812	0.45002	0.63473	0.79331	0.93439
35.9	0.21868	0.45057	0.63517	0.79359	0.93449
36	0.21924	0.45113	0.63561	0.79387	0.93459
36.1	0.2198	0.45168	0.63605	0.79415	0.93469
36.2	0.22037	0.45223	0.63649	0.79443	0.93479
36.3	0.22093	0.45279	0.63693	0.79472	0.93488
36.4	0.2215	0.45335	0.63737	0.795	0.93498
36.5	0.22207	0.4539	0.63782	0.79528	0.93508
36.6	0.22264	0.45446	0.63826	0.79556	0.93518
36.7	0.22321	0.45502	0.6387	0.79585	0.93528
36.8	0.22378	0.45558	0.63914	0.79613	0.93538
36.9	0.22436	0.45614	0.63959	0.79641	0.93547
37	0.22494	0.4567	0.64003	0.79669	0.93557
37.1	0.22551	0.45726	0.64047	0.79698	0.93567
37.2	0.22609	0.45783	0.64092	0.79726	0.93577
37.3	0.22668	0.45839	0.64136	0.79754	0.93587
37.4	0.22726	0.45896	0.64181	0.79783	0.93597
37.5	0.22784	0.45952	0.64225	0.79811	0.93606
37.6	0.22843	0.46009	0.6427	0.79839	0.93616
37.7	0.22902	0.46065	0.64314	0.79868	0.93626
37.8	0.22961	0.46122	0.64359	0.79896	0.93636
37.9	0.2302	0.46179	0.64404	0.79925	0.93646
38	0.23079	0.46236	0.64449	0.79953	0.93656
38.1	0.23139	0.46293	0.64493	0.79981	0.93666
38.2	0.23199	0.4635	0.64538	0.8001	0.93675
38.3	0.23258	0.46408	0.64583	0.80038	0.93685
38.4	0.23318	0.46465	0.64628	0.80067	0.93695
38.5	0.23379	0.46522	0.64673	0.80095	0.93705
38.6	0.23439	0.4658	0.64718	0.80124	0.93715
38.7	0.235	0.46637	0.64763	0.80152	0.93725
38.8	0.2356	0.46695	0.64808	0.80181	0.93734
38.9	0.23621	0.46753	0.64853	0.80209	0.93744
39	0.23682	0.4681	0.64898	0.80238	0.93754
39.1	0.23743	0.46868	0.64943	0.80266	0.93764
39.2	0.23805	0.46926	0.64988	0.80295	0.93774
39.3	0.23866	0.46984	0.65034	0.80324	0.93784
39.4	0.23928	0.47042	0.65079	0.80352	0.93794
39.5	0.2399	0.47101	0.65124	0.80381	0.93804
39.6	0.24052	0.47159	0.65169	0.80409	0.93813
39.7	0.24114	0.47217	0.65215	0.80438	0.93823
39.8	0.24177	0.47276	0.6526	0.80467	0.93833
39.9	0.24239	0.47334	0.65306	0.80495	0.93843
40	0.24302	0.47393	0.65351	0.80524	0.93853
40.1	0.24365	0.47452	0.65397	0.80553	0.93863
40.2	0.24428	0.47511	0.65442	0.80581	0.93873
40.3	0.24491	0.4757	0.65488	0.8061	0.93883
40.4	0.24555	0.47629	0.65533	0.80639	0.93892
40.5	0.24619	0.47688	0.65579	0.80668	0.93902
40.6	0.24682	0.47747	0.65625	0.80696	0.93912
40.7	0.24746	0.47806	0.65671	0.80725	0.93922
40.8	0.24811	0.47865	0.65716	0.80754	0.93932
40.9	0.24875	0.47925	0.65762	0.80783	0.93942
41	0.2494	0.47984	0.65808	0.80811	0.93952
41.1	0.25004	0.48044	0.65854	0.8084	0.93962
41.2	0.25069	0.48104	0.659	0.80869	0.93971
41.3	0.25134	0.48163	0.65946	0.80898	0.93981
41.4	0.25199	0.48223	0.65992	0.80927	0.93991
41.5	0.25265	0.48283	0.66038	0.80955	0.94001
41.6	0.2533	0.48343	0.66084	0.80984	0.94011
41.7	0.25396	0.48403	0.6613	0.81013	0.94021
41.8	0.25462	0.48463	0.66176	0.81042	0.94031
41.9	0.25528	0.48524	0.66222	0.81071	0.94041
42	0.25595	0.48584	0.66269	0.811	0.94051
42.1	0.25661	0.48644	0.66315	0.81129	0.94061
42.2	0.25728	0.48705	0.66361	0.81158	0.9407
42.3	0.25795	0.48766	0.66408	0.81187	0.9408
42.4	0.25862	0.48826	0.66454	0.81216	0.9409
42.5	0.25929	0.48887	0.66501	0.81245	0.941
42.6	0.25996	0.48948	0.66547	0.81274	0.9411
42.7	0.26064	0.49009	0.66594	0.81302	0.9412
42.8	0.26132	0.4907	0.6664	0.81332	0.9413
42.9	0.262	0.49131	0.66687	0.81361	0.9414
43	0.26268	0.49192	0.66733	0.8139	0.9415
43.1	0.26336	0.49254	0.6678	0.81419	0.9416
43.2	0.26405	0.49315	0.66827	0.81448	0.9417
43.3	0.26473	0.49377	0.66873	0.81477	0.94179
43.4	0.26542	0.49438	0.6692	0.81506	0.94189
43.5	0.26611	0.495	0.66967	0.81535	0.94199
43.6	0.26681	0.49562	0.67014	0.81564	0.94209
43.7	0.2675	0.49623	0.67061	0.81593	0.94219
43.8	0.2682	0.49685	0.67108	0.81622	0.94229
43.9	0.26889	0.49747	0.67155	0.81651	0.94239
44	0.26959	0.49809	0.67202	0.8168	0.94249
44.1	0.2703	0.49872	0.67249	0.8171	0.94259
44.2	0.271	0.49934	0.67296	0.81739	0.94269
44.3	0.2717	0.49996	0.67343	0.81768	0.94279
44.4	0.27241	0.50059	0.6739	0.81797	0.94289
44.5	0.27312	0.50121	0.67437	0.81826	0.94298
44.6	0.27383	0.50184	0.67484	0.81856	0.94308
44.7	0.27455	0.50247	0.67532	0.81885	0.94318
44.8	0.27526	0.50309	0.67579	0.81914	0.94328
44.9	0.27598	0.50372	0.67626	0.81943	0.94338
45	0.2767	0.50435	0.67674	0.81973	0.94348
45.1	0.27742	0.50498	0.67721	0.82002	0.94358
45.2	0.27814	0.50561	0.67769	0.82031	0.94368
45.3	0.27886	0.50625	0.67816	0.82061	0.94378
45.4	0.27959	0.50688	0.67864	0.8209	0.94388
45.5	0.28032	0.50751	0.67911	0.82119	0.94398
45.6	0.28105	0.50815	0.67959	0.82149	0.94408
45.7	0.28178	0.50879	0.68007	0.82178	0.94418
45.8	0.28251	0.50942	0.68054	0.82207	0.94428
45.9	0.28325	0.51006	0.68102	0.82237	0.94438
46	0.28399	0.5107	0.6815	0.82266	0.94448
46.1	0.28473	0.51134	0.68198	0.82295	0.94458
46.2	0.28547	0.51198	0.68246	0.82325	0.94467
46.3	0.28621	0.51262	0.68293	0.82354	0.94477
46.4	0.28696	0.51326	0.68341	0.82384	0.94487
46.5	0.2877	0.5139	0.68389	0.82413	0.94497
46.6	0.28845	0.51455	0.68437	0.82443	0.94507
46.7	0.2892	0.51519	0.68485	0.82472	0.94517
46.8	0.28996	0.51584	0.68533	0.82502	0.94527
46.9	0.29071	0.51649	0.68582	0.82531	0.94537
47	0.29147	0.51713	0.6863	0.82561	0.94547
47.1	0.29223	0.51778	0.68678	0.8259	0.94557
47.2	0.29299	0.51843	0.68726	0.8262	0.94567
47.3	0.29375	0.51908	0.68774	0.82649	0.94577
47.4	0.29451	0.51973	0.68823	0.82679	0.94587
47.5	0.29528	0.52038	0.68871	0.82708	0.94597
47.6	0.29605	0.52104	0.6892	0.82738	0.94607
47.7	0.29682	0.52169	0.68968	0.82768	0.94617
47.8	0.29759	0.52235	0.69016	0.82797	0.94627
47.9	0.29837	0.523	0.69065	0.82827	0.94637
48	0.29914	0.52366	0.69114	0.82857	0.94647
48.1	0.29992	0.52432	0.69162	0.82886	0.94657
48.2	0.3007	0.52497	0.69211	0.82916	0.94667
48.3	0.30148	0.52563	0.69259	0.82946	0.94677
48.4	0.30227	0.52629	0.69308	0.82975	0.94687
48.5	0.30305	0.52695	0.69357	0.83005	0.94697
48.6	0.30384	0.52762	0.69406	0.83035	0.94707
48.7	0.30463	0.52828	0.69455	0.83064	0.94717
48.8	0.30542	0.52894	0.69503	0.83094	0.94727
48.9	0.30622	0.52961	0.69552	0.83124	0.94737
49	0.30701	0.53027	0.69601	0.83154	0.94747
49.1	0.30781	0.53094	0.6965	0.83183	0.94757
49.2	0.30861	0.53161	0.69699	0.83213	0.94767
49.3	0.30941	0.53227	0.69748	0.83243	0.94777
49.4	0.31022	0.53294	0.69797	0.83273	0.94786
49.5	0.31102	0.53361	0.69847	0.83303	0.94796
49.6	0.31183	0.53428	0.69896	0.83333	0.94806
49.7	0.31264	0.53496	0.69945	0.83362	0.94816
49.8	0.31345	0.53563	0.69994	0.83392	0.94826
49.9	0.31427	0.5363	0.70044	0.83422	0.94836
50	0.31508	0.53698	0.70093	0.83452	0.94846
50.1	0.3159	0.53765	0.70142	0.83482	0.94856
50.2	0.31672	0.53833	0.70192	0.83512	0.94866
50.3	0.31754	0.53901	0.70241	0.83542	0.94876
50.4	0.31837	0.53969	0.70291	0.83572	0.94886
50.5	0.3192	0.54036	0.7034	0.83602	0.94896
50.6	0.32002	0.54104	0.7039	0.83632	0.94906
50.7	0.32085	0.54173	0.70439	0.83662	0.94916
50.8	0.32169	0.54241	0.70489	0.83692	0.94926
50.9	0.32252	0.54309	0.70539	0.83722	0.94936
51	0.32336	0.54377	0.70588	0.83752	0.94946
51.1	0.32419	0.54446	0.70638	0.83782	0.94956
51.2	0.32503	0.54514	0.70688	0.83812	0.94967
51.3	0.32588	0.54583	0.70738	0.83842	0.94977
51.4	0.32672	0.54652	0.70788	0.83872	0.94987
51.5	0.32757	0.54721	0.70838	0.83902	0.94997
51.6	0.32842	0.5479	0.70888	0.83932	0.95007
51.7	0.32927	0.54859	0.70938	0.83962	0.95017
51.8	0.33012	0.54928	0.70988	0.83992	0.95027
51.9	0.33097	0.54997	0.71038	0.84022	0.95037
52	0.33183	0.55066	0.71088	0.84052	0.95047
52.1	0.33269	0.55136	0.71138	0.84083	0.95057
52.2	0.33355	0.55205	0.71188	0.84113	0.95067
52.3	0.33441	0.55275	0.71239	0.84143	0.95077
52.4	0.33528	0.55344	0.71289	0.84173	0.95087
52.5	0.33614	0.55414	0.71339	0.84203	0.95097
52.6	0.33701	0.55484	0.7139	0.84233	0.95107
52.7	0.33788	0.55554	0.7144	0.84264	0.95117
52.8	0.33876	0.55624	0.7149	0.84294	0.95127
52.9	0.33963	0.55694	0.71541	0.84324	0.95137
53	0.34051	0.55764	0.71591	0.84354	0.95147
53.1	0.34139	0.55835	0.71642	0.84385	0.95157
53.2	0.34227	0.55905	0.71693	0.84415	0.95167
53.3	0.34315	0.55976	0.71743	0.84445	0.95177
53.4	0.34404	0.56046	0.71794	0.84476	0.95187
53.5	0.34493	0.56117	0.71845	0.84506	0.95197
53.6	0.34582	0.56188	0.71895	0.84536	0.95207
53.7	0.34671	0.56259	0.71946	0.84567	0.95217
53.8	0.3476	0.5633	0.71997	0.84597	0.95227
53.9	0.3485	0.56401	0.72048	0.84627	0.95237
54	0.3494	0.56472	0.72099	0.84658	0.95247
54.1	0.3503	0.56543	0.7215	0.84688	0.95257
54.2	0.3512	0.56615	0.72201	0.84719	0.95267
54.3	0.3521	0.56686	0.72252	0.84749	0.95277
54.4	0.35301	0.56758	0.72303	0.84779	0.95288
54.5	0.35392	0.56829	0.72354	0.8481	0.95298
54.6	0.35483	0.56901	0.72405	0.8484	0.95308
54.7	0.35574	0.56973	0.72457	0.84871	0.95318
54.8	0.35666	0.57045	0.72508	0.84901	0.95328
54.9	0.35757	0.57117	0.72559	0.84932	0.95338
55	0.35849	0.57189	0.7261	0.84962	0.95348
55.1	0.35941	0.57261	0.72662	0.84993	0.95358
55.2	0.36034	0.57333	0.72713	0.85023	0.95368
55.3	0.36126	0.57406	0.72765	0.85054	0.95378
55.4	0.36219	0.57478	0.72816	0.85084	0.95388
55.5	0.36312	0.57551	0.72868	0.85115	0.95398
55.6	0.36405	0.57623	0.72919	0.85146	0.95408
55.7	0.36498	0.57696	0.72971	0.85176	0.95418
55.8	0.36592	0.57769	0.73022	0.85207	0.95428
55.9	0.36686	0.57842	0.73074	0.85237	0.95438
56	0.3678	0.57915	0.73126	0.85268	0.95448
56.1	0.36874	0.57988	0.73178	0.85299	0.95459
56.2	0.36969	0.58062	0.73229	0.85329	0.95469
56.3	0.37063	0.58135	0.73281	0.8536	0.95479
56.4	0.37158	0.58208	0.73333	0.85391	0.95489
56.5	0.37253	0.58282	0.73385	0.85421	0.95499
56.6	0.37348	0.58356	0.73437	0.85452	0.95509
56.7	0.37444	0.58429	0.73489	0.85483	0.95519
56.8	0.3754	0.58503	0.73541	0.85514	0.95529
56.9	0.37636	0.58577	0.73593	0.85544	0.95539
57	0.37732	0.58651	0.73645	0.85575	0.95549
57.1	0.37828	0.58725	0.73698	0.85606	0.95559
57.2	0.37925	0.58799	0.7375	0.85637	0.95569
57.3	0.38022	0.58874	0.73802	0.85668	0.9558
57.4	0.38119	0.58948	0.73854	0.85698	0.9559
57.5	0.38216	0.59023	0.73907	0.85729	0.956
57.6	0.38313	0.59097	0.73959	0.8576	0.9561
57.7	0.38411	0.59172	0.74011	0.85791	0.9562
57.8	0.38509	0.59247	0.74064	0.85822	0.9563
57.9	0.38607	0.59321	0.74116	0.85853	0.9564
58	0.38705	0.59396	0.74169	0.85883	0.9565
58.1	0.38804	0.59471	0.74221	0.85914	0.9566
58.2	0.38902	0.59547	0.74274	0.85945	0.9567
58.3	0.39001	0.59622	0.74327	0.85976	0.9568
58.4	0.391	0.59697	0.74379	0.86007	0.95691
58.5	0.392	0.59773	0.74432	0.86038	0.95701
58.6	0.39299	0.59848	0.74485	0.86069	0.95711
58.7	0.39399	0.59924	0.74538	0.861	0.95721
58.8	0.39499	0.6	0.74591	0.86131	0.95731
58.9	0.396	0.60076	0.74644	0.86162	0.95741
59	0.397	0.60151	0.74696	0.86193	0.95751
59.1	0.39801	0.60227	0.74749	0.86224	0.95761
59.2	0.39902	0.60304	0.74803	0.86255	0.95771
59.3	0.40003	0.6038	0.74856	0.86286	0.95781
59.4	0.40104	0.60456	0.74909	0.86317	0.95792
59.5	0.40206	0.60533	0.74962	0.86348	0.95802
59.6	0.40307	0.60609	0.75015	0.86379	0.95812
59.7	0.40409	0.60686	0.75068	0.8641	0.95822
59.8	0.40511	0.60762	0.75122	0.86442	0.95832
59.9	0.40614	0.60839	0.75175	0.86473	0.95842
60	0.40717	0.60916	0.75228	0.86504	0.95852
60.1	0.40819	0.60993	0.75282	0.86535	0.95862
60.2	0.40922	0.6107	0.75335	0.86566	0.95873
60.3	0.41026	0.61147	0.75388	0.86597	0.95883
60.4	0.41129	0.61225	0.75442	0.86629	0.95893
60.5	0.41233	0.61302	0.75496	0.8666	0.95903
60.6	0.41337	0.6138	0.75549	0.86691	0.95913
60.7	0.41441	0.61457	0.75603	0.86722	0.95923
60.8	0.41546	0.61535	0.75656	0.86753	0.95933
60.9	0.4165	0.61613	0.7571	0.86785	0.95943
61	0.41755	0.61691	0.75764	0.86816	0.95954
61.1	0.4186	0.61769	0.75818	0.86847	0.95964
61.2	0.41965	0.61847	0.75872	0.86879	0.95974
61.3	0.42071	0.61925	0.75925	0.8691	0.95984
61.4	0.42176	0.62003	0.75979	0.86941	0.95994
61.5	0.42282	0.62082	0.76033	0.86973	0.96004
61.6	0.42389	0.6216	0.76087	0.87004	0.96014
61.7	0.42495	0.62239	0.76141	0.87035	0.96025
61.8	0.42602	0.62317	0.76196	0.87067	0.96035
61.9	0.42708	0.62396	0.7625	0.87098	0.96045
62	0.42815	0.62475	0.76304	0.87129	0.96055
62.1	0.42923	0.62554	0.76358	0.87161	0.96065
62.2	0.4303	0.62633	0.76412	0.87192	0.96075
62.3	0.43138	0.62712	0.76467	0.87224	0.96085
62.4	0.43246	0.62791	0.76521	0.87255	0.96096
62.5	0.43354	0.62871	0.76575	0.87287	0.96106
62.6	0.43462	0.6295	0.7663	0.87318	0.96116
62.7	0.43571	0.6303	0.76684	0.87349	0.96126
62.8	0.4368	0.63109	0.76739	0.87381	0.96136
62.9	0.43789	0.63189	0.76793	0.87412	0.96146
63	0.43898	0.63269	0.76848	0.87444	0.96156
63.1	0.44007	0.63349	0.76902	0.87476	0.96167
63.2	0.44117	0.63429	0.76957	0.87507	0.96177
63.3	0.44227	0.63509	0.77012	0.87539	0.96187
63.4	0.44337	0.63589	0.77067	0.8757	0.96197
63.5	0.44447	0.6367	0.77121	0.87602	0.96207
63.6	0.44558	0.6375	0.77176	0.87633	0.96217
63.7	0.44669	0.63831	0.77231	0.87665	0.96228
63.8	0.4478	0.63911	0.77286	0.87697	0.96238
63.9	0.44891	0.63992	0.77341	0.87728	0.96248
64	0.45003	0.64073	0.77396	0.8776	0.96258
64.1	0.45114	0.64154	0.77451	0.87792	0.96268
64.2	0.45226	0.64235	0.77506	0.87823	0.96278
64.3	0.45338	0.64316	0.77561	0.87855	0.96289
64.4	0.45451	0.64398	0.77616	0.87887	0.96299
64.5	0.45563	0.64479	0.77672	0.87918	0.96309
64.6	0.45676	0.6456	0.77727	0.8795	0.96319
64.7	0.45789	0.64642	0.77782	0.87982	0.96329
64.8	0.45902	0.64724	0.77837	0.88014	0.96339
64.9	0.46016	0.64805	0.77893	0.88045	0.9635
65	0.4613	0.64887	0.77948	0.88077	0.9636
65.1	0.46243	0.64969	0.78004	0.88109	0.9637
65.2	0.46358	0.65051	0.78059	0.88141	0.9638
65.3	0.46472	0.65133	0.78115	0.88172	0.9639
65.4	0.46587	0.65216	0.7817	0.88204	0.96401
65.5	0.46701	0.65298	0.78226	0.88236	0.96411
65.6	0.46816	0.6538	0.78282	0.88268	0.96421
65.7	0.46932	0.65463	0.78337	0.883	0.96431
65.8	0.47047	0.65546	0.78393	0.88332	0.96441
65.9	0.47163	0.65628	0.78449	0.88364	0.96452
66	0.47279	0.65711	0.78505	0.88396	0.96462
66.1	0.47395	0.65794	0.78561	0.88427	0.96472
66.2	0.47511	0.65877	0.78616	0.88459	0.96482
66.3	0.47628	0.6596	0.78672	0.88491	0.96492
66.4	0.47745	0.66044	0.78728	0.88523	0.96503
66.5	0.47862	0.66127	0.78784	0.88555	0.96513
66.6	0.47979	0.6621	0.78841	0.88587	0.96523
66.7	0.48097	0.66294	0.78897	0.88619	0.96533
66.8	0.48215	0.66378	0.78953	0.88651	0.96543
66.9	0.48333	0.66461	0.79009	0.88683	0.96554
67	0.48451	0.66545	0.79065	0.88715	0.96564
67.1	0.48569	0.66629	0.79122	0.88747	0.96574
67.2	0.48688	0.66713	0.79178	0.88779	0.96584
67.3	0.48807	0.66797	0.79234	0.88811	0.96594
67.4	0.48926	0.66882	0.79291	0.88844	0.96605
67.5	0.49045	0.66966	0.79347	0.88876	0.96615
67.6	0.49165	0.67051	0.79404	0.88908	0.96625
67.7	0.49284	0.67135	0.7946	0.8894	0.96635
67.8	0.49404	0.6722	0.79517	0.88972	0.96645
67.9	0.49525	0.67305	0.79573	0.89004	0.96656
68	0.49645	0.67389	0.7963	0.89036	0.96666
68.1	0.49766	0.67474	0.79687	0.89068	0.96676
68.2	0.49887	0.67559	0.79744	0.89101	0.96686
68.3	0.50008	0.67645	0.798	0.89133	0.96697
68.4	0.50129	0.6773	0.79857	0.89165	0.96707
68.5	0.50251	0.67815	0.79914	0.89197	0.96717
68.6	0.50373	0.67901	0.79971	0.8923	0.96727
68.7	0.50495	0.67986	0.80028	0.89262	0.96737
68.8	0.50617	0.68072	0.80085	0.89294	0.96748
68.9	0.50739	0.68158	0.80142	0.89326	0.96758
69	0.50862	0.68244	0.80199	0.89359	0.96768
69.1	0.50985	0.6833	0.80256	0.89391	0.96778
69.2	0.51108	0.68416	0.80314	0.89423	0.96789
69.3	0.51232	0.68502	0.80371	0.89456	0.96799
69.4	0.51355	0.68588	0.80428	0.89488	0.96809
69.5	0.51479	0.68675	0.80485	0.8952	0.96819
69.6	0.51603	0.68761	0.80543	0.89553	0.9683
69.7	0.51728	0.68848	0.806	0.89585	0.9684
69.8	0.51852	0.68935	0.80657	0.89617	0.9685
69.9	0.51977	0.69021	0.80715	0.8965	0.9686
70	0.52102	0.69108	0.80772	0.89682	0.96871
70.1	0.52227	0.69195	0.8083	0.89715	0.96881
70.2	0.52353	0.69283	0.80888	0.89747	0.96891
70.3	0.52478	0.6937	0.80945	0.8978	0.96901
70.4	0.52604	0.69457	0.81003	0.89812	0.96911
70.5	0.5273	0.69545	0.81061	0.89844	0.96922
70.6	0.52857	0.69632	0.81118	0.89877	0.96932
70.7	0.52983	0.6972	0.81176	0.89909	0.96942
70.8	0.5311	0.69807	0.81234	0.89942	0.96953
70.9	0.53237	0.69895	0.81292	0.89975	0.96963
71	0.53364	0.69983	0.8135	0.90007	0.96973
71.1	0.53492	0.70071	0.81408	0.9004	0.96983
71.2	0.5362	0.70159	0.81466	0.90072	0.96994
71.3	0.53748	0.70248	0.81524	0.90105	0.97004
71.4	0.53876	0.70336	0.81582	0.90137	0.97014
71.5	0.54004	0.70425	0.8164	0.9017	0.97024
71.6	0.54133	0.70513	0.81698	0.90203	0.97035
71.7	0.54262	0.70602	0.81757	0.90235	0.97045
71.8	0.54391	0.70691	0.81815	0.90268	0.97055
71.9	0.5452	0.70779	0.81873	0.90301	0.97065
72	0.5465	0.70868	0.81932	0.90333	0.97076
72.1	0.54779	0.70958	0.8199	0.90366	0.97086
72.2	0.54909	0.71047	0.82049	0.90399	0.97096
72.3	0.5504	0.71136	0.82107	0.90431	0.97106
72.4	0.5517	0.71225	0.82166	0.90464	0.97117
72.5	0.55301	0.71315	0.82224	0.90497	0.97127
72.6	0.55432	0.71404	0.82283	0.9053	0.97137
72.7	0.55563	0.71494	0.82341	0.90562	0.97148
72.8	0.55694	0.71584	0.824	0.90595	0.97158
72.9	0.55826	0.71674	0.82459	0.90628	0.97168
73	0.55958	0.71764	0.82518	0.90661	0.97178
73.1	0.5609	0.71854	0.82577	0.90694	0.97189
73.2	0.56222	0.71944	0.82635	0.90726	0.97199
73.3	0.56355	0.72035	0.82694	0.90759	0.97209
73.4	0.56487	0.72125	0.82753	0.90792	0.9722
73.5	0.5662	0.72216	0.82812	0.90825	0.9723
73.6	0.56754	0.72306	0.82871	0.90858	0.9724
73.7	0.56887	0.72397	0.8293	0.90891	0.9725
73.8	0.57021	0.72488	0.8299	0.90924	0.97261
73.9	0.57155	0.72579	0.83049	0.90957	0.97271
74	0.57289	0.7267	0.83108	0.90989	0.97281
74.1	0.57423	0.72761	0.83167	0.91022	0.97292
74.2	0.57558	0.72852	0.83227	0.91055	0.97302
74.3	0.57693	0.72944	0.83286	0.91088	0.97312
74.4	0.57828	0.73035	0.83345	0.91121	0.97322
74.5	0.57963	0.73127	0.83405	0.91154	0.97333
74.6	0.58098	0.73218	0.83464	0.91187	0.97343
74.7	0.58234	0.7331	0.83524	0.9122	0.97353
74.8	0.5837	0.73402	0.83583	0.91253	0.97364
74.9	0.58506	0.73494	0.83643	0.91286	0.97374
75	0.58643	0.73586	0.83703	0.9132	0.97384
75.1	0.5878	0.73678	0.83762	0.91353	0.97395
75.2	0.58916	0.73771	0.83822	0.91386	0.97405
75.3	0.59054	0.73863	0.83882	0.91419	0.97415
75.4	0.59191	0.73956	0.83942	0.91452	0.97426
75.5	0.59328	0.74048	0.84001	0.91485	0.97436
75.6	0.59466	0.74141	0.84061	0.91518	0.97446
75.7	0.59604	0.74234	0.84121	0.91551	0.97456
75.8	0.59743	0.74327	0.84181	0.91585	0.97467
75.9	0.59881	0.7442	0.84241	0.91618	0.97477
76	0.6002	0.74513	0.84301	0.91651	0.97487
76.1	0.60159	0.74606	0.84362	0.91684	0.97498
76.2	0.60298	0.747	0.84422	0.91717	0.97508
76.3	0.60437	0.74793	0.84482	0.91751	0.97518
76.4	0.60577	0.74887	0.84542	0.91784	0.97529
76.5	0.60717	0.7498	0.84602	0.91817	0.97539
76.6	0.60857	0.75074	0.84663	0.9185	0.97549
76.7	0.60997	0.75168	0.84723	0.91884	0.9756
76.8	0.61138	0.75262	0.84784	0.91917	0.9757
76.9	0.61279	0.75356	0.84844	0.9195	0.9758
77	0.6142	0.75451	0.84905	0.91984	0.97591
77.1	0.61561	0.75545	0.84965	0.92017	0.97601
77.2	0.61703	0.75639	0.85026	0.9205	0.97611
77.3	0.61844	0.75734	0.85086	0.92084	0.97622
77.4	0.61986	0.75828	0.85147	0.92117	0.97632
77.5	0.62129	0.75923	0.85208	0.9215	0.97642
77.6	0.62271	0.76018	0.85269	0.92184	0.97653
77.7	0.62414	0.76113	0.85329	0.92217	0.97663
77.8	0.62556	0.76208	0.8539	0.92251	0.97673
77.9	0.627	0.76303	0.85451	0.92284	0.97684
78	0.62843	0.76398	0.85512	0.92318	0.97694
78.1	0.62986	0.76494	0.85573	0.92351	0.97704
78.2	0.6313	0.76589	0.85634	0.92384	0.97715
78.3	0.63274	0.76685	0.85695	0.92418	0.97725
78.4	0.63419	0.76781	0.85756	0.92451	0.97735
78.5	0.63563	0.76876	0.85818	0.92485	0.97746
78.6	0.63708	0.76972	0.85879	0.92519	0.97756
78.7	0.63853	0.77068	0.8594	0.92552	0.97766
78.8	0.63998	0.77165	0.86001	0.92586	0.97777
78.9	0.64143	0.77261	0.86063	0.92619	0.97787
79	0.64289	0.77357	0.86124	0.92653	0.97798
79.1	0.64435	0.77454	0.86185	0.92686	0.97808
79.2	0.64581	0.7755	0.86247	0.9272	0.97818
79.3	0.64727	0.77647	0.86308	0.92754	0.97829
79.4	0.64874	0.77743	0.8637	0.92787	0.97839
79.5	0.65021	0.7784	0.86432	0.92821	0.97849
79.6	0.65168	0.77937	0.86493	0.92855	0.9786
79.7	0.65315	0.78034	0.86555	0.92888	0.9787
79.8	0.65463	0.78132	0.86617	0.92922	0.9788
79.9	0.6561	0.78229	0.86678	0.92956	0.97891
80	0.65758	0.78326	0.8674	0.92989	0.97901
80.1	0.65906	0.78424	0.86802	0.93023	0.97912
80.2	0.66055	0.78521	0.86864	0.93057	0.97922
80.3	0.66204	0.78619	0.86926	0.93091	0.97932
80.4	0.66352	0.78717	0.86988	0.93124	0.97943
80.5	0.66502	0.78815	0.8705	0.93158	0.97953
80.6	0.66651	0.78913	0.87112	0.93192	0.97963
80.7	0.668	0.79011	0.87174	0.93226	0.97974
80.8	0.6695	0.79109	0.87236	0.9326	0.97984
80.9	0.671	0.79208	0.87299	0.93293	0.97995
81	0.67251	0.79306	0.87361	0.93327	0.98005
81.1	0.67401	0.79405	0.87423	0.93361	0.98015
81.2	0.67552	0.79503	0.87486	0.93395	0.98026
81.3	0.67703	0.79602	0.87548	0.93429	0.98036
81.4	0.67854	0.79701	0.8761	0.93463	0.98046
81.5	0.68005	0.798	0.87673	0.93497	0.98057
81.6	0.68157	0.79899	0.87735	0.93531	0.98067
81.7	0.68309	0.79999	0.87798	0.93565	0.98078
81.8	0.68461	0.80098	0.87861	0.93599	0.98088
81.9	0.68613	0.80197	0.87923	0.93633	0.98098
82	0.68766	0.80297	0.87986	0.93666	0.98109
82.1	0.68919	0.80397	0.88049	0.937	0.98119
82.2	0.69072	0.80496	0.88111	0.93735	0.9813
82.3	0.69225	0.80596	0.88174	0.93769	0.9814
82.4	0.69379	0.80696	0.88237	0.93803	0.9815
82.5	0.69532	0.80796	0.883	0.93837	0.98161
82.6	0.69686	0.80896	0.88363	0.93871	0.98171
82.7	0.69841	0.80997	0.88426	0.93905	0.98182
82.8	0.69995	0.81097	0.88489	0.93939	0.98192
82.9	0.7015	0.81198	0.88552	0.93973	0.98202
83	0.70305	0.81298	0.88615	0.94007	0.98213
83.1	0.7046	0.81399	0.88678	0.94041	0.98223
83.2	0.70615	0.815	0.88742	0.94075	0.98234
83.3	0.70771	0.81601	0.88805	0.94109	0.98244
83.4	0.70926	0.81702	0.88868	0.94144	0.98254
83.5	0.71083	0.81803	0.88932	0.94178	0.98265
83.6	0.71239	0.81904	0.88995	0.94212	0.98275
83.7	0.71395	0.82006	0.89059	0.94246	0.98286
83.8	0.71552	0.82107	0.89122	0.9428	0.98296
83.9	0.71709	0.82209	0.89186	0.94315	0.98306
84	0.71866	0.82311	0.89249	0.94349	0.98317
84.1	0.72024	0.82412	0.89313	0.94383	0.98327
84.2	0.72181	0.82514	0.89376	0.94417	0.98338
84.3	0.72339	0.82616	0.8944	0.94452	0.98348
84.4	0.72497	0.82718	0.89504	0.94486	0.98359
84.5	0.72656	0.82821	0.89568	0.9452	0.98369
84.6	0.72814	0.82923	0.89632	0.94555	0.98379
84.7	0.72973	0.83026	0.89695	0.94589	0.9839
84.8	0.73132	0.83128	0.89759	0.94623	0.984
84.9	0.73292	0.83231	0.89823	0.94658	0.98411
85	0.73451	0.83334	0.89887	0.94692	0.98421
85.1	0.73611	0.83436	0.89951	0.94726	0.98432
85.2	0.73771	0.83539	0.90016	0.94761	0.98442
85.3	0.73931	0.83643	0.9008	0.94795	0.98452
85.4	0.74091	0.83746	0.90144	0.9483	0.98463
85.5	0.74252	0.83849	0.90208	0.94864	0.98473
85.6	0.74413	0.83953	0.90272	0.94899	0.98484
85.7	0.74574	0.84056	0.90337	0.94933	0.98494
85.8	0.74736	0.8416	0.90401	0.94968	0.98505
85.9	0.74897	0.84264	0.90466	0.95002	0.98515
86	0.75059	0.84367	0.9053	0.95037	0.98526
86.1	0.75221	0.84471	0.90595	0.95071	0.98536
86.2	0.75383	0.84576	0.90659	0.95106	0.98546
86.3	0.75546	0.8468	0.90724	0.9514	0.98557
86.4	0.75709	0.84784	0.90788	0.95175	0.98567
86.5	0.75872	0.84889	0.90853	0.95209	0.98578
86.6	0.76035	0.84993	0.90918	0.95244	0.98588
86.7	0.76198	0.85098	0.90983	0.95279	0.98599
86.8	0.76362	0.85202	0.91047	0.95313	0.98609
86.9	0.76526	0.85307	0.91112	0.95348	0.9862
87	0.7669	0.85412	0.91177	0.95382	0.9863
87.1	0.76855	0.85517	0.91242	0.95417	0.9864
87.2	0.77019	0.85623	0.91307	0.95452	0.98651
87.3	0.77184	0.85728	0.91372	0.95486	0.98661
87.4	0.77349	0.85833	0.91437	0.95521	0.98672
87.5	0.77514	0.85939	0.91502	0.95556	0.98682
87.6	0.7768	0.86044	0.91568	0.95591	0.98693
87.7	0.77846	0.8615	0.91633	0.95625	0.98703
87.8	0.78012	0.86256	0.91698	0.9566	0.98714
87.9	0.78178	0.86362	0.91763	0.95695	0.98724
88	0.78344	0.86468	0.91829	0.9573	0.98735
88.1	0.78511	0.86574	0.91894	0.95764	0.98745
88.2	0.78678	0.86681	0.9196	0.95799	0.98756
88.3	0.78845	0.86787	0.92025	0.95834	0.98766
88.4	0.79013	0.86893	0.92091	0.95869	0.98777
88.5	0.7918	0.87	0.92156	0.95904	0.98787
88.6	0.79348	0.87107	0.92222	0.95938	0.98797
88.7	0.79516	0.87214	0.92287	0.95973	0.98808
88.8	0.79685	0.87321	0.92353	0.96008	0.98818
88.9	0.79853	0.87428	0.92419	0.96043	0.98829
89	0.80022	0.87535	0.92485	0.96078	0.98839
89.1	0.80191	0.87642	0.92551	0.96113	0.9885
89.2	0.8036	0.87749	0.92617	0.96148	0.9886
89.3	0.8053	0.87857	0.92682	0.96183	0.98871
89.4	0.80699	0.87965	0.92748	0.96218	0.98881
89.5	0.80869	0.88072	0.92814	0.96253	0.98892
89.6	0.8104	0.8818	0.92881	0.96288	0.98902
89.7	0.8121	0.88288	0.92947	0.96323	0.98913
89.8	0.81381	0.88396	0.93013	0.96358	0.98923
89.9	0.81551	0.88504	0.93079	0.96393	0.98934
90	0.81723	0.88612	0.93145	0.96428	0.98944
90.1	0.81894	0.88721	0.93212	0.96463	0.98955
90.2	0.82065	0.88829	0.93278	0.96498	0.98965
90.3	0.82237	0.88938	0.93344	0.96533	0.98976
90.4	0.82409	0.89047	0.93411	0.96568	0.98986
90.5	0.82581	0.89155	0.93477	0.96603	0.98997
90.6	0.82754	0.89264	0.93544	0.96638	0.99007
90.7	0.82927	0.89373	0.9361	0.96674	0.99018
90.8	0.831	0.89483	0.93677	0.96709	0.99028
90.9	0.83273	0.89592	0.93744	0.96744	0.99039
91	0.83446	0.89701	0.9381	0.96779	0.99049
91.1	0.8362	0.89811	0.93877	0.96814	0.9906
91.2	0.83794	0.8992	0.93944	0.96849	0.9907
91.3	0.83968	0.9003	0.94011	0.96885	0.99081
91.4	0.84142	0.9014	0.94078	0.9692	0.99091
91.5	0.84317	0.9025	0.94145	0.96955	0.99102
91.6	0.84492	0.9036	0.94212	0.9699	0.99112
91.7	0.84667	0.9047	0.94279	0.97026	0.99123
91.8	0.84842	0.9058	0.94346	0.97061	0.99133
91.9	0.85017	0.9069	0.94413	0.97096	0.99144
92	0.85193	0.90801	0.9448	0.97132	0.99154
92.1	0.85369	0.90912	0.94547	0.97167	0.99165
92.2	0.85545	0.91022	0.94614	0.97202	0.99175
92.3	0.85722	0.91133	0.94682	0.97238	0.99186
92.4	0.85898	0.91244	0.94749	0.97273	0.99197
92.5	0.86075	0.91355	0.94816	0.97308	0.99207
92.6	0.86252	0.91466	0.94884	0.97344	0.99218
92.7	0.8643	0.91577	0.94951	0.97379	0.99228
92.8	0.86607	0.91689	0.95019	0.97414	0.99239
92.9	0.86785	0.918	0.95086	0.9745	0.99249
93	0.86963	0.91912	0.95154	0.97485	0.9926
93.1	0.87141	0.92023	0.95222	0.97521	0.9927
93.2	0.8732	0.92135	0.95289	0.97556	0.99281
93.3	0.87499	0.92247	0.95357	0.97592	0.99291
93.4	0.87678	0.92359	0.95425	0.97627	0.99302
93.5	0.87857	0.92471	0.95493	0.97663	0.99312
93.6	0.88036	0.92584	0.95561	0.97698	0.99323
93.7	0.88216	0.92696	0.95629	0.97734	0.99333
93.8	0.88396	0.92808	0.95696	0.97769	0.99344
93.9	0.88576	0.92921	0.95765	0.97805	0.99355
94	0.88756	0.93034	0.95833	0.97841	0.99365
94.1	0.88937	0.93147	0.95901	0.97876	0.99376
94.2	0.89118	0.93259	0.95969	0.97912	0.99386
94.3	0.89299	0.93372	0.96037	0.97947	0.99397
94.4	0.8948	0.93486	0.96105	0.97983	0.99407
94.5	0.89661	0.93599	0.96174	0.98019	0.99418
94.6	0.89843	0.93712	0.96242	0.98054	0.99428
94.7	0.90025	0.93826	0.9631	0.9809	0.99439
94.8	0.90207	0.93939	0.96379	0.98126	0.99449
94.9	0.9039	0.94053	0.96447	0.98161	0.9946
95	0.90572	0.94167	0.96516	0.98197	0.99471
95.1	0.90755	0.94281	0.96584	0.98233	0.99481
95.2	0.90938	0.94395	0.96653	0.98269	0.99492
95.3	0.91122	0.94509	0.96722	0.98304	0.99502
95.4	0.91305	0.94623	0.9679	0.9834	0.99513
95.5	0.91489	0.94738	0.96859	0.98376	0.99523
95.6	0.91673	0.94852	0.96928	0.98412	0.99534
95.7	0.91858	0.94967	0.96997	0.98447	0.99544
95.8	0.92042	0.95081	0.97066	0.98483	0.99555
95.9	0.92227	0.95196	0.97134	0.98519	0.99566
96	0.92412	0.95311	0.97203	0.98555	0.99576
96.1	0.92597	0.95426	0.97272	0.98591	0.99587
96.2	0.92782	0.95541	0.97342	0.98627	0.99597
96.3	0.92968	0.95657	0.97411	0.98663	0.99608
96.4	0.93154	0.95772	0.9748	0.98698	0.99618
96.5	0.9334	0.95887	0.97549	0.98734	0.99629
96.6	0.93526	0.96003	0.97618	0.9877	0.9964
96.7	0.93713	0.96119	0.97688	0.98806	0.9965
96.8	0.939	0.96234	0.97757	0.98842	0.99661
96.9	0.94087	0.9635	0.97826	0.98878	0.99671
97	0.94274	0.96466	0.97896	0.98914	0.99682
97.1	0.94462	0.96583	0.97965	0.9895	0.99693
97.2	0.94649	0.96699	0.98035	0.98986	0.99703
97.3	0.94837	0.96815	0.98104	0.99022	0.99714
97.4	0.95026	0.96932	0.98174	0.99058	0.99724
97.5	0.95214	0.97048	0.98244	0.99094	0.99735
97.6	0.95403	0.97165	0.98313	0.9913	0.99745
97.7	0.95592	0.97282	0.98383	0.99166	0.99756
97.8	0.95781	0.97399	0.98453	0.99203	0.99767
97.9	0.9597	0.97516	0.98523	0.99239	0.99777
98	0.9616	0.97633	0.98593	0.99275	0.99788
98.1	0.9635	0.9775	0.98662	0.99311	0.99798
98.2	0.9654	0.97868	0.98732	0.99347	0.99809
98.3	0.9673	0.97985	0.98802	0.99383	0.9982
98.4	0.9692	0.98103	0.98873	0.99419	0.9983
98.5	0.97111	0.98221	0.98943	0.99456	0.99841
98.6	0.97302	0.98338	0.99013	0.99492	0.99851
98.7	0.97493	0.98456	0.99083	0.99528	0.99862
98.8	0.97685	0.98574	0.99153	0.99564	0.99873
98.9	0.97876	0.98693	0.99224	0.996	0.99883
99	0.98068	0.98811	0.99294	0.99637	0.99894
99.1	0.9826	0.98929	0.99364	0.99673	0.99904
99.2	0.98453	0.99048	0.99435	0.99709	0.99915
99.3	0.98645	0.99166	0.99505	0.99746	0.99926
99.4	0.98838	0.99285	0.99576	0.99782	0.99936
99.5	0.99031	0.99404	0.99646	0.99818	0.99947
99.6	0.99225	0.99523	0.99717	0.99855	0.99958
99.7	0.99418	0.99642	0.99788	0.99891	0.99968
99.8	0.99612	0.99761	0.99858	0.99927	0.99979
99.9	0.99806	0.99881	0.99929	0.99964	0.99989
100	1	1	1	1	1
