# Supplementary material for: Using resistor network models to predict the transport properties of solid-state battery composites
Source: Nat Commun. 2025 Feb 6;16:1411. doi: 10.1038/s41467-025-56514-5 (PMC11803108; doi:10.1038/s41467-025-56514-5)
Supplement: Supplementary file 3 — Source data [file 41467_2025_56514_MOESM3_ESM.zip › SourceData_SI/FigS4a.csv]

xlabel: VGCF_weightfrac / %
ylabel: sigma / mS*cm^-1
x	y (econd)	y (ioncond)
0	0.20859	0.33004
1	5.40611	0.15646
2	56.92091	0.13591
3	73.81115	0.15071
4	52.84772	0.0994
5	45.87849	0.03959
