# Supplementary material for: Using resistor network models to predict the transport properties of solid-state battery composites
Source: Nat Commun. 2025 Feb 6;16:1411. doi: 10.1038/s41467-025-56514-5 (PMC11803108; doi:10.1038/s41467-025-56514-5)
Supplement: Supplementary file 3 — Source data [file 41467_2025_56514_MOESM3_ESM.zip › SourceData_SI/FigS4b.csv]

xlabel: VGCF_weightfrac / %
ylabel: kappa_RT / W*m^-1*K^-1
x	y (thermalcond)	yerr (thermalcond)
0	0.40383	0.04431
1	0.4474
2	0.45885
3	0.52793
4	0.38667
5	0.28718
