# Supplementary material for: Using resistor network models to predict the transport properties of solid-state battery composites
Source: Nat Commun. 2025 Feb 6;16:1411. doi: 10.1038/s41467-025-56514-5 (PMC11803108; doi:10.1038/s41467-025-56514-5)
Supplement: Supplementary file 3 — Source data [file 41467_2025_56514_MOESM3_ESM.zip › SourceData_SI/FigS8a.csv]

Data_Zreal / Ohm	Data_negZim / Ohm	EvalData_Zreal / Ohm	EvalData_negZim / Ohm	EvalFit_Zreal / Ohm	EvalFit_negZim / Ohm
556057.1875	1002369.75	51.98674	33.45538	52.488	33.53466
504896.1875	902735.875	51.17963	29.32767	51.48052	29.46499
458606.1563	813746.875	50.39941	25.73576	50.59483	25.88733
416028.7188	733714.9375	49.70504	22.62391	49.81675	22.74429
377230.4688	661618.875	49.09192	19.89322	49.13302	19.98241
342101.3125	597059.1875	48.5658	17.513	48.5326	17.55707
310360.0938	539373.5625	48.0565	15.43539	48.00481	15.4251
281369.9375	487365.8438	47.6284	13.58028	47.54124	13.55253
254631.6563	440801.4688	47.20688	12.01072	47.13388	11.90702
230194.0469	398715.4063	46.89072	10.6289	46.77606	10.46162
207732.1563	360779.5625	46.57393	9.40211	46.46163	9.19151
187575.2188	326253	46.32567	8.3646	46.18535	8.0755
169234.75	295143.7813	46.06464	7.4063	45.94267	7.09519
152728.0313	267593.5313	45.84013	6.62639	45.72942	6.23378
137348.5625	242138.6875	45.61742	5.92137	45.54204	5.47689
123533.3594	219265.1719	45.46432	5.32396	45.37743	4.81194
110795.7188	198344.8594	45.30401	4.78308	45.23281	4.22776
99377.71094	179640.2188	45.17767	4.32249	45.10574	3.71449
88855.89844	162397.3594
79395.58594	146846.4688
70961.0625	132773.5781
63315.58203	119878.4766
56309.08203	108233.4141
49996.17969	97625.83594
44308.625	88184.32813
39466.24219	79406.71875
34932.98828	71663.45313
30751.36914	64407.64453
27194.21289	58009.24219
23927.29102	52115.23047
21055.76367	46788.39844
18525.81836	42004.74609
16247.75586	37659.23047
14257.27246	33722.44531
12458.20703	30189.28125
10891.3125	26957.91211
9504.38672	24086.25
8303.77051	21503.36328
7215.94287	19161.5918
6275.29639	17078.29883
5463.05273	15209.69727
4731.92041	13530.96289
4098.88623	11997.98926
3548.40381	10654.00195
3076.21899	9436.94043
2663.10693	8357.68848
2293.31152	7391.99121
1984.23889	6540.07959
1716.86157	5771.85986
1486.82349	5093.72705
1284.70422	4494.77539
1110.25256	3959.95166
961.64014	3487.76343
832.66656	3070.20752
724.32019	2704.32275
630.49023	2376.56689
546.33331	2090.04932
476.1759	1834.10144
417.5228	1607.68579
365.74658	1409.43164
321.60529	1235.34412
283.33258	1083.27734
250.59245	948.30103
221.95171	830.61475
198.68365	727.34167
177.7001	636.41223
159.53864	556.6427
144.34982	486.65891
131.2316	425.82965
119.78426	372.43719
110.24088	325.7569
102.05735	285.06998
94.23592	249.01324
88.06119	217.69122
82.58335	190.07417
77.90974	166.05351
73.69332	145.01102
70.2732	126.80342
67.1076	110.75216
64.45982	96.849
62.11401	84.67285
60.09374	74.04803
58.2476	64.78756
56.65731	56.66567
55.30138	49.62738
54.08178	43.5
53.00788	38.11827
51.98674	33.45538
51.17963	29.32767
50.39941	25.73576
49.70504	22.62391
49.09192	19.89322
48.5658	17.513
48.0565	15.43539
47.6284	13.58028
47.20688	12.01072
46.89072	10.6289
46.57393	9.40211
46.32567	8.3646
46.06464	7.4063
45.84013	6.62639
45.61742	5.92137
45.46432	5.32396
45.30401	4.78308
45.17767	4.32249
45.01349	3.90692
44.89204	3.53342
44.76876	3.15391
44.62873	2.81023
44.45797	2.38064
44.34113	2.1468
43.85473	1.5974
43.35302	1.14494
42.48615	0.61946
41.47659	0.07599
40.74073	0.14703
39.42146	0.21011
38.60182	0.19053
38.88626	0.64184
