# Supplementary material for: Using resistor network models to predict the transport properties of solid-state battery composites
Source: Nat Commun. 2025 Feb 6;16:1411. doi: 10.1038/s41467-025-56514-5 (PMC11803108; doi:10.1038/s41467-025-56514-5)
Supplement: Supplementary file 3 — Source data [file 41467_2025_56514_MOESM3_ESM.zip › SourceData_SI/FigS8b.csv]

Data_Zreal / Ohm	Data_negZim / Ohm	EvalData_Zreal / Ohm	EvalData_negZim / Ohm	EvalFit_Zreal / Ohm	EvalFit_negZim / Ohm
91.27144	3.88369	91.27144	3.88369	91.69216	3.6212
90.99349	4.11095	90.99349	4.11095	91.37195	3.9309
90.66396	4.34455	90.66396	4.34455	91.01956	4.25555
90.28912	4.59609	90.28912	4.59609	90.62718	4.59846
89.93562	4.92282	89.93562	4.92282	90.1934	4.95633
89.54115	5.21264	89.54115	5.21264	89.71476	5.32718
89.0657	5.58481	89.0657	5.58481	89.18497	5.71034
88.53606	5.94933	88.53606	5.94933	88.60823	6.09716
87.98103	6.3418	87.98103	6.3418	87.97971	6.48528
87.37213	6.75168	87.37213	6.75168	87.29083	6.8734
86.70212	7.14157	86.70212	7.14157	86.55167	7.24943
85.97843	7.58387	85.97843	7.58387	85.75774	7.60968
85.15784	7.97952	85.15784	7.97952	84.90279	7.95015
84.27485	8.37237	84.27485	8.37237	84.00083	8.25892
83.30941	8.74035	83.30941	8.74035	83.05143	8.53082
82.28529	9.02487	82.28529	9.02487	82.05923	8.75929
81.22178	9.27916	81.22178	9.27916	81.0304	8.93825
80.09553	9.44007	80.09553	9.44007	79.97877	9.06192
78.9314	9.5393	78.9314	9.5393	78.90379	9.12761
77.7168	9.53426	77.7168	9.53426	77.82768	9.13252
76.58926	9.46825	76.58926	9.46825	76.76122	9.07736
75.45988	9.30434	75.45988	9.30434	75.70416	8.96321
74.38618	9.10924	74.38618	9.10924	74.66911	8.79301
73.3358	8.76151	73.3358	8.76151	73.67081	8.5726
72.48469	8.46568	72.48469	8.46568	72.71483	8.30788
71.578	8.13787	71.578	8.13787	71.79948	8.00307
70.75117	7.66399	70.75117	7.66399	70.94098	7.66917
69.93247	7.27358	69.93247	7.27358	70.13409	7.31054
69.25672	6.8154	69.25672	6.8154	69.38334	6.93538
68.64451	6.39059	68.64451	6.39059	68.68976	6.55085
68.01436	5.96816	68.01436	5.96816	68.04781	6.16015
67.49892	5.58284	67.49892	5.58284	67.46359	5.77335
67.03026	5.21519	67.03026	5.21519	66.92837	5.39088
66.60005	4.86562	66.60005	4.86562	66.44139	5.01775
66.17804	4.51388	66.17804	4.51388	66.00059	4.65778
65.83288	4.21187	65.83288	4.21187	65.60092	4.31173
65.4774	3.92542	65.4774	3.92542	65.24032	3.98229
65.17598	3.64097	65.17598	3.64097	64.91575	3.67076
64.859	3.40763	64.859	3.40763	64.62229	3.37602
64.62307	3.16922	64.62307	3.16922	64.36004	3.10138
64.36545	2.92103	64.36545	2.92103	64.12238	2.84275
64.14894	2.76533	64.14894	2.76533	63.90983	2.6031
63.9389	2.58369	63.9389	2.58369	63.71911	2.38098
63.72734	2.35636	63.72734	2.35636	63.54703	2.17449
63.55452	2.22985	63.55452	2.22985	63.39322	1.98478
63.35569	2.05143	63.35569	2.05143	63.25437	1.80917
63.18288	1.89705	63.18288	1.89705	63.13023	1.64849
63.04015	1.78844	63.04015	1.78844	63.01813	1.5003
62.92865	1.66175	62.92865	1.66175	62.91791	1.36522
62.7712	1.55685	62.7712	1.55685	62.82759	1.24133
62.6294	1.46262	62.6294	1.46262	62.74623	1.1279
62.56549	1.3496	62.56549	1.3496	62.67299	1.02426
62.45929	1.25616	62.45929	1.25616	62.60736	0.93015
62.35062	1.17791	62.35062	1.17791	62.54818	0.84421
62.28006	1.08473	62.28006	1.08473	62.49471	0.76571
62.18348	1.02281	62.18348	1.02281	62.44675	0.69457
62.11965	0.91034
62.02561	0.85828
61.94504	0.77728
61.86034	0.76687
61.8255	0.68838
61.77132	0.63642
61.7538	0.62211
61.67114	0.55351
61.63646	0.51541
61.6091	0.48059
61.55893	0.45957
61.55095	0.42804
61.51175	0.35943
61.49476	0.34907
61.42617	0.34999
61.45356	0.3223
61.39601	0.30152
61.39344	0.29395
61.36949	0.26072
61.35038	0.26346
61.33718	0.26971
61.32447	0.27893
61.30858	0.24713
61.29031	0.22934
61.24354	0.24499
61.2542	0.22597
61.24322	0.26427
61.23112	0.2826
61.1918	0.27672
61.18815	0.29784
61.14906	0.3157
61.14382	0.34813
61.1469	0.37539
61.11072	0.40091
61.06676	0.40242
61.05032	0.42905
61.02479	0.46556
60.9965	0.52881
60.94268	0.60009
60.91689	0.62348
60.89954	0.72034
60.8747	0.76072
60.81319	0.85385
60.76947	0.91539
60.70665	1.01388
60.67736	1.19187
60.57668	1.19693
60.47509	1.36268
60.37059	1.40834
60.25927	1.5159
60.11851	1.51121
60.05349	1.48347
59.55867	1.53269
59.24509	1.30717
58.86569	0.97679
58.47202	0.82122
57.74341	0.61764
56.20715	0.73152
54.98259	0.77406
53.16384	0.77588
51.77861	0.55134
51.08218	1.01789
